# Supplementary material for: Identification of a Novel Gene MtbZIP60 as a Negative Regulator of Leaf Senescence through Transcriptome Analysis in Medicago truncatula
Source: Int J Mol Sci. 2024 Sep 27;25(19):10410. doi: 10.3390/ijms251910410 (PMC11477300; doi:10.3390/ijms251910410)
Supplement: Supplementary file 1 [file ijms-25-10410-s001.zip]

Archive with 7 entries (7 files):
- Supplemental Table S3.xls
- Supplemental Table S4.xls
- Supplemental Table S5.xls
- Supplemental Table S6-Revised.xls
- Supplemental Table S7-Revised.xls
- Supplemental Table S1-Revised.pdf
- Supplemental Table S2.xls
