# Supplementary material for: Identification of a Novel Gene MtbZIP60 as a Negative Regulator of Leaf Senescence through Transcriptome Analysis in Medicago truncatula
Source: Int J Mol Sci. 2024 Sep 27;25(19):10410. doi: 10.3390/ijms251910410 (PMC11477300; doi:10.3390/ijms251910410)
Supplement: Supplementary file 1 [file ijms-25-10410-s001.zip › Supplemental Table S3.xls]

#ID	gene_name	day30-1_FPKM	day30-2_FPKM	day30-3_FPKM	day5-1_FPKM	day5-2_FPKM	day5-3_FPKM	day60-1_FPKM	day60-2_FPKM	day60-3_FPKM	day30-1_day30-2_day30-3_vs_day60-1_day60-2_day60-3_DESeq2_FDR	day30-1_day30-2_day30-3_vs_day60-1_day60-2_day60-3_DESeq2_log2FC	day30-1_day30-2_day30-3_vs_day60-1_day60-2_day60-3_DESeq2_(FDR_0.01_FC_2)_regulated	day5-1_day5-2_day5-3_vs_day30-1_day30-2_day30-3_DESeq2_FDR	day5-1_day5-2_day5-3_vs_day30-1_day30-2_day30-3_DESeq2_log2FC	day5-1_day5-2_day5-3_vs_day30-1_day30-2_day30-3_DESeq2_(FDR_0.01_FC_2)_regulated	day5-1_day5-2_day5-3_vs_day60-1_day60-2_day60-3_DESeq2_FDR	day5-1_day5-2_day5-3_vs_day60-1_day60-2_day60-3_DESeq2_log2FC	day5-1_day5-2_day5-3_vs_day60-1_day60-2_day60-3_DESeq2_(FDR_0.01_FC_2)_regulated	COG_class	COG_class_annotation	GO_annotation	KEGG_annotation	KEGG_pathway_annotation	KOG_class	KOG_class_annotation	Pfam_annotation	Swiss_Prot_annotation	eggNOG_class	eggNOG_class_annotation	NR_annotation	GO_second_level_annotation
MTR_0009s0390	MTR_0009s0390	96.725899	80.064445	102.943947	42.026897	13.173331	32.300404	296.699524	300.80722	183.845978	6.71825880577756e-07	1.40574924740131	up	0.00964503080060698	1.18028381328224	up	1.0030540972144e-08	2.55630465366889	up	[O]	Posttranslational modification, protein turnover, chaperones	Molecular Function: ATP binding (GO:0005524);; Biological Process: protein folding (GO:0006457);; Cellular Component: chloroplast stroma (GO:0009570);; Molecular Function: unfolded protein binding (GO:0051082);;	K09487|0.0e+00|mtr:MTR_0009s0390|K09487 heat shock protein 90kDa beta | (RefSeq) heat shock protein 81-2	Protein processing in endoplasmic reticulum (ko04141);; Plant-pathogen interaction (ko04626)	[O]	Posttranslational modification, protein turnover, chaperones	Hsp90 protein;; Histidine kinase-, DNA gyrase B-, and HSP90-like ATPase;; Histidine kinase-, DNA gyrase B-, and HSP90-like ATPase	Heat shock protein 90-5, chloroplastic OS=Arabidopsis thaliana OX=3702 GN=HSP90-5 PE=1 SV=1	O	Posttranslational modification, protein turnover, chaperones	heat shock protein 90-5, chloroplastic [Medicago truncatula]	molecular function: binding (GO:0005488);; biological process: cellular process (GO:0009987);; cellular component: cell (GO:0005623);; cellular component: organelle (GO:0043226);; cellular component: organelle part (GO:0044422);; cellular component: cell part (GO:0044464)
MTR_0041s0140	MTR_0041s0140	14.277678	21.910725	7.76131	1.484305	1.006275	2.038909	63.249168	52.239944	73.042297	5.05798334945261e-07	2.0116210211298	up	4.42869574027047e-09	2.71002571482932	up	1.16301015009587e-53	4.78043956150698	up	--	--	Biological Process: metal ion transport (GO:0030001);; Molecular Function: metal ion binding (GO:0046872);;	K10752|7.4e-08|zju:107427343|K10752 histone-binding protein RBBP4 | (RefSeq) LOW QUALITY PROTEIN: WD-40 repeat-containing protein MSI3	--	[P]	Inorganic ion transport and metabolism	Heavy-metal-associated domain	Heavy metal-associated isoprenylated plant protein 5 OS=Arabidopsis thaliana OX=3702 GN=HIPP05 PE=1 SV=2	P	Inorganic ion transport and metabolism	heavy metal-associated domain protein, partial [Medicago truncatula]	biological process: localization (GO:0051179);; molecular function: binding (GO:0005488)
MTR_1g017500	MTR_1g017500	31.400564	21.641607	30.036343	0.676031	5.347601	2.851011	64.01841	74.372971	67.032753	1.37768093300183e-06	1.2509259447309	up	4.9819600319286e-05	2.65012462241244	up	1.24344648007697e-10	3.84702051977243	up	--	--	--	--	--	--	--	--	--	--	--	uncharacterized protein LOC25482045 [Medicago truncatula]	--
MTR_1g022075	MTR_1g022075	1.741493	2.022528	1.22364	0.32868	0.333426	0.218244	3.076421	3.998021	4.294333	0.000698887159763484	1.1411678527026	up	2.55364227462051e-06	1.94696490121254	up	4.38490892032887e-14	3.07492296251083	up	--	--	--	--	--	--	--	Protein of unknown function (DUF620)	--	S	Function unknown	uncharacterized protein LOC25482119 [Medicago truncatula]	--
MTR_1g026310	MTR_1g026310	11.640266	17.795626	14.842018	2.671835	2.466493	3.371067	27.079151	57.109722	28.229301	0.0041565139478532	1.26611705684574	up	6.67872497321394e-13	1.88440520619089	up	5.7336572427093e-17	3.14588399340949	up	[IQ]	Lipid transport and metabolism;; Secondary metabolites biosynthesis, transport and catabolism	Cellular Component: peroxisome (GO:0005777);; Cellular Component: integral component of membrane (GO:0016021);; Molecular Function: CoA-ligase activity (GO:0016405);;	K10526|7.5e-305|mtr:MTR_1g026310|K10526 OPC-8:0 CoA ligase 1 [EC:6.2.1.-] | (RefSeq) acyl:CoA ligase	alpha-Linolenic acid metabolism (ko00592)	[I]	Lipid transport and metabolism	AMP-binding enzyme;; AMP-binding enzyme C-terminal domain	4-coumarate--CoA ligase-like 5 OS=Arabidopsis thaliana OX=3702 GN=4CLL5 PE=1 SV=2	I	Lipid transport and metabolism	4-coumarate--CoA ligase-like 5 [Medicago truncatula]	cellular component: cell (GO:0005623);; cellular component: organelle (GO:0043226);; cellular component: cell part (GO:0044464);; cellular component: membrane (GO:0016020);; cellular component: membrane part (GO:0044425);; molecular function: catalytic activity (GO:0003824)
MTR_1g026470	MTR_1g026470	4.158576	5.22321	5.763556	0.905481	0.785279	1.542138	9.030487	18.580654	8.902612	0.00984810776111444	1.18311141509084	up	7.18927316540691e-06	1.72981420970343	up	3.37441320622715e-10	2.8985098099216	up	[IQ]	Lipid transport and metabolism;; Secondary metabolites biosynthesis, transport and catabolism	Cellular Component: peroxisome (GO:0005777);; Cellular Component: integral component of membrane (GO:0016021);; Molecular Function: CoA-ligase activity (GO:0016405);;	K10526|2.8e-214|mtr:MTR_1g026470|K10526 OPC-8:0 CoA ligase 1 [EC:6.2.1.-] | (RefSeq) 4-coumarate-CoA ligase-like protein	alpha-Linolenic acid metabolism (ko00592)	[I]	Lipid transport and metabolism	AMP-binding enzyme	4-coumarate--CoA ligase-like 5 OS=Arabidopsis thaliana OX=3702 GN=4CLL5 PE=1 SV=2	I	Lipid transport and metabolism	4-coumarate-CoA ligase-like protein [Medicago truncatula]	cellular component: cell (GO:0005623);; cellular component: organelle (GO:0043226);; cellular component: cell part (GO:0044464);; cellular component: membrane (GO:0016020);; cellular component: membrane part (GO:0044425);; molecular function: catalytic activity (GO:0003824)
MTR_1g031650	MTR_1g031650	27.74033	35.18072	11.912038	1.153322	5.096195	2.885835	67.23747499999999	95.23857500000001	82.962522	0.000137824335827291	1.65198442646058	up	5.24158388244045e-05	2.42877859683162	up	1.11001898407378e-16	4.10266956675716	up	--	--	Molecular Function: molecular_function (GO:0003674);; Molecular Function: GTPase activator activity (GO:0005096);; Molecular Function: binding (GO:0005488);; Molecular Function: phospholipid binding (GO:0005543);; Cellular Component: cellular_component (GO:0005575);; Cellular Component: extracellular region (GO:0005576);; Cellular Component: intracellular (GO:0005622);; Cellular Component: cell (…	K12486|1.1e-33|pda:103724055|K12486 stromal membrane-associated protein | (RefSeq) probable ADP-ribosylation factor GTPase-activating protein AGD11 isoform X1	Endocytosis (ko04144)	[R]	General function prediction only	C2 domain	Protein C2-DOMAIN ABA-RELATED 9 OS=Arabidopsis thaliana OX=3702 GN=CAR9 PE=2 SV=1	S	Function unknown	protein C2-DOMAIN ABA-RELATED 9 [Medicago truncatula]	molecular function: molecular function regulator (GO:0098772);; biological process: biological regulation (GO:0065007);; molecular function: binding (GO:0005488);; cellular component: extracellular region (GO:0005576);; cellular component: cell (GO:0005623);; cellular component: cell part (GO:0044464);; cellular component: organelle (GO:0043226);; cellular component: membrane (GO:0016020);; biolo…
MTR_1g040875	MTR_1g040875	42.852798	53.994461	33.884666	7.736499	14.462014	9.757662	96.645683	148.278229	119.942131	1.53295134778226e-06	1.43728049928524	up	9.04947503514772e-07	1.51899139284523	up	1.31548631611655e-19	2.94988741728697	up	[T]	Signal transduction mechanisms	Molecular Function: protein serine/threonine kinase activity (GO:0004674);; Molecular Function: ATP binding (GO:0005524);; Cellular Component: nucleus (GO:0005634);; Cellular Component: cytoplasm (GO:0005737);; Biological Process: protein phosphorylation (GO:0006468);; Biological Process: intracellular signal transduction (GO:0035556);;	K12761|6.3e-250|mtr:MTR_1g040875|K12761 carbon catabolite-derepressing protein kinase [EC:2.7.11.1] | (RefSeq) CBL-interacting kinase	--	[T]	Signal transduction mechanisms	Protein kinase domain;; Protein tyrosine and serine/threonine kinase;; NAF domain;; Kinase-like	CBL-interacting serine/threonine-protein kinase 4 OS=Arabidopsis thaliana OX=3702 GN=CIPK4 PE=1 SV=1	T	Signal transduction mechanisms	CBL-interacting serine/threonine-protein kinase 7 [Medicago truncatula]	molecular function: catalytic activity (GO:0003824);; biological process: metabolic process (GO:0008152);; biological process: cellular process (GO:0009987);; molecular function: binding (GO:0005488);; cellular component: cell (GO:0005623);; cellular component: organelle (GO:0043226);; cellular component: cell part (GO:0044464);; biological process: signaling (GO:0023052);; biological process: si…
MTR_1g054675	MTR_1g054675	14.338751	9.584148	7.814721	2.196511	2.224856	2.413287	18.558102	28.689955	30.536488	0.000782817563860198	1.25123029406511	up	2.18525100006977e-10	1.69319301962512	up	2.15011438704011e-22	2.94794566069232	up	[J]	Translation, ribosomal structure and biogenesis	Biological Process: regulation of alternative mRNA splicing, via spliceosome (GO:0000381);; Molecular Function: RNA binding (GO:0003723);; Cellular Component: nucleus (GO:0005634);; Cellular Component: cytoplasm (GO:0005737);; Cellular Component: nuclear speck (GO:0016607);; Biological Process: mRNA cis splicing, via spliceosome (GO:0045292);;	K12900|3.3e-102|mtr:MTR_1g054675|K12900 FUS-interacting serine-arginine-rich protein 1 | (RefSeq) RNA recognition motif	Spliceosome (ko03040)	[R]	General function prediction only	RNA recognition motif. (a.k.a. RRM, RBD, or RNP domain)	Serine/arginine-rich SC35-like splicing factor SCL30A OS=Arabidopsis thaliana OX=3702 GN=SCL30A PE=1 SV=1	A	RNA processing and modification	serine/arginine-rich SC35-like splicing factor SCL33 [Medicago truncatula]	biological process: biological regulation (GO:0065007);; molecular function: binding (GO:0005488);; cellular component: cell (GO:0005623);; cellular component: organelle (GO:0043226);; cellular component: cell part (GO:0044464);; cellular component: membrane-enclosed lumen (GO:0031974);; cellular component: organelle part (GO:0044422);; biological process: metabolic process (GO:0008152);; biologi…
MTR_1g073180	MTR_1g073180	4.038226	5.276856	2.8637569999999997	0.39413	0.987076	0.518678	26.9739	12.050289	10.185074	2.13230422345961e-05	1.86483040434286	up	1.64594235481821e-06	2.09124692756404	up	8.5624372544763e-17	3.96918544427822	up	[IQ]	Lipid transport and metabolism;; Secondary metabolites biosynthesis, transport and catabolism	Molecular Function: ligase activity (GO:0016874);;	K01904|1.8e-171|ccaj:109788437|K01904 4-coumarate--CoA ligase [EC:6.2.1.12] | (RefSeq) 4-coumarate--CoA ligase-like 9	Ubiquinone and other terpenoid-quinone biosynthesis (ko00130);; Phenylpropanoid biosynthesis (ko00940)	[I]	Lipid transport and metabolism	AMP-binding enzyme;; AMP-binding enzyme C-terminal domain	4-coumarate--CoA ligase-like 9 OS=Arabidopsis thaliana OX=3702 GN=4CLL9 PE=1 SV=2	I	Lipid transport and metabolism	4-coumarate--CoA ligase-like 9 isoform X2 [Medicago truncatula]	molecular function: catalytic activity (GO:0003824)
MTR_1g085070	MTR_1g085070	44.405434	45.304192	28.364046	5.344108	9.532662	7.220602	322.626617	205.862885	112.951668	4.93795187215395e-09	2.30561742998409	up	6.67631131155113e-11	1.89852293545675	up	1.50032969290894e-26	4.2247208603441	up	--	--	Cellular Component: extracellular region (GO:0005576);; Cellular Component: plant-type cell wall (GO:0009505);; Molecular Function: carboxylic ester hydrolase activity (GO:0052689);; Molecular Function: pectin acetylesterase activity (GO:0052793);; Biological Process: cell wall organization (GO:0071555);;	K01280|6.0e-111|spen:107013676|K01280 tripeptidyl-peptidase II [EC:3.4.14.10] | (RefSeq) tripeptidyl-peptidase 2-like isoform X1	--	[M]	Cell wall/membrane/envelope biogenesis	Pectinacetylesterase	Pectin acetylesterase 12 OS=Arabidopsis thaliana OX=3702 GN=PAE12 PE=2 SV=1	M	Cell wall/membrane/envelope biogenesis	pectinacetylesterase family protein [Medicago truncatula]	cellular component: extracellular region (GO:0005576);; cellular component: cell (GO:0005623);; cellular component: cell part (GO:0044464);; molecular function: catalytic activity (GO:0003824);; biological process: cellular process (GO:0009987);; biological process: cellular component organization or biogenesis (GO:0071840)
MTR_1g090140	MTR_1g090140	32.923817	28.988106	31.281239	6.178515	5.183981	7.395593	71.867683	97.438576	73.770584	1.07226858020601e-08	1.33537834448412	up	5.04723974224622e-22	1.82395443184814	up	2.21513140550692e-40	3.14362846931967	up	[O]	Posttranslational modification, protein turnover, chaperones	Molecular Function: ATP binding (GO:0005524);; Cellular Component: mitochondrion (GO:0005739);; Cellular Component: cytosol (GO:0005829);; Biological Process: protein folding (GO:0006457);; Biological Process: protein refolding (GO:0042026);;	K04077|0.0e+00|mtr:MTR_1g090140|K04077 chaperonin GroEL | (RefSeq) TCP-1/cpn60 chaperonin family protein	RNA degradation (ko03018)	[O]	Posttranslational modification, protein turnover, chaperones	TCP-1/cpn60 chaperonin family	Chaperonin CPN60-2, mitochondrial OS=Cucurbita maxima OX=3661 GN=CPN60-2 PE=1 SV=1	O	Posttranslational modification, protein turnover, chaperones	chaperonin CPN60-2, mitochondrial [Medicago truncatula]	molecular function: binding (GO:0005488);; cellular component: cell (GO:0005623);; cellular component: organelle (GO:0043226);; cellular component: cell part (GO:0044464);; biological process: cellular process (GO:0009987)
MTR_1g094135	MTR_1g094135	3.388381	1.510397	0.916667	0.0	0.0	0.0	9.545403	8.370769	4.422653	0.00102185295344557	1.7974498749162	up	2.90547929691322e-08	7.90796377166506	up	3.46671437924347e-16	9.23106307995634	up	[O]	Posttranslational modification, protein turnover, chaperones	Molecular Function: cysteine-type endopeptidase activity (GO:0004197);; Cellular Component: extracellular space (GO:0005615);; Cellular Component: lysosome (GO:0005764);; Biological Process: proteolysis involved in cellular protein catabolic process (GO:0051603);;	K01373|1.1e-224|mtr:MTR_1g094135|K01373 cathepsin F [EC:3.4.22.41] | (RefSeq) papain family cysteine protease	Plant-pathogen interaction (ko04626)	[O]	Posttranslational modification, protein turnover, chaperones	Papain family cysteine protease;; Cathepsin propeptide inhibitor domain (I29)	Probable cysteine protease RD19D OS=Arabidopsis thaliana OX=3702 GN=RD19D PE=2 SV=1	O	Posttranslational modification, protein turnover, chaperones	probable cysteine protease RD19D [Medicago truncatula]	molecular function: catalytic activity (GO:0003824);; biological process: metabolic process (GO:0008152);; cellular component: extracellular region (GO:0005576);; cellular component: extracellular region part (GO:0044421);; cellular component: cell (GO:0005623);; cellular component: organelle (GO:0043226);; cellular component: cell part (GO:0044464)
MTR_1g100623	MTR_1g100623	13.944956999999999	12.771942000000001	14.580146	3.089906	4.668731	3.9256860000000002	249.71261	114.629983	173.163527	1.84666954878235e-32	3.56879347582936	up	1.68853672122379e-08	1.34123751667444	up	1.04301118460987e-54	4.93511287014377	up	--	--	Biological Process: response to abscisic acid (GO:0009737);;	--	--	--	--	--	Low-temperature-induced 65 kDa protein OS=Arabidopsis thaliana OX=3702 GN=LTI65 PE=2 SV=2	--	--	hypothetical protein MtrunA17_Chr1g0203341 [Medicago truncatula]	biological process: response to stimulus (GO:0050896)
MTR_1g109280	MTR_1g109280	7.298592	6.15137	3.467112	1.394776	2.267265	1.507538	40.120903	32.51004	31.351177	1.39270328901189e-19	2.5445868623052	up	0.00269666137548273	1.17453453704323	up	8.85897337138798e-49	3.74558886272606	up	--	--	Biological Process: protein ubiquitination (GO:0016567);; Molecular Function: ubiquitin protein ligase activity (GO:0061630);;	K16282|3.9e-92|mtr:MTR_1g109280|K16282 E3 ubiquitin-protein ligase RHA2 [EC:2.3.2.27] | (RefSeq) C3HC4-type RING zinc finger protein	--	[O]	Posttranslational modification, protein turnover, chaperones	Ring finger domain;; RING-H2 zinc finger domain;; RING-like zinc finger;; Zinc finger, C3HC4 type (RING finger)	E3 ubiquitin-protein ligase RHA2A OS=Arabidopsis thaliana OX=3702 GN=RHA2A PE=1 SV=1	O	Posttranslational modification, protein turnover, chaperones	E3 ubiquitin-protein ligase RHA2A [Medicago truncatula]	biological process: metabolic process (GO:0008152);; biological process: cellular process (GO:0009987);; molecular function: catalytic activity (GO:0003824)
MTR_1g110220	MTR_1g110220	10.882032	7.830582	11.370132	0.170429	0.716526	0.489655	17.317062	25.190163	22.453836	0.00139228630436579	1.05422705788666	up	1.45037643818323e-14	3.86360203658725	up	1.24842108936972e-25	4.88626304618392	up	[U]	Intracellular trafficking, secretion, and vesicular transport	Molecular Function: protein kinase activity (GO:0004672);; Molecular Function: ATP binding (GO:0005524);;	K13418|6.4e-36|smo:SELMODRAFT_85471|K13418 somatic embryogenesis receptor kinase 1 [EC:2.7.10.1 2.7.11.1] | (RefSeq) SERK2a-1; hypothetical protein	--	--	--	Protein tyrosine and serine/threonine kinase;; Protein kinase domain	LEAF RUST 10 DISEASE-RESISTANCE LOCUS RECEPTOR-LIKE PROTEIN KINASE-like 2.1 OS=Arabidopsis thaliana OX=3702 GN=LRK10L-2.1 PE=3 SV=1	--	--	tyrosine kinase family protein [Medicago truncatula]	molecular function: catalytic activity (GO:0003824);; biological process: metabolic process (GO:0008152);; biological process: cellular process (GO:0009987);; molecular function: binding (GO:0005488)
MTR_1g111210	MTR_1g111210	6.082681	10.806281	10.815775	0.220806	1.494855	0.735506	15.45169	24.462791	52.537399	0.00589358080018303	1.59732568225059	up	8.07422085814968e-06	2.91361274937231	up	4.8042234569311e-11	4.49034966044365	up	--	--	Biological Process: response to oxidative stress (GO:0006979);; Biological Process: protein localization (GO:0008104);; Biological Process: protein transport (GO:0015031);;	K19476|5.4e-198|mtr:MTR_1g111210|K19476 vacuolar protein sorting-associated protein IST1 | (RefSeq) regulator of Vps4 activity in the MVB pathway protein	Endocytosis (ko04144)	[Z]	Cytoskeleton	Regulator of Vps4 activity in the MVB pathway	--	Z	Cytoskeleton	uncharacterized protein LOC25485520 [Medicago truncatula]	biological process: response to stimulus (GO:0050896);; biological process: localization (GO:0051179)
MTR_1g112660	MTR_1g112660	27.082746	33.335975	26.903435	5.790034	9.022665	7.18954	130.164913	155.701922	139.20447000000001	8.02100121972292e-30	2.07650719694212	up	2.86455886131741e-12	1.37302497589621	up	4.72116507379086e-59	3.43942434284142	up	--	--	--	--	--	--	--	Arabidopsis phospholipase-like protein (PEARLI 4)	--	S	Function unknown	uncharacterized protein LOC25485619 isoform X1 [Medicago truncatula]	--
MTR_1g484830	MTR_1g484830	3.075056	2.527031	3.56631	0.794956	1.091214	1.292017	6.518742	6.12333	11.069552	0.00106720053455075	1.29208364027918	up	0.00149394987266958	1.04243731283933	up	6.40231705237674e-10	2.33727414702687	up	--	--	Molecular Function: molecular_function (GO:0003674);; Molecular Function: binding (GO:0005488);; Molecular Function: protein binding (GO:0005515);; Cellular Component: cellular_component (GO:0005575);; Cellular Component: intracellular (GO:0005622);; Cellular Component: cell (GO:0005623);; Cellular Component: nucleus (GO:0005634);; Cellular Component: nuclear envelope (GO:0005635);; Cellular Comp…	--	--	--	--	--	Nuclear envelope-associated protein 2 OS=Arabidopsis thaliana OX=3702 GN=NEAP2 PE=1 SV=1	S	Function unknown	nuclear envelope-associated protein 2 [Medicago truncatula]	molecular function: binding (GO:0005488);; cellular component: cell (GO:0005623);; cellular component: cell part (GO:0044464);; cellular component: organelle (GO:0043226);; cellular component: organelle part (GO:0044422);; cellular component: membrane-enclosed lumen (GO:0031974)
MTR_2g008990	MTR_2g008990	13.15205	11.298835	11.134023	2.780873	4.40505	2.941712	51.834657	48.825622	103.164756	3.26506905921089e-10	2.4134055673915	up	1.02939092319455e-06	1.30580058868062	up	5.95566310865816e-20	3.73770803012133	up	[R]	General function prediction only	Molecular Function: cysteine-type endopeptidase activity (GO:0004197);;	K22684|9.1e-237|mtr:MTR_2g008990|K22684 metacaspase-1 [EC:3.4.22.-] | (RefSeq) ICE-like protease (caspase) p20 domain protein	--	[DO]	Cell cycle control, cell division, chromosome partitioning;; Posttranslational modification, protein turnover, chaperones	Caspase domain	Metacaspase-1 OS=Arabidopsis thaliana OX=3702 GN=AMC1 PE=1 SV=1	--	--	ICE-like protease (caspase) p20 domain protein [Medicago truncatula]	molecular function: catalytic activity (GO:0003824);; biological process: metabolic process (GO:0008152)
MTR_2g010020	MTR_2g010020	18.14061	18.623375	14.827208	3.579636	2.921912	3.452788	52.26399	62.4657	51.804615	2.01636657901153e-20	1.65099130427481	up	1.48027818808122e-37	1.87311555305748	up	7.98161783703547e-77	3.50964676343546	up	[O]	Posttranslational modification, protein turnover, chaperones	Molecular Function: ATP binding (GO:0005524);; Biological Process: protein folding (GO:0006457);; Molecular Function: unfolded protein binding (GO:0051082);;	K04043|0.0e+00|mtr:MTR_2g010020|K04043 molecular chaperone DnaK | (RefSeq) heat shock 70 kDa protein	RNA degradation (ko03018)	[O]	Posttranslational modification, protein turnover, chaperones	Hsp70 protein;; MreB/Mbl protein;; FGGY family of carbohydrate kinases, C-terminal domain;; NAD-specific glutamate dehydrogenase	Heat shock 70 kDa protein, mitochondrial OS=Phaseolus vulgaris OX=3885 PE=2 SV=1	O	Posttranslational modification, protein turnover, chaperones	heat shock 70 kDa protein, mitochondrial [Medicago truncatula]	molecular function: binding (GO:0005488);; biological process: cellular process (GO:0009987)
MTR_2g013210	MTR_2g013210	2.790554	3.335082	2.910132	0.990225	1.18549	0.646287	7.653199	8.9594	9.311422	2.23684497030488e-10	1.47072399284494	up	0.000616603947561374	1.15979282060454	up	7.6940809117067e-16	2.61554844003396	up	[T]	Signal transduction mechanisms	Molecular Function: protein serine/threonine kinase activity (GO:0004674);; Molecular Function: ATP binding (GO:0005524);; Cellular Component: plasma membrane (GO:0005886);; Biological Process: protein autophosphorylation (GO:0046777);;	K01180|1.7e-66|cmax:111487562|K01180 endo-1,3(4)-beta-glucanase [EC:3.2.1.6] | (RefSeq) uncharacterized protein LOC111487562	--	[T]	Signal transduction mechanisms	Protein tyrosine and serine/threonine kinase;; Protein kinase domain	Cold-responsive protein kinase 1 OS=Arabidopsis thaliana OX=3702 GN=CRPK1 PE=1 SV=1	T	Signal transduction mechanisms	putative serine/threonine-protein kinase [Medicago truncatula]	molecular function: catalytic activity (GO:0003824);; biological process: metabolic process (GO:0008152);; biological process: cellular process (GO:0009987);; molecular function: binding (GO:0005488);; cellular component: cell (GO:0005623);; cellular component: membrane (GO:0016020);; cellular component: cell part (GO:0044464)
MTR_2g013440	MTR_2g013440	106.180481	117.982971	88.510818	25.056765	36.46587	30.870321	182.628235	252.106491	371.960663	0.00033492165581167	1.31845010178396	up	2.62662627806685e-10	1.25900677509283	up	1.84772719522872e-13	2.5749263279524	up	--	--	Molecular Function: translation elongation factor activity (GO:0003746);;	K17616|1.5e-29|oeu:111404463|K17616 CTD small phosphatase-like protein 2 [EC:3.1.3.-] | (RefSeq) uncharacterized protein LOC111404463	--	--	--	Rubber elongation factor protein (REF)	Stress-related protein OS=Phaseolus vulgaris OX=3885 GN=SRP PE=2 SV=1	S	Function unknown	stress-related protein [Medicago truncatula]	molecular function: binding (GO:0005488);; biological process: metabolic process (GO:0008152);; biological process: cellular process (GO:0009987)
MTR_2g020240	MTR_2g020240	22.316741999999998	19.897202	19.312093	5.432062	9.379191	6.113167	88.98834799999999	102.858204	147.964736	7.67461647312633e-17	2.38784262305386	up	0.00011101817406207	1.06240636745368	up	3.19597920227718e-24	3.45002533314098	up	--	--	Biological Process: polysaccharide catabolic process (GO:0000272);; Molecular Function: beta-amylase activity (GO:0016161);; Molecular Function: amylopectin maltohydrolase activity (GO:0102229);;	K01177|2.2e-97|spen:107028831|K01177 beta-amylase [EC:3.2.1.2] | (RefSeq) beta-amylase 3, chloroplastic-like	Starch and sucrose metabolism (ko00500)	--	--	Glycosyl hydrolase family 14	Inactive beta-amylase 9 OS=Arabidopsis thaliana OX=3702 GN=BAM9 PE=2 SV=1	G	Carbohydrate transport and metabolism	inactive beta-amylase 9 [Medicago truncatula]	biological process: metabolic process (GO:0008152);; molecular function: catalytic activity (GO:0003824)
MTR_2g038040	MTR_2g038040	5.868376	5.874356	8.192436	0.597207	0.620868	0.688379	23.261898	153.283127	95.702057	9.02557016105459e-08	3.38801402107299	up	1.36028927429725e-15	2.87602192949524	up	1.35019805940844e-24	6.37553642945385	up	--	--	Molecular Function: protein dimerization activity (GO:0046983);;	K13422|1.1e-14|ppp:112288376|K13422 transcription factor MYC2 | (RefSeq) transcription factor MYC3-like isoform X1	MAPK signaling pathway - plant (ko04016);; Plant hormone signal transduction (ko04075)	--	--	Helix-loop-helix DNA-binding domain	Transcription factor bHLH35 OS=Arabidopsis thaliana OX=3702 GN=BHLH35 PE=2 SV=1	K	Transcription	transcription factor bHLH35 isoform X1 [Medicago truncatula]	molecular function: binding (GO:0005488)
MTR_2g041140	MTR_2g041140	3.161794	3.952966	2.072002	0.0	0.117671	0.0	5.889795	6.591068	9.262853	0.00112029793724102	1.19845052936585	up	5.16052836892976e-07	5.23601021766624	up	0.000139028373579407	5.25442129360775	up	[L]	Replication, recombination and repair	Molecular Function: RNA binding (GO:0003723);; Molecular Function: RNA helicase activity (GO:0003724);; Molecular Function: ATP binding (GO:0005524);; Cellular Component: nucleolus (GO:0005730);;	K13181|0.0e+00|mtr:MTR_2g041140|K13181 ATP-dependent RNA helicase DDX27 [EC:3.6.4.13] | (RefSeq) DEAD-box ATP-dependent RNA helicase	--	[A]	RNA processing and modification	DEAD/DEAH box helicase;; Helicase conserved C-terminal domain	DEAD-box ATP-dependent RNA helicase 28 OS=Arabidopsis thaliana OX=3702 GN=RH28 PE=2 SV=1	A	RNA processing and modification	DEAD-box ATP-dependent RNA helicase 28 [Medicago truncatula]	molecular function: binding (GO:0005488);; molecular function: catalytic activity (GO:0003824);; cellular component: cell (GO:0005623);; cellular component: organelle (GO:0043226);; cellular component: organelle part (GO:0044422);; cellular component: cell part (GO:0044464)
MTR_2g066830	MTR_2g066830	3.058165	4.702789	3.033655	0.380548	0.067368	0.345326	25.029591	9.89675	16.374996	1.00387747670349e-07	2.1111524364964	up	1.07144352510442e-08	3.14408744887913	up	3.64848328907477e-22	5.23201279355445	up	--	--	Biological Process: response to auxin (GO:0009733);;	K14488|2.0e-74|mtr:MTR_2g066830|K14488 SAUR family protein | (RefSeq) SAUR-like auxin-responsive family protein	Plant hormone signal transduction (ko04075)	--	--	Auxin responsive protein	Auxin-responsive protein SAUR72 OS=Arabidopsis thaliana OX=3702 GN=SAUR72 PE=1 SV=1	S	Function unknown	auxin-responsive protein SAUR72 [Medicago truncatula]	biological process: response to stimulus (GO:0050896)
MTR_2g072030	MTR_2g072030	2.831341	2.366224	1.660475	0.561127	0.569221	0.829672	5.58818	7.008089	8.206206	1.54606695484907e-07	1.56047041884473	up	6.01734599182191e-07	1.29870571910841	up	3.17311134050587e-24	2.85990821675059	up	[K]	Transcription	Molecular Function: ADP binding (GO:0043531);;	K13459|1.5e-127|mdm:103422584|K13459 disease resistance protein RPS2 | (RefSeq) LOW QUALITY PROTEIN: disease resistance protein At4g27190-like	Plant-pathogen interaction (ko04626)	[T]	Signal transduction mechanisms	NB-ARC domain;; Leucine Rich repeats (2 copies)	Disease resistance protein At4g27190 OS=Arabidopsis thaliana OX=3702 GN=At4g27190 PE=2 SV=1	T	Signal transduction mechanisms	probable disease resistance protein At4g27220 [Medicago truncatula]	molecular function: binding (GO:0005488)
MTR_2g073190	MTR_2g073190	19.8402	60.629768	25.174994	7.127501	7.417797	7.750143	73.732689	129.379089	283.532684	0.00193991959966886	2.0065603554725	up	0.000119734386106441	1.72021208383113	up	1.18880816785516e-14	3.845153101779	up	[R]	General function prediction only	Biological Process: carbohydrate transport (GO:0008643);; Cellular Component: integral component of membrane (GO:0016021);;	K03453|0.0e+00|mtr:MTR_2g073190|K03453 bile acid:Na+ symporter, BASS family | (RefSeq) sodium bile acid symporter family protein	--	[P]	Inorganic ion transport and metabolism	Sugar efflux transporter for intercellular exchange;; Sodium Bile acid symporter family	Probable sodium/metabolite cotransporter BASS1, chloroplastic OS=Arabidopsis thaliana OX=3702 GN=BASS1 PE=2 SV=1	P	Inorganic ion transport and metabolism	sodium bile acid symporter family protein [Medicago truncatula]	biological process: single-organism process (GO:0044699);; biological process: localization (GO:0051179);; cellular component: membrane (GO:0016020);; cellular component: membrane part (GO:0044425)
MTR_2g086530	MTR_2g086530	15.582502	38.727969	17.727788	5.8814400000000004	4.8831880000000005	5.436885999999999	61.144069	83.866529	151.846601	0.000327482460140334	1.90836986342111	up	2.68192326518117e-05	1.64160532653368	up	3.61211464729266e-20	3.62320787853092	up	--	--	Biological Process: carbohydrate metabolic process (GO:0005975);; Cellular Component: integral component of membrane (GO:0016021);; Molecular Function: glucan endo-1,3-beta-D-glucosidase activity (GO:0042973);; Cellular Component: anchored component of plasma membrane (GO:0046658);;	K19891|1.5e-67|smo:SELMODRAFT_75479|K19891 glucan endo-1,3-beta-glucosidase 1/2/3 [EC:3.2.1.39] | (RefSeq) hypothetical protein	Starch and sucrose metabolism (ko00500)	--	--	Glycosyl hydrolases family 17	Glucan endo-1,3-beta-glucosidase 14 OS=Arabidopsis thaliana OX=3702 GN=At2g27500 PE=2 SV=2	G	Carbohydrate transport and metabolism	glucan endo-1,3-beta-glucosidase 14 [Medicago truncatula]	biological process: metabolic process (GO:0008152);; cellular component: membrane (GO:0016020);; cellular component: membrane part (GO:0044425);; molecular function: catalytic activity (GO:0003824);; cellular component: cell (GO:0005623);; cellular component: cell part (GO:0044464)
MTR_2g087950	MTR_2g087950	42.039558	36.114277	28.283876	3.05063	11.01488	2.973574	190.33551	140.27272	74.174515	5.08508489209007e-07	1.82340508084336	up	0.000209206292681903	2.08403084914044	up	1.73703258840806e-11	3.8707076526793	up	--	--	Cellular Component: Golgi apparatus (GO:0005794);; Cellular Component: trans-Golgi network (GO:0005802);; Cellular Component: plasma membrane (GO:0005886);; Biological Process: plant-type primary cell wall biogenesis (GO:0009833);; Cellular Component: integral component of membrane (GO:0016021);; Molecular Function: cellulose synthase activity (GO:0016759);; Molecular Function: cellulose synthase…	K10891|1.2e-171|tcc:18612304|K10891 fanconi anemia group D2 protein | (RefSeq) Fanconi anemia group D2 protein homolog	--	--	--	Cellulose synthase;; Protein of unknown function (DUF1068)	Cellulose synthase-like protein H1 OS=Oryza sativa subsp. japonica OX=39947 GN=CSLH1 PE=2 SV=2	G	Carbohydrate transport and metabolism	cellulose synthase-like protein [Medicago truncatula]	cellular component: cell (GO:0005623);; cellular component: organelle (GO:0043226);; cellular component: cell part (GO:0044464);; cellular component: organelle part (GO:0044422);; cellular component: membrane (GO:0016020);; biological process: cellular process (GO:0009987);; biological process: single-organism process (GO:0044699);; biological process: cellular component organization or biogenesi…
MTR_2g088060	MTR_2g088060	2.733546	3.833158	3.68982	0.0	0.0	0.0	7.488944	14.963913	25.849701	0.000148946184885128	2.07110253951219	up	4.2693071377448e-08	7.74549129768833	up	8.73931144686248e-15	9.03548462801451	up	--	--	Cellular Component: endoplasmic reticulum membrane (GO:0005789);; Cellular Component: integral component of plasma membrane (GO:0005887);; Biological Process: intracellular protein transport (GO:0006886);; Biological Process: ER to Golgi vesicle-mediated transport (GO:0006888);; Biological Process: protein localization to endoplasmic reticulum exit site (GO:0070973);;	K14009|3.7e-113|mtr:MTR_2g088060|K14009 B-cell receptor-associated protein 31 | (RefSeq) B-cell receptor-associated-like protein	Protein processing in endoplasmic reticulum (ko04141)	[V]	Defense mechanisms	--	--	V	Defense mechanisms	B-cell receptor-associated protein 31 [Medicago truncatula]	cellular component: cell (GO:0005623);; cellular component: membrane (GO:0016020);; cellular component: organelle (GO:0043226);; cellular component: organelle part (GO:0044422);; cellular component: membrane part (GO:0044425);; cellular component: cell part (GO:0044464);; biological process: localization (GO:0051179)
MTR_2g090155	MTR_2g090155	32.179782	34.968891	21.081699	2.676892	3.990338	2.811557	120.47428400000001	278.78816	146.99021900000002	9.07468277076189e-10	2.52869537997799	up	1.45903494083383e-23	2.68655804203661	up	1.74258344000583e-40	5.23524811436778	up	--	--	Cellular Component: integral component of membrane (GO:0016021);;	K13348|1.7e-182|mtr:MTR_2g090155|K13348 protein Mpv17 | (RefSeq) peroxisomal membrane 22 kDa (Mpv17/PMP22) family protein	Peroxisome (ko04146)	[R]	General function prediction only	Mpv17 / PMP22 family	--	S	Function unknown	protein SYM1 [Medicago truncatula]	cellular component: membrane (GO:0016020);; cellular component: membrane part (GO:0044425)
MTR_3g034660	MTR_3g034660	4.881779	6.443659	3.169463	0.782657	1.179791	1.445049	10.089516	14.41862	7.757511	0.0073732994483895	1.09706157775558	up	5.42393854703219e-05	1.55517160439707	up	2.48239670608351e-12	2.65306894552796	up	--	--	Cellular Component: cellular_component (GO:0005575);; Cellular Component: intracellular (GO:0005622);; Cellular Component: cell (GO:0005623);; Cellular Component: nucleus (GO:0005634);; Cellular Component: nucleolus (GO:0005730);; Cellular Component: cytoplasm (GO:0005737);; Cellular Component: cytosol (GO:0005829);; Biological Process: cellular ion homeostasis (GO:0006873);; Biological Process: …	K10779|9.1e-08|smo:SELMODRAFT_443867|K10779 transcriptional regulator ATRX [EC:3.6.4.12] | (RefSeq) hypothetical protein	--	--	--	Seed maturation protein	Late embryogenesis abundant protein D-34 OS=Gossypium hirsutum OX=3635 PE=3 SV=1	S	Function unknown	putative Seed maturation protein [Medicago truncatula]	cellular component: cell (GO:0005623);; cellular component: cell part (GO:0044464);; cellular component: organelle (GO:0043226);; cellular component: organelle part (GO:0044422);; biological process: cellular process (GO:0009987);; biological process: single-organism process (GO:0044699);; biological process: biological regulation (GO:0065007);; biological process: multicellular organismal proces…
MTR_3g050180	MTR_3g050180	1.451114	1.012662	1.216859	0.296623	0.355974	0.311747	3.259074	2.410562	3.800854	0.000390418845248534	1.28517119664273	up	0.00244850579653866	1.3889794972927	up	1.556072291764e-09	2.66492733481728	up	--	--	--	K15255|9.0e-15|mtr:MTR_5g071700|K15255 ATP-dependent DNA helicase PIF1 [EC:3.6.4.12] | (RefSeq) PIF1-like helicase	--	[D]	Cell cycle control, cell division, chromosome partitioning	--	--	--	--	hypothetical protein MTR_3g050180 [Medicago truncatula]	--
MTR_3g051420	MTR_3g051420	13.765273	13.49509	4.711365	0.892481	2.1624	1.76142	63.209747	83.953255	58.358543	1.66028200748663e-09	2.56947829884676	up	1.44474826607346e-05	2.16681593548754	up	1.38480061086906e-41	4.81586400488835	up	[T]	Signal transduction mechanisms	Molecular Function: protein serine/threonine kinase activity (GO:0004674);; Molecular Function: ATP binding (GO:0005524);; Cellular Component: plasma membrane (GO:0005886);; Biological Process: protein phosphorylation (GO:0006468);; Molecular Function: carbohydrate binding (GO:0030246);; Molecular Function: ubiquitin protein ligase binding (GO:0031625);; Biological Process: recognition of pollen …	K24104|6.3e-74|thj:104799061|K24104 GPN-loop GTPase | (RefSeq) LOW QUALITY PROTEIN: uncharacterized protein LOC104799061	--	--	--	Protein tyrosine and serine/threonine kinase;; Protein kinase domain;; D-mannose binding lectin;; PAN-like domain;; S-locus glycoprotein domain	G-type lectin S-receptor-like serine/threonine-protein kinase At4g27290 OS=Arabidopsis thaliana OX=3702 GN=At4g27290 PE=3 SV=4	T	Signal transduction mechanisms	S-locus lectin kinase family protein [Medicago truncatula]	molecular function: catalytic activity (GO:0003824);; biological process: metabolic process (GO:0008152);; biological process: cellular process (GO:0009987);; molecular function: binding (GO:0005488);; cellular component: cell (GO:0005623);; cellular component: membrane (GO:0016020);; cellular component: cell part (GO:0044464);; biological process: reproduction (GO:0000003);; biological process: …
MTR_3g062340	MTR_3g062340	0.467465	0.197844	0.344282	0.033039	0.088088	0.076716	1.227282	0.863043	1.354065	7.0104543399746e-05	1.66244845119068	up	0.00179071724780407	1.79717687881869	up	7.28348473574389e-16	3.48574913985019	up	--	--	Molecular Function: ADP binding (GO:0043531);;	K13459|3.5e-97|egu:105052742|K13459 disease resistance protein RPS2 | (RefSeq) disease resistance protein At4g27190-like	Plant-pathogen interaction (ko04626)	[T]	Signal transduction mechanisms	NB-ARC domain	Putative disease resistance protein At4g10780 OS=Arabidopsis thaliana OX=3702 GN=At4g10780 PE=3 SV=1	T	Signal transduction mechanisms	uncharacterized protein LOC11438060 isoform X2 [Medicago truncatula]	molecular function: binding (GO:0005488)
MTR_3g062400	MTR_3g062400	3.405629	2.148415	2.522511	0.399727	0.670441	0.40004	9.684113	7.956905	12.518406	5.78835422234596e-09	1.82789902156583	up	7.9217250539536e-07	1.91227738336675	up	5.35660925376776e-25	3.74030845297445	up	--	--	--	--	--	--	--	--	--	--	--	uncharacterized protein LOC11446538 [Medicago truncatula]	--
MTR_3g062420	MTR_3g062420	0.35079	0.195214	0.246299	0.03765	0.070251	0.051408	0.916328	0.639087	1.176713	3.17104825228349e-05	1.68865778257769	up	0.000700104626031428	1.7478783309544	up	3.2139166808252e-13	3.44223585917034	up	[R]	General function prediction only	Molecular Function: protein kinase activity (GO:0004672);; Molecular Function: ATP binding (GO:0005524);; Molecular Function: ADP binding (GO:0043531);;	K13459|2.9e-94|egu:105052742|K13459 disease resistance protein RPS2 | (RefSeq) disease resistance protein At4g27190-like	Plant-pathogen interaction (ko04626)	[T]	Signal transduction mechanisms	NB-ARC domain;; Protein kinase domain;; Protein tyrosine and serine/threonine kinase	Probable disease resistance protein At5g43730 OS=Arabidopsis thaliana OX=3702 GN=At5g43730 PE=2 SV=1	T	Signal transduction mechanisms	LRR and NB-ARC domain disease resistance protein, putative [Medicago truncatula]	molecular function: catalytic activity (GO:0003824);; biological process: metabolic process (GO:0008152);; biological process: cellular process (GO:0009987);; molecular function: binding (GO:0005488)
MTR_3g067585	MTR_3g067585	15.949406	15.444189	11.881932	2.365286	1.891488	2.334757	26.39966	35.548519	29.456039	1.62744618756251e-05	1.04409758610761	up	5.07063156168411e-27	2.20358620026399	up	4.83236813477409e-36	3.22880503654039	up	--	--	Biological Process: regulation of immune system process (GO:0002682);; Biological Process: positive regulation of immune system process (GO:0002684);; Biological Process: regulation of response to biotic stimulus (GO:0002831);; Biological Process: positive regulation of response to biotic stimulus (GO:0002833);; Molecular Function: molecular_function (GO:0003674);; Molecular Function: GTPase acti…	K01537|9.3e-45|jcu:105638585|K01537 P-type Ca2+ transporter type 2C [EC:7.2.2.10] | (RefSeq) calcium-transporting ATPase 2, plasma membrane-type isoform X1	--	[R]	General function prediction only	C2 domain	Protein C2-DOMAIN ABA-RELATED 5 OS=Arabidopsis thaliana OX=3702 GN=CAR5 PE=2 SV=1	S	Function unknown	protein C2-DOMAIN ABA-RELATED 4 [Medicago truncatula]	biological process: biological regulation (GO:0065007);; molecular function: molecular function regulator (GO:0098772);; molecular function: binding (GO:0005488);; cellular component: cell (GO:0005623);; cellular component: cell part (GO:0044464);; cellular component: organelle (GO:0043226);; cellular component: membrane (GO:0016020);; biological process: response to stimulus (GO:0050896)
MTR_3g070860	MTR_3g070860	21.167072	38.753746	26.326706	0.399881	0.66455	1.1535	64.446312	222.994751	161.724915	2.97933791379167e-05	2.22389964123409	up	8.97293525311958e-28	4.72111333056924	up	2.07747226310679e-37	6.92960463287295	up	[Q]	Secondary metabolites biosynthesis, transport and catabolism	Molecular Function: naringenin 3-dioxygenase activity (GO:0045486);; Molecular Function: metal ion binding (GO:0046872);; Molecular Function: dioxygenase activity (GO:0051213);;	K05278|9.8e-69|qsu:112033039|K05278 flavonol synthase [EC:1.14.20.6] | (RefSeq) flavonol synthase/flavanone 3-hydroxylase-like	Flavonoid biosynthesis (ko00941)	[QR]	Secondary metabolites biosynthesis, transport and catabolism;; General function prediction only	non-haem dioxygenase in morphine synthesis N-terminal;; 2OG-Fe(II) oxygenase superfamily	Probable 2-oxoglutarate-dependent dioxygenase At5g05600 OS=Arabidopsis thaliana OX=3702 GN=At5g05600 PE=2 SV=1	Q	Secondary metabolites biosynthesis, transport and catabolism	probable 2-oxoglutarate-dependent dioxygenase At5g05600 [Medicago truncatula]	molecular function: catalytic activity (GO:0003824);; biological process: metabolic process (GO:0008152);; biological process: single-organism process (GO:0044699);; molecular function: binding (GO:0005488)
MTR_3g073780	MTR_3g073780	4.807562	4.1139790000000005	5.575328	1.36145	1.904182	1.469939	18.348942	16.077263	12.655177	2.30244808132525e-11	1.65983242064493	up	2.69027182765722e-05	1.19075283969753	up	2.48050745163556e-37	2.849318764313	up	[P]	Inorganic ion transport and metabolism	Cellular Component: integral component of plasma membrane (GO:0005887);; Molecular Function: secondary active sulfate transmembrane transporter activity (GO:0008271);; Molecular Function: anion:anion antiporter activity (GO:0015301);;	K17470|0.0e+00|mtr:MTR_3g073780|K17470 sulfate transporter 1, high-affinity | (RefSeq) high affinity sulfate transporter type 1	--	[P]	Inorganic ion transport and metabolism	Sulfate permease family;; STAS domain	Sulfate transporter 1.3 OS=Arabidopsis thaliana OX=3702 GN=SULTR1;3 PE=2 SV=1	P	Inorganic ion transport and metabolism	sulfate transporter 1.3 [Medicago truncatula]	cellular component: cell (GO:0005623);; cellular component: membrane (GO:0016020);; cellular component: membrane part (GO:0044425);; cellular component: cell part (GO:0044464);; molecular function: transporter activity (GO:0005215);; biological process: single-organism process (GO:0044699);; biological process: localization (GO:0051179)
MTR_3g080000	MTR_3g080000	1.529724	1.098041	1.447177	0.313549	0.465411	0.224549	3.088485	3.059311	3.932671	0.000129597552315298	1.23814011699997	up	0.00250656771517502	1.4778386035944	up	8.2353632159947e-10	2.70079551864371	up	[K]	Transcription	Molecular Function: ribonuclease III activity (GO:0004525);; Biological Process: RNA processing (GO:0006396);;	K11592|9.6e-38|pvu:PHAVU_009G260000g|K11592 endoribonuclease Dicer [EC:3.1.26.-] | (RefSeq) hypothetical protein	--	[A]	RNA processing and modification	Ribonuclease III domain;; Ribonuclease-III-like	Ribonuclease 3-like protein 3 OS=Oryza sativa subsp. japonica OX=39947 GN=Os06g0358800 PE=2 SV=1	A	RNA processing and modification	ribonuclease 3-like protein 3 [Medicago truncatula]	molecular function: catalytic activity (GO:0003824);; biological process: metabolic process (GO:0008152);; biological process: cellular process (GO:0009987)
MTR_3g080500	MTR_3g080500	26.326382	20.914421	10.992527	2.506739	4.853629	3.281811	58.059059	68.428566	43.428291	6.1328650431008e-05	1.48738344958179	up	7.60031555227043e-07	1.91137691658399	up	2.67692042281625e-27	3.41856958582367	up	[Q]	Secondary metabolites biosynthesis, transport and catabolism	Molecular Function: copper ion binding (GO:0005507);; Molecular Function: primary amine oxidase activity (GO:0008131);; Biological Process: amine metabolic process (GO:0009308);; Cellular Component: integral component of membrane (GO:0016021);; Molecular Function: quinone binding (GO:0048038);;	K00276|0.0e+00|mtr:MTR_3g080500|K00276 primary-amine oxidase [EC:1.4.3.21] | (RefSeq) copper amine oxidase, enzyme domain protein	Glycine, serine and threonine metabolism (ko00260);; Tyrosine metabolism (ko00350);; Phenylalanine metabolism (ko00360);; beta-Alanine metabolism (ko00410);; Isoquinoline alkaloid biosynthesis (ko00950);; Tropane, piperidine and pyridine alkaloid biosynthesis (ko00960)	[Q]	Secondary metabolites biosynthesis, transport and catabolism	Copper amine oxidase, enzyme domain;; Copper amine oxidase, N3 domain;; Copper amine oxidase, N2 domain	Primary amine oxidase OS=Arabidopsis thaliana OX=3702 GN=At1g62810 PE=2 SV=1	Q	Secondary metabolites biosynthesis, transport and catabolism	primary amine oxidase [Medicago truncatula]	molecular function: binding (GO:0005488);; molecular function: catalytic activity (GO:0003824);; biological process: metabolic process (GO:0008152);; biological process: single-organism process (GO:0044699);; cellular component: membrane (GO:0016020);; cellular component: membrane part (GO:0044425)
MTR_3g084620	MTR_3g084620	5.528899	6.805748	6.683865	1.111974	1.320209	2.146989	8.692704	32.541763	65.806244	0.00113317202304722	2.22801347384872	up	8.6717950617952e-06	1.55880584449148	up	1.43155187858466e-08	3.86263026787015	up	--	--	Molecular Function: hydrolase activity, hydrolyzing O-glycosyl compounds (GO:0004553);; Cellular Component: cell wall (GO:0005618);; Biological Process: xyloglucan metabolic process (GO:0010411);; Molecular Function: xyloglucan:xyloglucosyl transferase activity (GO:0016762);; Biological Process: cell wall biogenesis (GO:0042546);; Cellular Component: apoplast (GO:0048046);; Biological Process: ce…	K08235|4.8e-166|mtr:MTR_3g084620|K08235 xyloglucan:xyloglucosyl transferase [EC:2.4.1.207] | (RefSeq) xyloglucan endotransglucosylase/hydrolase family protein	--	--	--	Glycosyl hydrolases family 16;; Xyloglucan endo-transglycosylase (XET) C-terminus	Xyloglucan endotransglucosylase/hydrolase 2 OS=Glycine max OX=3847 PE=2 SV=1	G	Carbohydrate transport and metabolism	xyloglucan endotransglucosylase/hydrolase 2 [Medicago truncatula]	molecular function: catalytic activity (GO:0003824);; cellular component: cell (GO:0005623);; cellular component: cell part (GO:0044464);; biological process: metabolic process (GO:0008152);; biological process: cellular process (GO:0009987);; biological process: cellular component organization or biogenesis (GO:0071840);; cellular component: extracellular region (GO:0005576)
MTR_3g085890	MTR_3g085890	13.494563999999999	25.995762	18.093816999999998	3.907511	7.307144	4.33515	46.643363	62.270657	82.677735	4.16719449181853e-05	1.64419548610599	up	0.000572265415710877	1.38329963863328	up	7.53773351802591e-16	3.04537496795553	up	--	--	Cellular Component: integral component of membrane (GO:0016021);;	--	--	--	--	NADH-ubiquinone reductase complex 1 MLRQ subunit	--	S	Function unknown	uncharacterized protein LOC11440407 [Medicago truncatula]	cellular component: membrane (GO:0016020);; cellular component: membrane part (GO:0044425)
MTR_3g088590	MTR_3g088590	7.981636	9.778431	9.126631	1.617912	1.911917	1.597746	31.532179	40.259514	40.877071	1.90652112668993e-16	2.00736599147217	up	3.21606630491584e-18	1.89675472604692	up	4.37517121033753e-61	3.90002106589715	up	[R]	General function prediction only	Cellular Component: endoplasmic reticulum (GO:0005783);; Biological Process: jasmonic acid metabolic process (GO:0009694);; Biological Process: auxin metabolic process (GO:0009850);; Molecular Function: IAA-Ala conjugate hydrolase activity (GO:0010179);; Cellular Component: integral component of membrane (GO:0016021);; Molecular Function: hydrolase activity (GO:0016787);;	K21604|1.7e-272|mtr:MTR_3g088590|K21604 jasmonoyl-L-amino acid hydrolase [EC:3.5.1.127] | (RefSeq) IAA-amino acid hydrolase ILR1-like protein	--	--	--	Peptidase family M20/M25/M40	IAA-amino acid hydrolase ILR1-like 6 OS=Arabidopsis thaliana OX=3702 GN=ILL6 PE=1 SV=2	S	Function unknown	IAA-amino acid hydrolase ILR1-like 6 [Medicago truncatula]	cellular component: cell (GO:0005623);; cellular component: organelle (GO:0043226);; cellular component: cell part (GO:0044464);; biological process: metabolic process (GO:0008152);; biological process: cellular process (GO:0009987);; biological process: single-organism process (GO:0044699);; biological process: biological regulation (GO:0065007);; molecular function: catalytic activity (GO:00038…
MTR_3g099757	MTR_3g099757	23.895296	13.998743	17.710665	4.61518	7.468155	6.797737	100.824898	78.96534	82.921112	2.46397747698517e-18	2.16760685965245	up	0.00117319217839192	1.05454114986018	up	1.40850012814802e-45	3.23017098211508	up	[O]	Posttranslational modification, protein turnover, chaperones	Molecular Function: glutathione transferase activity (GO:0004364);; Cellular Component: cytoplasm (GO:0005737);; Biological Process: glutathione metabolic process (GO:0006749);;	K00799|3.2e-127|mtr:MTR_3g099757|K00799 glutathione S-transferase [EC:2.5.1.18] | (RefSeq) glutathione S-transferase, amino-terminal domain protein	Glutathione metabolism (ko00480)	[O]	Posttranslational modification, protein turnover, chaperones	Glutathione S-transferase, N-terminal domain;; Glutathione S-transferase, N-terminal domain;; Glutathione S-transferase, N-terminal domain;; Glutathione S-transferase, C-terminal domain;; Glutathione S-transferase, C-terminal domain	Glutathione transferase GST 23 OS=Zea mays OX=4577 PE=2 SV=1	O	Posttranslational modification, protein turnover, chaperones	glutathione transferase GST 23 [Medicago truncatula]	molecular function: catalytic activity (GO:0003824);; cellular component: cell (GO:0005623);; cellular component: cell part (GO:0044464);; biological process: metabolic process (GO:0008152);; biological process: cellular process (GO:0009987)
MTR_3g103410	MTR_3g103410	2.874272	3.332974	1.822173	0.189013	0.297046	0.168756	4.881528	5.612734	6.007374	0.00107598912532481	1.00365732014138	up	1.62815025943007e-14	3.06335725965776	up	5.58258139797491e-31	4.05930232789155	up	--	--	--	K07456|3.6e-45|pavi:110766748|K07456 DNA mismatch repair protein MutS2 | (RefSeq) uncharacterized protein LOC110766748	Mismatch repair (ko03430)	--	--	Domain of unknown function (DUF2828)	--	S	Function unknown	uncharacterized protein LOC25489990 [Medicago truncatula]	--
MTR_3g114530	MTR_3g114530	23.348482	20.574656	12.703637	4.200991	6.391593	8.515417	42.858479	66.270767	48.164642	1.4760520378865e-05	1.43106220120211	up	0.00176641949655955	1.05581465757191	up	9.94860227701128e-14	2.48725801048793	up	[O]	Posttranslational modification, protein turnover, chaperones	Molecular Function: oxidoreductase activity (GO:0016491);; Biological Process: intracellular signal transduction (GO:0035556);;	K17609|1.4e-241|mtr:MTR_3g114530|K17609 nucleoredoxin [EC:1.8.1.8] | (RefSeq) nucleoredoxin, putative	--	[R]	General function prediction only	Thioredoxin-like;; Thioredoxin-like domain;; Thioredoxin;; AhpC/TSA family;; C1 domain;; Redoxin	Probable nucleoredoxin 2 OS=Oryza sativa subsp. japonica OX=39947 GN=Os01g0794400 PE=2 SV=1	O	Posttranslational modification, protein turnover, chaperones	probable nucleoredoxin 2 [Medicago truncatula]	molecular function: catalytic activity (GO:0003824);; biological process: cellular process (GO:0009987);; biological process: signaling (GO:0023052);; biological process: single-organism process (GO:0044699);; biological process: response to stimulus (GO:0050896);; biological process: biological regulation (GO:0065007)
MTR_3g449620	MTR_3g449620	20.865376	26.42594	30.714613	4.005058	6.370999	5.163048	64.304955	147.095673	142.783386	3.01092560725149e-06	2.06392929919573	up	1.21179491244011e-09	1.84203218332093	up	1.42875187142281e-22	3.92929349192166	up	[E]	Amino acid transport and metabolism	Cellular Component: peroxisome (GO:0005777);; Biological Process: polyamine catabolic process (GO:0006598);; Molecular Function: oxidoreductase activity (GO:0016491);; Molecular Function: polyamine oxidase activity (GO:0046592);; Molecular Function: spermine:oxygen oxidoreductase (spermidine-forming) activity (GO:0052901);; Molecular Function: spermidine:oxygen oxidoreductase (3-aminopropanal-for…	K17839|1.9e-285|mtr:MTR_3g449620|K17839 polyamine oxidase [EC:1.5.3.17 1.5.3.-] | (RefSeq) polyamine oxidase-like protein	Arginine and proline metabolism (ko00330);; beta-Alanine metabolism (ko00410);; Pantothenate and CoA biosynthesis (ko00770)	[Q]	Secondary metabolites biosynthesis, transport and catabolism	Flavin containing amine oxidoreductase;; NAD(P)-binding Rossmann-like domain;; Pyridine nucleotide-disulphide oxidoreductase;; FAD binding domain;; FAD dependent oxidoreductase;; FAD dependent oxidoreductase;; Glucose inhibited division protein A	Polyamine oxidase 2 OS=Arabidopsis thaliana OX=3702 GN=PAO2 PE=1 SV=1	Q	Secondary metabolites biosynthesis, transport and catabolism	probable polyamine oxidase 2 [Medicago truncatula]	cellular component: cell (GO:0005623);; cellular component: organelle (GO:0043226);; cellular component: cell part (GO:0044464);; biological process: metabolic process (GO:0008152);; biological process: cellular process (GO:0009987);; molecular function: catalytic activity (GO:0003824);; biological process: single-organism process (GO:0044699)
MTR_3g462710	MTR_3g462710	15.684319	17.661908	18.793424	4.406174	3.514276	4.355839	104.83612	91.16762399999999	23.591727	0.000506087203756225	1.88125670824394	up	1.73156191046804e-14	1.59417731855454	up	1.77636752381397e-12	3.50243526240622	up	[E]	Amino acid transport and metabolism	Molecular Function: peptide:proton symporter activity (GO:0015333);; Cellular Component: integral component of membrane (GO:0016021);; Molecular Function: hydrolase activity (GO:0016787);; Molecular Function: oligopeptide transmembrane transporter activity (GO:0035673);; Molecular Function: peptide transmembrane transporter activity (GO:1904680);;	K14638|2.6e-250|mtr:MTR_3g462710|K14638 solute carrier family 15 (peptide/histidine transporter), member 3/4 | (RefSeq) proton-dependent oligopeptide transport family protein	--	[E]	Amino acid transport and metabolism	POT family	Protein NRT1/ PTR FAMILY 8.1 OS=Arabidopsis thaliana OX=3702 GN=NPF8.1 PE=1 SV=1	E	Amino acid transport and metabolism	protein NRT1/ PTR FAMILY 8.1 [Medicago truncatula]	molecular function: transporter activity (GO:0005215);; biological process: single-organism process (GO:0044699);; biological process: localization (GO:0051179);; cellular component: membrane (GO:0016020);; cellular component: membrane part (GO:0044425);; molecular function: catalytic activity (GO:0003824)
MTR_3g467640	MTR_3g467640	1.473143	1.075746	1.043699	0.410682	0.373558	0.34262	4.146052	4.046227	4.341104	1.04188970720509e-16	1.7522996402054	up	8.89247422496053e-05	1.15601334378577	up	8.32970827848583e-33	2.90206146862876	up	--	--	Molecular Function: ADP binding (GO:0043531);;	K13459|2.0e-78|pda:103716817|K13459 disease resistance protein RPS2 | (RefSeq) probable disease resistance protein At4g27220	Plant-pathogen interaction (ko04626)	[T]	Signal transduction mechanisms	NB-ARC domain	Disease resistance protein SUMM2 OS=Arabidopsis thaliana OX=3702 GN=SUMM2 PE=1 SV=1	T	Signal transduction mechanisms	LRR and NB-ARC domain disease resistance protein [Medicago truncatula]	molecular function: binding (GO:0005488)
MTR_4g027040	MTR_4g027040	3.667475	8.442584	2.042284	0.102931	0.436621	0.170858	18.487257	24.072567	20.22768	0.000114337949425176	2.01577814071235	up	1.06783430667276e-07	3.64156357525844	up	3.78823189606723e-34	5.77024521378876	up	--	--	Molecular Function: RNA polymerase II regulatory region sequence-specific DNA binding (GO:0000977);; Molecular Function: RNA polymerase II transcription factor activity, sequence-specific DNA binding (GO:0000981);; Cellular Component: nucleus (GO:0005634);; Biological Process: regulation of transcription, DNA-templated (GO:0006355);; Molecular Function: zinc ion binding (GO:0008270);;	K12236|0.0e+00|mtr:MTR_4g027040|K12236 transcriptional repressor NF-X1 | (RefSeq) NF-X1-type zinc finger protein NFXL1	--	[K]	Transcription	NF-X1 type zinc finger	NF-X1-type zinc finger protein NFXL1 OS=Arabidopsis thaliana OX=3702 GN=NFXL1 PE=1 SV=1	O	Posttranslational modification, protein turnover, chaperones	NF-X1-type zinc finger protein NFXL1 [Medicago truncatula]	molecular function: binding (GO:0005488);; molecular function: nucleic acid binding transcription factor activity (GO:0001071);; biological process: biological regulation (GO:0065007);; cellular component: cell (GO:0005623);; cellular component: organelle (GO:0043226);; cellular component: cell part (GO:0044464)
MTR_4g063710	MTR_4g063710	6.754773	10.796719	3.39836	0.165756	0.089328	0.182295	150.818726	397.309265	321.703064	4.72503977473265e-23	5.0336532853076	up	1.33274517819104e-21	4.95319049368525	up	1.53748107296682e-98	10.1732513517016	up	[O]	Posttranslational modification, protein turnover, chaperones	Molecular Function: ATP binding (GO:0005524);; Cellular Component: cytoplasm (GO:0005737);; Biological Process: response to unfolded protein (GO:0006986);; Molecular Function: ATPase activity (GO:0016887);; Molecular Function: heat shock protein binding (GO:0031072);; Biological Process: cellular response to unfolded protein (GO:0034620);; Biological Process: protein refolding (GO:0042026);; Mole…	K03283|0.0e+00|mtr:MTR_4g063710|K03283 heat shock 70kDa protein 1/2/6/8 | (RefSeq) heat shock cognate 70 kDa protein	Spliceosome (ko03040);; Protein processing in endoplasmic reticulum (ko04141);; Endocytosis (ko04144)	[O]	Posttranslational modification, protein turnover, chaperones	Hsp70 protein;; MreB/Mbl protein	Heat shock cognate 70 kDa protein 2 OS=Solanum lycopersicum OX=4081 GN=HSC-2 PE=2 SV=1	O	Posttranslational modification, protein turnover, chaperones	heat shock cognate 70 kDa protein 2 [Medicago truncatula]	molecular function: binding (GO:0005488);; cellular component: cell (GO:0005623);; cellular component: cell part (GO:0044464);; biological process: response to stimulus (GO:0050896);; molecular function: catalytic activity (GO:0003824);; biological process: cellular process (GO:0009987)
MTR_4g063720	MTR_4g063720	0.969444	1.135521	0.842564	0.050671	0.036533	0.125489	11.034899	28.096481	24.968987	5.65190014703468e-23	4.22544953988462	up	7.08064696112598e-10	3.14109412183518	up	2.62972756578692e-40	7.36902280980672	up	[O]	Posttranslational modification, protein turnover, chaperones	Molecular Function: ATP binding (GO:0005524);; Cellular Component: cytoplasm (GO:0005737);; Biological Process: response to unfolded protein (GO:0006986);; Molecular Function: ATPase activity (GO:0016887);; Molecular Function: heat shock protein binding (GO:0031072);; Biological Process: cellular response to unfolded protein (GO:0034620);; Biological Process: protein refolding (GO:0042026);; Mole…	K03283|0.0e+00|mtr:MTR_4g063710|K03283 heat shock 70kDa protein 1/2/6/8 | (RefSeq) heat shock cognate 70 kDa protein	Spliceosome (ko03040);; Protein processing in endoplasmic reticulum (ko04141);; Endocytosis (ko04144)	[O]	Posttranslational modification, protein turnover, chaperones	Hsp70 protein;; MreB/Mbl protein	Heat shock 70 kDa protein 4 OS=Arabidopsis thaliana OX=3702 GN=HSP70-4 PE=1 SV=1	O	Posttranslational modification, protein turnover, chaperones	heat shock cognate 70 kDa protein 2 [Medicago truncatula]	molecular function: binding (GO:0005488);; cellular component: cell (GO:0005623);; cellular component: cell part (GO:0044464);; biological process: response to stimulus (GO:0050896);; molecular function: catalytic activity (GO:0003824);; biological process: cellular process (GO:0009987)
MTR_4g069500	MTR_4g069500	205.964056	168.120392	206.296054	20.042033	51.834682	39.009687	553.643695	616.6850850000001	606.957979	2.81057252476287e-14	1.56449153538465	up	7.63374091824196e-07	1.88974866694588	up	1.16829955901864e-21	3.42981399847443	up	[G]	Carbohydrate transport and metabolism	Molecular Function: sugar:proton symporter activity (GO:0005351);; Cellular Component: integral component of plasma membrane (GO:0005887);; Biological Process: glucose import (GO:0046323);;	K08150|1.1e-66|nnu:104586093|K08150 MFS transporter, SP family, solute carrier family 2 (myo-inositol transporter), member 13 | (RefSeq) inositol transporter 1	--	[R]	General function prediction only	Sugar (and other) transporter;; Major Facilitator Superfamily	Polyol transporter 5 OS=Arabidopsis thaliana OX=3702 GN=PLT5 PE=1 SV=2	U	Intracellular trafficking, secretion, and vesicular transport	polyol transporter 5 [Medicago truncatula]	molecular function: transporter activity (GO:0005215);; biological process: single-organism process (GO:0044699);; biological process: localization (GO:0051179);; cellular component: cell (GO:0005623);; cellular component: membrane (GO:0016020);; cellular component: membrane part (GO:0044425);; cellular component: cell part (GO:0044464)
MTR_4g070860	MTR_4g070860	48.817242	40.361397	37.935596	11.247618	11.930143	12.693119	142.259445	78.446671	112.073479	1.8795271491401e-07	1.32413296156136	up	4.98665464019607e-25	1.32863370507627	up	3.19891323832879e-28	2.64636082131048	up	--	--	Molecular Function: transcription regulatory region sequence-specific DNA binding (GO:0000976);; Molecular Function: transcription factor activity, sequence-specific DNA binding (GO:0003700);; Cellular Component: nucleus (GO:0005634);; Molecular Function: sequence-specific DNA binding (GO:0043565);; Biological Process: positive regulation of transcription, DNA-templated (GO:0045893);;	--	--	--	--	bZIP transcription factor;; Basic region leucine zipper	bZIP transcription factor 44 OS=Arabidopsis thaliana OX=3702 GN=BZIP44 PE=1 SV=1	K	Transcription	bZIP transcription factor 11 [Medicago truncatula]	molecular function: binding (GO:0005488);; molecular function: nucleic acid binding transcription factor activity (GO:0001071);; biological process: biological regulation (GO:0065007);; cellular component: cell (GO:0005623);; cellular component: organelle (GO:0043226);; cellular component: cell part (GO:0044464)
MTR_4g087300	MTR_4g087300	14.636106	17.828995000000003	10.876044	3.1901409999999997	6.823653999999999	5.7142800000000005	41.561723	59.696977	98.726687	3.92098781299912e-07	2.06635059216575	up	0.00228368284676067	1.04981421696942	up	3.42400860718378e-13	3.13595653697151	up	--	--	Molecular Function: transcriptional activator activity, RNA polymerase II transcription regulatory region sequence-specific binding (GO:0001228);; Cellular Component: nucleus (GO:0005634);; Molecular Function: protein dimerization activity (GO:0046983);;	K05765|2.6e-13|gra:105781290|K05765 cofilin | (RefSeq) uncharacterized LOC105781290	--	--	--	--	Transcription factor bHLH153 OS=Arabidopsis thaliana OX=3702 GN=BHLH153 PE=1 SV=1	K	Transcription	transcription factor bHLH153 isoform X1 [Medicago truncatula]	molecular function: nucleic acid binding transcription factor activity (GO:0001071);; biological process: biological regulation (GO:0065007);; cellular component: cell (GO:0005623);; cellular component: organelle (GO:0043226);; cellular component: cell part (GO:0044464);; molecular function: binding (GO:0005488)
MTR_4g095310	MTR_4g095310	6.706765	9.580552	5.111717	0.572427	0.237885	1.044822	14.578301	29.548855	21.965923	0.000165029006728058	1.56175507066909	up	3.68872562887701e-08	2.96858359114177	up	3.77912547585457e-17	4.50214878980549	up	[HR]	Coenzyme transport and metabolism;; General function prediction only	Biological Process: response to karrikin (GO:0080167);;	--	--	--	--	alpha/beta hydrolase fold;; Alpha/beta hydrolase family;; Serine aminopeptidase, S33	Probable esterase KAI2 OS=Arabidopsis thaliana OX=3702 GN=KAI2 PE=1 SV=1	S	Function unknown	probable esterase KAI2 [Medicago truncatula]	biological process: response to stimulus (GO:0050896)
MTR_4g101730	MTR_4g101730	29.244486000000002	23.615236	32.61874	7.050827	8.234832	8.638392	74.18977000000001	68.624803	63.523585999999995	8.54026775306802e-08	1.21045605599316	up	6.41608568559967e-09	1.35632873529293	up	5.34592834263604e-89	2.56319475554003	up	[O]	Posttranslational modification, protein turnover, chaperones	Molecular Function: cysteine-type endopeptidase activity (GO:0004197);; Cellular Component: vacuole (GO:0005773);; Biological Process: vacuolar protein processing (GO:0006624);; Biological Process: proteolysis involved in cellular protein catabolic process (GO:0051603);;	K01369|4.2e-280|mtr:MTR_4g101730|K01369 legumain [EC:3.4.22.34] | (RefSeq) vacuolar processing enzyme	--	[O]	Posttranslational modification, protein turnover, chaperones	Peptidase C13 family	Vacuolar-processing enzyme OS=Glycine max OX=3847 PE=2 SV=1	O	Posttranslational modification, protein turnover, chaperones	legumain [Medicago truncatula]	molecular function: catalytic activity (GO:0003824);; biological process: metabolic process (GO:0008152);; cellular component: cell (GO:0005623);; cellular component: organelle (GO:0043226);; cellular component: cell part (GO:0044464);; biological process: cellular process (GO:0009987)
MTR_4g104730	MTR_4g104730	27.705725	49.362926	27.770218	0.16523	3.121209	0.520456	138.290283	97.354782	63.634285	0.000279202535564345	1.41529408649194	up	3.01589409634248e-06	4.03505118896351	up	3.15647591281910e-11	5.34451879600126	up	--	--	Cellular Component: plasma membrane (GO:0005886);; Biological Process: response to nitrate (GO:0010167);; Molecular Function: nitrate transmembrane transporter activity (GO:0015112);; Cellular Component: integral component of membrane (GO:0016021);; Biological Process: nitrate assimilation (GO:0042128);;	--	--	--	--	High-affinity nitrate transporter accessory	High-affinity nitrate transporter 3.1 OS=Arabidopsis thaliana OX=3702 GN=NRT3.1 PE=1 SV=1	S	Function unknown	high-affinity nitrate transporter 3.1 [Medicago truncatula]	cellular component: cell (GO:0005623);; cellular component: membrane (GO:0016020);; cellular component: cell part (GO:0044464);; biological process: response to stimulus (GO:0050896);; molecular function: transporter activity (GO:0005215);; biological process: localization (GO:0051179);; cellular component: membrane part (GO:0044425);; biological process: metabolic process (GO:0008152);; biologic…
MTR_4g105080	MTR_4g105080	30.373884999999998	16.889146	31.864375	0.888563	4.411828	2.471527	107.199576	74.39739399999999	82.256109	1.49641757944659e-06	1.63458803642941	up	1.51393366614874e-06	2.80805980556468	up	2.37743519558798e-18	4.42581802164753	up	--	--	Cellular Component: plasma membrane (GO:0005886);; Cellular Component: integral component of membrane (GO:0016021);; Molecular Function: oxidoreductase activity (GO:0016491);; Biological Process: oxidation-reduction process (GO:0055114);;	K00521|0.0e+00|mtr:MTR_4g105080|K00521 ferric-chelate reductase [EC:1.16.1.7] | (RefSeq) oxidoreductase/ferric-chelate reductase	--	[PQ]	Inorganic ion transport and metabolism;; Secondary metabolites biosynthesis, transport and catabolism	Ferric reductase NAD binding domain;; Ferric reductase like transmembrane component;; FAD-binding domain;; Oxidoreductase NAD-binding domain	Ferric reduction oxidase 8, mitochondrial OS=Arabidopsis thaliana OX=3702 GN=FRO8 PE=1 SV=1	--	--	ferric reduction oxidase 8, mitochondrial [Medicago truncatula]	cellular component: cell (GO:0005623);; cellular component: membrane (GO:0016020);; cellular component: cell part (GO:0044464);; cellular component: membrane part (GO:0044425);; molecular function: catalytic activity (GO:0003824);; biological process: metabolic process (GO:0008152);; biological process: single-organism process (GO:0044699)
MTR_4g109830	MTR_4g109830	6.245387	4.576833	8.633777	0.553492	0.713732	0.767698	22.012411	18.164108	28.267612	9.63987391186608e-06	1.70278950754741	up	1.11580545848687e-10	2.7397709033068	up	1.14958079113545e-42	4.46801552514797	up	--	--	Molecular Function: transcription regulatory region sequence-specific DNA binding (GO:0000976);; Molecular Function: RNA polymerase II regulatory region sequence-specific DNA binding (GO:0000977);; Molecular Function: RNA polymerase II transcription factor activity, sequence-specific DNA binding (GO:0000981);; Cellular Component: nucleus (GO:0005634);; Molecular Function: transcription factor bin…	K09264|2.1e-122|mtr:MTR_4g109830|K09264 MADS-box transcription factor, plant | (RefSeq) MADS-box transcription factor	--	[K]	Transcription	K-box region;; SRF-type transcription factor (DNA-binding and dimerisation domain)	Agamous-like MADS-box protein AGL8 OS=Arabidopsis thaliana OX=3702 GN=AGL8 PE=1 SV=1	K	Transcription	truncated transcription factor CAULIFLOWER A [Medicago truncatula]	molecular function: binding (GO:0005488);; molecular function: nucleic acid binding transcription factor activity (GO:0001071);; biological process: biological regulation (GO:0065007);; cellular component: cell (GO:0005623);; cellular component: organelle (GO:0043226);; cellular component: cell part (GO:0044464);; biological process: multicellular organismal process (GO:0032501);; biological proc…
MTR_4g122530	MTR_4g122530	2.57227	3.17397	3.154372	0.025514	0.063307	0.0	5.036651	7.980572	7.645459	0.000946154372955965	1.1552094295718	up	8.06864169361776e-18	5.71636398003193	up	1.48531396646187e-24	6.74661833713262	up	--	--	Molecular Function: transcription factor activity, sequence-specific DNA binding (GO:0003700);; Cellular Component: nucleus (GO:0005634);; Molecular Function: sequence-specific DNA binding (GO:0043565);;	K12835|1.0e-27|cmax:111493042|K12835 ATP-dependent RNA helicase DDX42 [EC:3.6.4.13] | (RefSeq) DEAD-box ATP-dependent RNA helicase 24 isoform X1	Spliceosome (ko03040)	--	--	WRKY DNA -binding domain	Probable WRKY transcription factor 48 OS=Arabidopsis thaliana OX=3702 GN=WRKY48 PE=2 SV=1	K	Transcription	probable WRKY transcription factor 23 [Medicago truncatula]	molecular function: nucleic acid binding transcription factor activity (GO:0001071);; biological process: biological regulation (GO:0065007);; cellular component: cell (GO:0005623);; cellular component: organelle (GO:0043226);; cellular component: cell part (GO:0044464);; molecular function: binding (GO:0005488)
MTR_4g130540	MTR_4g130540	0.483566	0.698477	0.417513	0.0	0.042815	0.0	4.642797	15.721152	8.383042	4.15543650352226e-14	3.88022216820772	up	0.000110632826977552	4.03099843379617	up	1.76287672876874e-21	7.86703613224185	up	[O]	Posttranslational modification, protein turnover, chaperones	Molecular Function: ATP binding (GO:0005524);; Cellular Component: cytoplasm (GO:0005737);; Biological Process: response to unfolded protein (GO:0006986);; Molecular Function: ATPase activity (GO:0016887);; Molecular Function: heat shock protein binding (GO:0031072);; Biological Process: cellular response to unfolded protein (GO:0034620);; Biological Process: protein refolding (GO:0042026);; Mole…	K03283|0.0e+00|mtr:MTR_4g130540|K03283 heat shock 70kDa protein 1/2/6/8 | (RefSeq) heat shock 70 kDa protein	Spliceosome (ko03040);; Protein processing in endoplasmic reticulum (ko04141);; Endocytosis (ko04144)	[O]	Posttranslational modification, protein turnover, chaperones	Hsp70 protein;; MreB/Mbl protein;; NAD-specific glutamate dehydrogenase	Heat shock 70 kDa protein OS=Glycine max OX=3847 GN=HSP70 PE=3 SV=1	O	Posttranslational modification, protein turnover, chaperones	heat shock 70 kDa protein [Medicago truncatula]	molecular function: binding (GO:0005488);; cellular component: cell (GO:0005623);; cellular component: cell part (GO:0044464);; biological process: response to stimulus (GO:0050896);; molecular function: catalytic activity (GO:0003824);; biological process: cellular process (GO:0009987)
MTR_4g131160	MTR_4g131160	21.459338000000002	18.258721	18.173314	4.6752009999999995	7.066172	7.224822	71.930901	85.95711600000001	90.86985100000001	3.18736051557574e-23	2.06606369323999	up	7.99710934566572e-07	1.12635864616625	up	3.36263063550102e-36	3.18258022808741	up	--	--	Molecular Function: protein dimerization activity (GO:0046983);;	K12126|9.4e-15|mesc:110622868|K12126 phytochrome-interacting factor 3 | (RefSeq) transcription factor PIF3-like isoform X1	Plant hormone signal transduction (ko04075);; Circadian rhythm - plant (ko04712)	--	--	Helix-loop-helix DNA-binding domain	bHLH transcription factor RHL1 OS=Lotus japonicus OX=34305 GN=RHL1 PE=2 SV=1	K	Transcription	transcription factor bHLH82 isoform X1 [Medicago truncatula]	molecular function: binding (GO:0005488)
MTR_5g012290	MTR_5g012290	28.233465	31.586573	27.458843	4.152087	11.596992	4.601866	216.792603	181.51181	172.03775	1.88826524383862e-102	2.6555523884734	up	0.000506641558488494	1.58086491555619	up	4.53522219042892e-23	4.18273972339099	up	[E]	Amino acid transport and metabolism	Biological Process: oligopeptide transport (GO:0006857);; Biological Process: response to nitrate (GO:0010167);; Molecular Function: nitrate transmembrane transporter activity (GO:0015112);; Cellular Component: integral component of membrane (GO:0016021);; Molecular Function: hydrolase activity (GO:0016787);;	K14638|6.0e-135|smo:SELMODRAFT_135536|K14638 solute carrier family 15 (peptide/histidine transporter), member 3/4 | (RefSeq) hypothetical protein	--	[E]	Amino acid transport and metabolism	POT family	Protein NRT1/ PTR FAMILY 6.3 OS=Arabidopsis thaliana OX=3702 GN=NPF6.3 PE=1 SV=1	E	Amino acid transport and metabolism	protein NRT1/ PTR FAMILY 6.3 [Medicago truncatula]	biological process: localization (GO:0051179);; biological process: response to stimulus (GO:0050896);; molecular function: transporter activity (GO:0005215);; cellular component: membrane (GO:0016020);; cellular component: membrane part (GO:0044425);; molecular function: catalytic activity (GO:0003824)
MTR_5g013470	MTR_5g013470	11.660866	20.771132	15.079058	0.656634	1.131718	1.871182	30.848694	43.939072	34.649162	0.000950411819249922	1.14526852448214	up	2.47500080705806e-13	3.16496791326272	up	9.71193536074508e-29	4.29867565580925	up	[E]	Amino acid transport and metabolism	Molecular Function: nucleotide binding (GO:0000166);; Molecular Function: glutamate dehydrogenase (NAD+) activity (GO:0004352);; Cellular Component: mitochondrion (GO:0005739);; Biological Process: glutamate catabolic process (GO:0006538);;	K00261|3.3e-241|mtr:MTR_5g013470|K00261 glutamate dehydrogenase (NAD(P)+) [EC:1.4.1.3] | (RefSeq) NADP-specific glutamate dehydrogenase	Arginine biosynthesis (ko00220);; Alanine, aspartate and glutamate metabolism (ko00250);; Nitrogen metabolism (ko00910);; Carbon metabolism (ko01200)	[E]	Amino acid transport and metabolism	Glutamate/Leucine/Phenylalanine/Valine dehydrogenase;; Glu/Leu/Phe/Val dehydrogenase, dimerisation domain	Glutamate dehydrogenase 2 OS=Arabidopsis thaliana OX=3702 GN=GDH2 PE=1 SV=1	E	Amino acid transport and metabolism	glutamate dehydrogenase 2 [Medicago truncatula]	molecular function: binding (GO:0005488);; molecular function: catalytic activity (GO:0003824);; biological process: metabolic process (GO:0008152);; biological process: single-organism process (GO:0044699);; cellular component: cell (GO:0005623);; cellular component: organelle (GO:0043226);; cellular component: cell part (GO:0044464);; biological process: cellular process (GO:0009987)
MTR_5g014090	MTR_5g014090	17.111285000000002	17.599035999999998	25.848914	3.235927	3.212177	4.994492	44.935837	59.116793	125.764269	0.000398867123276531	1.79851547786828	up	5.09133228983362e-09	1.91295546899314	up	1.63974894832185e-16	3.73708088763989	up	--	--	Molecular Function: phosphatidylinositol-4,5-bisphosphate 5-phosphatase activity (GO:0004439);; Molecular Function: inositol-polyphosphate 5-phosphatase activity (GO:0004445);; Molecular Function: phosphatidylinositol-3,4,5-trisphosphate 5-phosphatase activity (GO:0034485);; Biological Process: phosphatidylinositol dephosphorylation (GO:0046856);; Molecular Function: inositol-1,4,5-trisphosphate …	K24221|0.0e+00|mtr:MTR_5g014090|K24221 type I inositol polyphosphate 5-phosphatase IP5P1/2 [EC:3.1.3.56] | (RefSeq) type I inositol-1,4,5-trisphosphate 5-phosphatase	Inositol phosphate metabolism (ko00562)	[U]	Intracellular trafficking, secretion, and vesicular transport	Endonuclease/Exonuclease/phosphatase family	Type I inositol polyphosphate 5-phosphatase 2 OS=Arabidopsis thaliana OX=3702 GN=IP5P2 PE=1 SV=2	T	Signal transduction mechanisms	type I inositol polyphosphate 5-phosphatase 2 isoform X1 [Medicago truncatula]	molecular function: catalytic activity (GO:0003824);; biological process: metabolic process (GO:0008152);; biological process: cellular process (GO:0009987);; biological process: single-organism process (GO:0044699)
MTR_5g030290	MTR_5g030290	8.162104	13.159135	7.645623	0.0	0.821136	0.554855	21.843843	19.747906	20.699827	0.000264480315946889	1.05104119774386	up	3.8064867647208e-05	3.6471294528636	up	4.8440139390711e-10	4.64813312293692	up	--	--	--	--	--	--	--	--	--	--	--	uncharacterized protein LOC11421849 [Medicago truncatula]	--
MTR_5g037890	MTR_5g037890	12.538425	12.843212	15.662232	0.949426	4.353899	0.682004	321.531616	307.302216	401.654846	1.30164513904696e-76	4.53685673040281	up	0.00251711068397439	2.19349248095294	up	3.88162416956551e-26	6.60022971677095	up	[O]	Posttranslational modification, protein turnover, chaperones	Molecular Function: oxidoreductase activity (GO:0016491);; Biological Process: cell redox homeostasis (GO:0045454);;	K03671|1.7e-67|mtr:MTR_5g037890|K03671 thioredoxin 1 | (RefSeq) thioredoxin-like protein	--	[O]	Posttranslational modification, protein turnover, chaperones	Thioredoxin;; Thioredoxin-like domain;; Thioredoxin	Thioredoxin H2 OS=Arabidopsis thaliana OX=3702 GN=TRX2 PE=1 SV=2	O	Posttranslational modification, protein turnover, chaperones	thioredoxin H2 [Medicago truncatula]	molecular function: catalytic activity (GO:0003824);; biological process: cellular process (GO:0009987);; biological process: single-organism process (GO:0044699);; biological process: biological regulation (GO:0065007)
MTR_5g040960	MTR_5g040960	11.893763	21.392101	10.274584	0.0	0.0	0.0	191.565735	192.530899	130.933441	1.15572807624227e-24	3.43335475676284	up	4.03159026898481e-14	9.78558497830462	up	8.31906406831273e-37	12.5228345356785	up	--	--	Molecular Function: RNA binding (GO:0003723);; Molecular Function: endoribonuclease activity (GO:0004521);; Cellular Component: extracellular region (GO:0005576);; Biological Process: RNA catabolic process (GO:0006401);; Molecular Function: ribonuclease T2 activity (GO:0033897);;	K01166|3.2e-138|mtr:MTR_5g040960|K01166 ribonuclease T2 [EC:4.6.1.19] | (RefSeq) ribonuclease T2 family protein	--	[A]	RNA processing and modification	Ribonuclease T2 family	Ribonuclease 1 OS=Arabidopsis thaliana OX=3702 GN=RNS1 PE=1 SV=1	A	RNA processing and modification	ribonuclease 1 [Medicago truncatula]	molecular function: binding (GO:0005488);; molecular function: catalytic activity (GO:0003824);; biological process: metabolic process (GO:0008152);; biological process: cellular process (GO:0009987);; cellular component: extracellular region (GO:0005576)
MTR_5g061520	MTR_5g061520	5.703024	3.307339	3.91186	0.052865	0.032677	0.050794	13.736072	9.890121	10.521275	1.81069672279012e-06	1.33745652757096	up	2.03942800420762e-23	5.62008544097203	up	6.17589155839009e-45	6.92104963101068	up	--	--	Molecular Function: glycerol-3-phosphate O-acyltransferase activity (GO:0004366);; Biological Process: cutin biosynthetic process (GO:0010143);; Cellular Component: membrane (GO:0016020);; Cellular Component: integral component of membrane (GO:0016021);; Molecular Function: phosphatase activity (GO:0016791);; Molecular Function: glycerol-3-phosphate 2-O-acyltransferase activity (GO:0090447);; Mol…	K13508|6.6e-283|mtr:MTR_5g061520|K13508 glycerol-3-phosphate acyltransferase [EC:2.3.1.15 2.3.1.198] | (RefSeq) glycerol-3-phosphate acyltransferase	Glycerolipid metabolism (ko00561);; Glycerophospholipid metabolism (ko00564)	--	--	Acyltransferase	Probable glycerol-3-phosphate acyltransferase 2 OS=Arabidopsis thaliana OX=3702 GN=GPAT2 PE=2 SV=1	I	Lipid transport and metabolism	probable glycerol-3-phosphate acyltransferase 2 [Medicago truncatula]	molecular function: catalytic activity (GO:0003824);; biological process: metabolic process (GO:0008152);; cellular component: membrane (GO:0016020);; cellular component: membrane part (GO:0044425)
MTR_5g065080	MTR_5g065080	8.68329	6.714552	8.262146	1.42788	2.719606	2.128124	22.183123	17.229658	13.817147	1.27944179695409e-05	1.1013978604069	up	1.35920375459625e-05	1.41358945952185	up	1.05713218009235e-15	2.50148337275239	up	--	--	Molecular Function: purine nucleoside transmembrane transporter activity (GO:0015211);; Cellular Component: integral component of membrane (GO:0016021);;	K00850|5.3e-42|cpap:110822059|K00850 6-phosphofructokinase 1 [EC:2.7.1.11] | (RefSeq) ATP-dependent 6-phosphofructokinase 6-like	Glycolysis / Gluconeogenesis (ko00010);; Pentose phosphate pathway (ko00030);; Fructose and mannose metabolism (ko00051);; Galactose metabolism (ko00052);; Carbon metabolism (ko01200);; Biosynthesis of amino acids (ko01230);; RNA degradation (ko03018)	--	--	Purine nucleobase transmembrane transport;; Nucleotide-sugar transporter;; EamA-like transporter family	Purine permease 1 OS=Arabidopsis thaliana OX=3702 GN=PUP1 PE=1 SV=1	S	Function unknown	purine permease 1 [Medicago truncatula]	molecular function: transporter activity (GO:0005215);; biological process: single-organism process (GO:0044699);; biological process: localization (GO:0051179);; cellular component: membrane (GO:0016020);; cellular component: membrane part (GO:0044425)
MTR_5g083270	MTR_5g083270	19.012625	22.60103	33.592262	2.900283	5.301416	4.339728	48.537659	46.761353	86.312729	0.00960101142157719	1.17595630988147	up	5.20876154238069e-08	2.10058760664625	up	3.45235192207505e-18	3.28523355897431	up	--	--	Molecular Function: protein phosphatase inhibitor activity (GO:0004864);; Cellular Component: nucleus (GO:0005634);; Cellular Component: cytoplasm (GO:0005737);; Biological Process: abscisic acid-activated signaling pathway (GO:0009738);; Molecular Function: abscisic acid binding (GO:0010427);; Molecular Function: signaling receptor activity (GO:0038023);; Biological Process: regulation of protei…	K14496|2.2e-113|mtr:MTR_5g083270|K14496 abscisic acid receptor PYR/PYL family | (RefSeq) abscisic acid receptor	MAPK signaling pathway - plant (ko04016);; Plant hormone signal transduction (ko04075)	--	--	Polyketide cyclase / dehydrase and lipid transport	Abscisic acid receptor PYL4 OS=Arabidopsis thaliana OX=3702 GN=PYL4 PE=1 SV=1	S	Function unknown	abscisic acid receptor PYL4 [Medicago truncatula]	molecular function: molecular function regulator (GO:0098772);; biological process: biological regulation (GO:0065007);; cellular component: cell (GO:0005623);; cellular component: organelle (GO:0043226);; cellular component: cell part (GO:0044464);; biological process: cellular process (GO:0009987);; biological process: signaling (GO:0023052);; biological process: single-organism process (GO:004…
MTR_5g085990	MTR_5g085990	3.932035	2.491562	2.240663	0.500561	1.002238	1.12745	7.461067	4.871782	6.149355	0.00167295039193816	1.03601079829362	up	0.00950046683057655	1.17461609339379	up	2.55412391976251e-08	2.20404235283002	up	--	--	--	--	--	--	--	--	--	--	--	Clavata3/ESR (CLE) gene family member MtCLE17 [Medicago truncatula]	--
MTR_5g091390	MTR_5g091390	6.055224	5.797412	5.371346	0.157626	0.494099	0.617338	24.509657	11.088514	15.563374	3.70450248901801e-06	1.47847210474218	up	1.84500633456859e-12	3.21275218050074	up	6.03584679507671e-21	4.64751084196755	up	--	--	Molecular Function: transcription factor activity, sequence-specific DNA binding (GO:0003700);; Cellular Component: nucleus (GO:0005634);; Molecular Function: sequence-specific DNA binding (GO:0043565);;	K12835|1.0e-29|cmax:111493042|K12835 ATP-dependent RNA helicase DDX42 [EC:3.6.4.13] | (RefSeq) DEAD-box ATP-dependent RNA helicase 24 isoform X1	Spliceosome (ko03040)	--	--	WRKY DNA -binding domain	WRKY transcription factor 28 OS=Arabidopsis thaliana OX=3702 GN=WRKY28 PE=2 SV=1	K	Transcription	probable WRKY transcription factor 71 [Medicago truncatula]	molecular function: nucleic acid binding transcription factor activity (GO:0001071);; biological process: biological regulation (GO:0065007);; cellular component: cell (GO:0005623);; cellular component: organelle (GO:0043226);; cellular component: cell part (GO:0044464);; molecular function: binding (GO:0005488)
MTR_5g098510	MTR_5g098510	19.683625	14.446002	13.159790000000001	1.568006	3.0578469999999998	2.296077	60.112719	23.784081	38.52801	0.00215024246020354	1.22361969341017	up	4.48506794504194e-13	2.2347591762047	up	3.01853327917042e-16	3.4460573193014	up	--	--	Molecular Function: kinase activity (GO:0016301);;	--	--	[G]	Carbohydrate transport and metabolism	Glycogen recognition site of AMP-activated protein kinase;; 5'-AMP-activated protein kinase beta subunit, interaction domain	SNF1-related protein kinase regulatory subunit beta-2 OS=Arabidopsis thaliana OX=3702 GN=KINB2 PE=1 SV=1	G	Carbohydrate transport and metabolism	SNF1-related kinase regulatory subunit beta-2 [Medicago truncatula]	molecular function: catalytic activity (GO:0003824)
MTR_6g004780	MTR_6g004780	47.487461	50.916149	41.226471	5.172915	11.813513	10.235168	104.593483	126.608253	148.597626	5.21825433371646e-09	1.40436756435898	up	3.24331633068248e-08	1.85259209179979	up	1.53987960980637e-19	3.2354102417064	up	--	--	Cellular Component: integral component of membrane (GO:0016021);;	K23050|9.4e-22|gmx:100775467|K23050 phenylcoumaran benzylic ether reductase [EC:1.3.1.-] | (RefSeq) eugenol synthase 1	--	--	--	Sucrase/ferredoxin-like	--	S	Function unknown	altered inheritance of mitochondria protein 32 [Medicago truncatula]	cellular component: membrane (GO:0016020);; cellular component: membrane part (GO:0044425)
MTR_6g011310	MTR_6g011310	5.511249	5.128138	7.720633	0.0	0.107641	0.038223	15.058392	15.457909	11.933942	0.00019194483443156	1.13030007686779	up	1.17384678224124e-18	6.2010173544095	up	1.9198097111164e-42	7.3387128068081	up	[P]	Inorganic ion transport and metabolism	Molecular Function: ATP binding (GO:0005524);; Cellular Component: plasma membrane (GO:0005886);; Molecular Function: hydrogen-exporting ATPase activity, phosphorylative mechanism (GO:0008553);; Cellular Component: integral component of membrane (GO:0016021);; Molecular Function: ATPase activity (GO:0016887);; Biological Process: regulation of intracellular pH (GO:0051453);; Biological Process: h…	K01535|0.0e+00|mtr:MTR_6g011310|K01535 H+-transporting ATPase [EC:7.1.2.1] | (RefSeq) plasma membrane H+-ATPase	Oxidative phosphorylation (ko00190)	[P]	Inorganic ion transport and metabolism	E1-E2 ATPase;; haloacid dehalogenase-like hydrolase;; Cation transporter/ATPase, N-terminus	ATPase 11, plasma membrane-type OS=Arabidopsis thaliana OX=3702 GN=AHA11 PE=1 SV=1	P	Inorganic ion transport and metabolism	ATPase 11, plasma membrane-type [Medicago truncatula]	molecular function: binding (GO:0005488);; cellular component: cell (GO:0005623);; cellular component: membrane (GO:0016020);; cellular component: cell part (GO:0044464);; molecular function: catalytic activity (GO:0003824);; molecular function: transporter activity (GO:0005215);; biological process: single-organism process (GO:0044699);; biological process: localization (GO:0051179);; cellular c…
MTR_6g034560	MTR_6g034560	1.965881	3.169983	2.549667	0.027643	0.038575	0.0	11.444427	13.725269	13.579628	1.39760804887171e-15	2.25405365710985	up	5.60800629310959e-18	5.88553564477678	up	2.48047957313249e-43	8.06831229465834	up	--	--	Biological Process: negative regulation of transcription, DNA-templated (GO:0045892);;	K03262|1.9e-08|han:110889464|K03262 translation initiation factor 5 | (RefSeq) eukaryotic translation initiation factor 5-like	RNA transport (ko03013)	[T]	Signal transduction mechanisms	MA3 domain	MA3 DOMAIN-CONTAINING TRANSLATION REGULATORY FACTOR 2 OS=Arabidopsis thaliana OX=3702 GN=MRF2 PE=1 SV=1	T	Signal transduction mechanisms	MA3 domain protein [Medicago truncatula]	biological process: biological regulation (GO:0065007)
MTR_6g045077	MTR_6g045077	3.225161	4.984856	6.479982	0.408538	1.184787	0.751134	192.951385	26.017149	70.78344	3.89043412614658e-09	3.75894567427991	up	0.000103271642537957	2.12325652726657	up	6.24293184741368e-20	6.06446582397511	up	--	--	Molecular Function: metal ion binding (GO:0046872);;	--	--	--	--	Hemopexin	Albumin-2 OS=Lathyrus sativus OX=3860 PE=1 SV=2	--	--	albumin-2 [Medicago truncatula]	molecular function: binding (GO:0005488)
MTR_6g080440	MTR_6g080440	4.172425	4.891026	8.140332	0.244112	0.601187	0.241231	19.012861	18.470873	19.489599	1.64942828932821e-05	1.61330353734212	up	7.56806021782071e-10	3.41303748698212	up	6.20911915531743e-41	5.05986830655241	up	[O]	Posttranslational modification, protein turnover, chaperones	Molecular Function: glutathione transferase activity (GO:0004364);; Cellular Component: cytoplasm (GO:0005737);; Biological Process: glutathione metabolic process (GO:0006749);;	K00799|9.5e-129|mtr:MTR_6g080440|K00799 glutathione S-transferase [EC:2.5.1.18] | (RefSeq) glutathione S-transferase	Glutathione metabolism (ko00480)	[O]	Posttranslational modification, protein turnover, chaperones	Glutathione S-transferase, N-terminal domain;; Glutathione S-transferase, N-terminal domain;; Glutathione S-transferase, N-terminal domain;; Glutathione S-transferase, C-terminal domain;; Glutathione S-transferase, C-terminal domain	Glutathione S-transferase U7 OS=Arabidopsis thaliana OX=3702 GN=GSTU7 PE=2 SV=1	O	Posttranslational modification, protein turnover, chaperones	glutathione S-transferase U7 [Medicago truncatula]	molecular function: catalytic activity (GO:0003824);; cellular component: cell (GO:0005623);; cellular component: cell part (GO:0044464);; biological process: metabolic process (GO:0008152);; biological process: cellular process (GO:0009987)
MTR_7g024390	MTR_7g024390	8.579089	11.072105	7.081578	3.045432	2.298431	3.490942	174.023865	273.732697	365.497772	1.33334888154671e-39	4.75824581970754	up	1.24887706305902e-05	1.09658178331504	up	1.84073795857327e-62	5.92918211040973	up	[O]	Posttranslational modification, protein turnover, chaperones	Molecular Function: ATP binding (GO:0005524);; Cellular Component: cytoplasm (GO:0005737);; Biological Process: response to unfolded protein (GO:0006986);; Molecular Function: ATPase activity (GO:0016887);; Molecular Function: heat shock protein binding (GO:0031072);; Biological Process: cellular response to unfolded protein (GO:0034620);; Biological Process: protein refolding (GO:0042026);; Mole…	K03283|0.0e+00|mtr:MTR_7g024390|K03283 heat shock 70kDa protein 1/2/6/8 | (RefSeq) heat shock cognate 70 kDa protein	Spliceosome (ko03040);; Protein processing in endoplasmic reticulum (ko04141);; Endocytosis (ko04144)	[O]	Posttranslational modification, protein turnover, chaperones	Hsp70 protein;; MreB/Mbl protein;; NAD-specific glutamate dehydrogenase	Heat shock 70 kDa protein 4 OS=Arabidopsis thaliana OX=3702 GN=HSP70-4 PE=1 SV=1	O	Posttranslational modification, protein turnover, chaperones	heat shock cognate 70 kDa protein 2 [Medicago truncatula]	molecular function: binding (GO:0005488);; cellular component: cell (GO:0005623);; cellular component: cell part (GO:0044464);; biological process: response to stimulus (GO:0050896);; molecular function: catalytic activity (GO:0003824);; biological process: cellular process (GO:0009987)
MTR_7g024580	MTR_7g024580	446.410431	559.715088	439.700317	91.160103	89.294624	108.279755	3487.343018	3451.43042	3868.556152	6.53773417136548e-58	2.84854315090125	up	7.75204733919759e-32	1.83225349850434	up	2.11738040727661e-201	4.67933550207545	up	[O]	Posttranslational modification, protein turnover, chaperones	Molecular Function: ATP binding (GO:0005524);; Cellular Component: cytoplasm (GO:0005737);; Biological Process: response to unfolded protein (GO:0006986);; Molecular Function: ATPase activity (GO:0016887);; Molecular Function: heat shock protein binding (GO:0031072);; Biological Process: cellular response to unfolded protein (GO:0034620);; Biological Process: protein refolding (GO:0042026);; Mole…	K03283|0.0e+00|mtr:MTR_7g024580|K03283 heat shock 70kDa protein 1/2/6/8 | (RefSeq) heat shock cognate 70 kDa protein	Spliceosome (ko03040);; Protein processing in endoplasmic reticulum (ko04141);; Endocytosis (ko04144)	[O]	Posttranslational modification, protein turnover, chaperones	Hsp70 protein;; MreB/Mbl protein	Heat shock cognate 70 kDa protein 2 OS=Solanum lycopersicum OX=4081 GN=HSC-2 PE=2 SV=1	O	Posttranslational modification, protein turnover, chaperones	heat shock cognate 70 kDa protein 2 [Medicago truncatula]	molecular function: binding (GO:0005488);; cellular component: cell (GO:0005623);; cellular component: cell part (GO:0044464);; biological process: response to stimulus (GO:0050896);; molecular function: catalytic activity (GO:0003824);; biological process: cellular process (GO:0009987)
MTR_7g068650	MTR_7g068650	1.182639	4.782634	1.006349	0.0	0.068365	0.0	105.362358	67.342018	57.847061	1.99471826842872e-15	4.58285419190797	up	5.32827446655713e-07	5.53436198136098	up	9.67610563910182e-58	10.5522108832642	up	[Q]	Secondary metabolites biosynthesis, transport and catabolism	Molecular Function: metal ion binding (GO:0046872);; Molecular Function: dioxygenase activity (GO:0051213);;	K24028|7.2e-69|adu:107470103|K24028 salicylic acid 3-hydroxylase [EC:1.14.11.-] | (RefSeq) protein DOWNY MILDEW RESISTANCE 6	--	[QR]	Secondary metabolites biosynthesis, transport and catabolism;; General function prediction only	non-haem dioxygenase in morphine synthesis N-terminal;; 2OG-Fe(II) oxygenase superfamily	Probable 2-oxoglutarate-dependent dioxygenase At5g05600 OS=Arabidopsis thaliana OX=3702 GN=At5g05600 PE=2 SV=1	Q	Secondary metabolites biosynthesis, transport and catabolism	probable 2-oxoglutarate-dependent dioxygenase At5g05600 [Medicago truncatula]	molecular function: binding (GO:0005488);; molecular function: catalytic activity (GO:0003824);; biological process: metabolic process (GO:0008152);; biological process: single-organism process (GO:0044699)
MTR_7g079180	MTR_7g079180	27.422368	32.737899	22.820407999999997	3.681536	4.614457	5.200221	47.82042	68.280378	104.344852	0.000627917721767652	1.34890570984921	up	2.56358233364413e-20	2.05051746153897	up	5.85665350660748e-20	3.39229527439042	up	[V]	Defense mechanisms	Biological Process: response to desiccation (GO:0009269);;	--	--	--	--	Late embryogenesis abundant protein	Desiccation protectant protein Lea14 homolog OS=Glycine max OX=3847 PE=2 SV=1	S	Function unknown	desiccation protectant protein Lea14 homolog isoform X2 [Medicago truncatula]	biological process: response to stimulus (GO:0050896)
MTR_7g084380	MTR_7g084380	11.561151	18.395905	8.202722	3.1232390000000003	3.146373	4.373819	36.084154	48.651985	37.458982	7.27069629402006e-06	1.61678060651981	up	0.000109378516335441	1.32784281756059	up	7.70191529729973e-34	2.96970703316284	up	[V]	Defense mechanisms	Cellular Component: nucleus (GO:0005634);; Cellular Component: cytoplasm (GO:0005737);; Molecular Function: hydrolase activity (GO:0016787);;	K07766|3.6e-127|mtr:MTR_7g084380|K07766 diphosphoinositol-polyphosphate diphosphatase [EC:3.6.1.52] | (RefSeq) nudix hydrolase-like protein	--	[T]	Signal transduction mechanisms	NUDIX domain	Nudix hydrolase 12, mitochondrial OS=Arabidopsis thaliana OX=3702 GN=NUDT12 PE=2 SV=1	T	Signal transduction mechanisms	nudix hydrolase 12, mitochondrial isoform X1 [Medicago truncatula]	cellular component: cell (GO:0005623);; cellular component: organelle (GO:0043226);; cellular component: cell part (GO:0044464);; molecular function: catalytic activity (GO:0003824)
MTR_7g093950	MTR_7g093950	5.458162	5.714607	3.330812	0.29547	0.416942	0.322693	15.518671	24.35696	35.615181	4.13640748293547e-08	2.28671959063515	up	1.40208239494537e-22	3.25241183781129	up	7.95436290391099e-39	5.54506339241925	up	[I]	Lipid transport and metabolism	Cellular Component: nucleus (GO:0005634);; Cellular Component: cytoplasm (GO:0005737);; Biological Process: catabolic process (GO:0009056);; Biological Process: positive regulation of gibberellic acid mediated signaling pathway (GO:0009939);; Biological Process: raffinose family oligosaccharide biosynthetic process (GO:0010325);; Molecular Function: gibberellin binding (GO:0010331);; Molecular Fu…	K14493|1.3e-210|mtr:MTR_7g093950|K14493 gibberellin receptor GID1 [EC:3.-.-.-] | (RefSeq) gibberellin receptor GID1c-like protein	Plant hormone signal transduction (ko04075)	[V]	Defense mechanisms	alpha/beta hydrolase fold;; Carboxylesterase family	Gibberellin receptor GID1B OS=Arabidopsis thaliana OX=3702 GN=GID1B PE=1 SV=1	V	Defense mechanisms	gibberellin receptor GID1B [Medicago truncatula]	cellular component: cell (GO:0005623);; cellular component: organelle (GO:0043226);; cellular component: cell part (GO:0044464);; biological process: metabolic process (GO:0008152);; biological process: biological regulation (GO:0065007);; biological process: single-organism process (GO:0044699);; molecular function: binding (GO:0005488);; molecular function: catalytic activity (GO:0003824);; bio…
MTR_7g101930	MTR_7g101930	13.931233	33.152557	11.30246	2.458628	4.336693	2.67232	85.17907	68.250237	104.985588	1.27023898855531e-05	2.02743243451171	up	1.6604579737141e-05	2.07347832774429	up	9.79782977869829e-40	4.18647808447054	up	--	--	Biological Process: metal ion transport (GO:0030001);; Molecular Function: metal ion binding (GO:0046872);;	K10752|1.5e-07|zju:107427343|K10752 histone-binding protein RBBP4 | (RefSeq) LOW QUALITY PROTEIN: WD-40 repeat-containing protein MSI3	--	[P]	Inorganic ion transport and metabolism	Heavy-metal-associated domain	Heavy metal-associated isoprenylated plant protein 5 OS=Arabidopsis thaliana OX=3702 GN=HIPP05 PE=1 SV=2	P	Inorganic ion transport and metabolism	heavy metal-associated isoprenylated plant protein 6 [Medicago truncatula]	biological process: localization (GO:0051179);; molecular function: binding (GO:0005488)
MTR_7g103250	MTR_7g103250	33.708157	26.05768	25.176517	1.323888	3.322271	3.059597	64.607162	73.075089	42.673454	0.000530407133705072	1.03147906479902	up	9.17881867249001e-15	2.91815648208605	up	2.12611511777064e-22	3.91990539554963	up	--	--	Cellular Component: integral component of membrane (GO:0016021);;	--	--	--	--	--	--	--	--	transmembrane protein, putative [Medicago truncatula]	cellular component: membrane (GO:0016020);; cellular component: membrane part (GO:0044425)
MTR_7g103260	MTR_7g103260	53.699734	46.219257	41.32576	3.068452	5.673563	5.126801	116.391418	145.419586	80.862328	1.84349853756001e-05	1.22527931767372	up	3.51418861767339e-26	2.83637927504436	up	7.73531796820584e-35	4.03874999100252	up	--	--	Biological Process: protein glycosylation (GO:0006486);; Molecular Function: transferase activity, transferring glycosyl groups (GO:0016757);;	K18789|1.6e-126|nnu:104586170|K18789 xylogalacturonan beta-1,3-xylosyltransferase [EC:2.4.2.41] | (RefSeq) probable glycosyltransferase At5g20260	--	[GMW]	Carbohydrate transport and metabolism;; Cell wall/membrane/envelope biogenesis;; Extracellular structures	Exostosin family	Probable glycosyltransferase At5g03795 OS=Arabidopsis thaliana OX=3702 GN=At5g03795 PE=3 SV=2	--	--	glycosyltransferase [Medicago truncatula]	biological process: metabolic process (GO:0008152);; biological process: cellular process (GO:0009987);; biological process: single-organism process (GO:0044699);; molecular function: catalytic activity (GO:0003824)
MTR_7g109920	MTR_7g109920	2.488792	0.977343	1.694712	0.076407	0.106518	0.117532	46.378867	84.541523	54.511701	1.50013568455889e-31	4.91564057638916	up	2.39603623132008e-08	3.38961207525414	up	1.80259638363785e-73	8.41225958733483	up	[M]	Cell wall/membrane/envelope biogenesis	Biological Process: galactose metabolic process (GO:0006012);; Molecular Function: inositol 3-alpha-galactosyltransferase activity (GO:0047216);;	K18819|1.3e-200|mtr:MTR_7g109920|K18819 inositol 3-alpha-galactosyltransferase [EC:2.4.1.123] | (RefSeq) galactinol synthase	Galactose metabolism (ko00052)	[G]	Carbohydrate transport and metabolism	Glycosyl transferase family 8	Galactinol synthase 1 OS=Arabidopsis thaliana OX=3702 GN=GOLS1 PE=1 SV=1	G	Carbohydrate transport and metabolism	galactinol synthase 1 [Medicago truncatula]	biological process: metabolic process (GO:0008152);; biological process: single-organism process (GO:0044699);; molecular function: catalytic activity (GO:0003824)
MTR_7g112130	MTR_7g112130	74.731369	51.504391	63.612633	8.117439	28.312237	11.576756	119.084686	173.903931	113.683983	0.000767305128075684	1.04798127351844	up	0.00397102447590173	1.46472129664007	up	4.64835967741837e-07	2.48555989366111	up	--	--	Molecular Function: nicotianamine synthase activity (GO:0030410);; Biological Process: nicotianamine biosynthetic process (GO:0030418);;	K05953|5.0e-186|mtr:MTR_7g112130|K05953 nicotianamine synthase [EC:2.5.1.43] | (RefSeq) nicotianamine synthase-like protein	--	--	--	Nicotianamine synthase protein	Nicotianamine synthase OS=Solanum lycopersicum OX=4081 GN=CHLN PE=2 SV=1	S	Function unknown	nicotianamine synthase [Medicago truncatula]	molecular function: catalytic activity (GO:0003824);; biological process: metabolic process (GO:0008152);; biological process: cellular process (GO:0009987);; biological process: single-organism process (GO:0044699)
MTR_7g115490	MTR_7g115490	15.884035	11.780499	18.475996	1.050542	1.514211	0.982834	77.436462	35.354973	28.162746	0.00135069297540286	1.45966093041418	up	1.17352045041548e-18	3.16967069684034	up	1.0875714762855e-26	4.62353964419031	up	[T]	Signal transduction mechanisms	Molecular Function: monooxygenase activity (GO:0004497);; Molecular Function: peroxidase activity (GO:0004601);; Molecular Function: calcium ion binding (GO:0005509);; Cellular Component: integral component of membrane (GO:0016021);; Molecular Function: plant seed peroxidase activity (GO:1990137);;	K17991|1.4e-130|mtr:MTR_7g115490|K17991 peroxygenase [EC:1.11.2.3] | (RefSeq) caleosin CLO1-1	Cutin, suberine and wax biosynthesis (ko00073)	--	--	Caleosin related protein	Peroxygenase 2 OS=Arabidopsis thaliana OX=3702 GN=PXG2 PE=1 SV=1	S	Function unknown	peroxygenase 2 [Medicago truncatula]	molecular function: catalytic activity (GO:0003824);; biological process: metabolic process (GO:0008152);; biological process: single-organism process (GO:0044699);; molecular function: antioxidant activity (GO:0016209);; biological process: cellular process (GO:0009987);; biological process: response to stimulus (GO:0050896);; biological process: detoxification (GO:0098754);; molecular function:…
MTR_8g009820	MTR_8g009820	6.955641	6.966737	3.572547	1.522542	2.50813	1.98347	30.347849	33.117477	28.088709	5.83128898275035e-16	2.32322290989569	up	0.00475191959082717	1.01878369366519	up	6.29938476819654e-44	3.36499114466221	up	[QR]	Secondary metabolites biosynthesis, transport and catabolism;; General function prediction only	Molecular Function: 2-alkenal reductase [NAD(P)] activity (GO:0032440);;	K19825|8.5e-146|sind:105167157|K19825 2-alkenal reductase (NADP+) [EC:1.3.1.102] | (RefSeq) 2-alkenal reductase (NADP(+)-dependent)	--	[R]	General function prediction only	Zinc-binding dehydrogenase;; N-terminal domain of oxidoreductase;; Zinc-binding dehydrogenase	2-alkenal reductase (NADP(+)-dependent) OS=Nicotiana tabacum OX=4097 GN=DBR PE=1 SV=1	S	Function unknown	NADP-dependent alkenal double bond reductase [Medicago truncatula]	molecular function: catalytic activity (GO:0003824);; biological process: metabolic process (GO:0008152);; biological process: single-organism process (GO:0044699)
MTR_8g012590	MTR_8g012590	25.752529	34.017281	27.092485	0.265284	2.376117	0.275006	96.590553	62.626659	58.346054	7.83119077551118e-07	1.25328404182534	up	1.87399922125028e-07	4.17818566613568	up	1.71875964356935e-12	5.32111508150561	up	[QV]	Secondary metabolites biosynthesis, transport and catabolism;; Defense mechanisms	Molecular Function: iron ion binding (GO:0005506);; Cellular Component: membrane (GO:0016020);; Cellular Component: integral component of membrane (GO:0016021);; Molecular Function: oxidoreductase activity, acting on paired donors, with incorporation or reduction of molecular oxygen, NAD(P)H as one donor, and incorporation of one atom of oxygen (GO:0016709);; Molecular Function: heme binding (GO:…	K17961|1.4e-135|lsv:111885523|K17961 trimethyltridecatetraene/dimethylnonatriene synthase [EC:1.14.14.58 1.14.14.59] | (RefSeq) cytochrome P450 82C2-like	Diterpenoid biosynthesis (ko00904)	[Q]	Secondary metabolites biosynthesis, transport and catabolism	Cytochrome P450	Xanthotoxin 5-hydroxylase CYP82C4 OS=Arabidopsis thaliana OX=3702 GN=CYP82C4 PE=1 SV=1	Q	Secondary metabolites biosynthesis, transport and catabolism	cytochrome P450 family protein [Medicago truncatula]	molecular function: binding (GO:0005488);; cellular component: membrane (GO:0016020);; cellular component: membrane part (GO:0044425);; molecular function: catalytic activity (GO:0003824);; biological process: metabolic process (GO:0008152);; biological process: single-organism process (GO:0044699);; biological process: response to stimulus (GO:0050896);; biological process: multi-organism proces…
MTR_8g018730	MTR_8g018730	27.06182	16.76713	12.149221	2.319495	5.7748859999999995	3.967094	78.835737	69.56660600000001	34.190373	0.000170783231688357	1.60255054828096	up	0.000100464023311699	1.68021548675086	up	1.42412918571437e-14	3.29850379396734	up	--	--	Molecular Function: oxidoreductase activity, acting on single donors with incorporation of molecular oxygen, incorporation of two atoms of oxygen (GO:0016702);; Biological Process: oxylipin biosynthetic process (GO:0031408);; Biological Process: lipid oxidation (GO:0034440);; Molecular Function: metal ion binding (GO:0046872);;	K15718|0.0e+00|mtr:MTR_8g018730|K15718 linoleate 9S-lipoxygenase [EC:1.13.11.58] | (RefSeq) seed linoleate 9S-lipoxygenase	Linoleic acid metabolism (ko00591)	--	--	Lipoxygenase;; PLAT/LH2 domain	Seed linoleate 9S-lipoxygenase OS=Glycine max OX=3847 GN=LOX1.4 PE=1 SV=1	E	Amino acid transport and metabolism	seed linoleate 9S-lipoxygenase [Medicago truncatula]	molecular function: catalytic activity (GO:0003824);; biological process: metabolic process (GO:0008152);; biological process: single-organism process (GO:0044699);; biological process: cellular process (GO:0009987);; molecular function: binding (GO:0005488)
MTR_8g020920	MTR_8g020920	4.846411	4.203102	5.185095	0.0	0.917142	0.160764	14.804425	13.120367	22.104326	7.0723286889094e-08	1.73537755570029	up	0.00936582829212196	2.9351680390423	up	0.0026640916860538	3.99337636259777	up	[T]	Signal transduction mechanisms	Molecular Function: protein serine/threonine kinase activity (GO:0004674);; Molecular Function: ATP binding (GO:0005524);;	K00924|1.4e-89|ath:AT3G55450|K00924 kinase [EC:2.7.1.-] | (RefSeq) PBL1; PBS1-like 1	--	[T]	Signal transduction mechanisms	Protein tyrosine and serine/threonine kinase;; Protein kinase domain	Serine/threonine-protein kinase RIPK OS=Arabidopsis thaliana OX=3702 GN=RIPK PE=1 SV=1	T	Signal transduction mechanisms	putative receptor-like protein kinase At1g72540 [Medicago truncatula]	molecular function: catalytic activity (GO:0003824);; biological process: metabolic process (GO:0008152);; biological process: cellular process (GO:0009987);; molecular function: binding (GO:0005488)
MTR_8g037310	MTR_8g037310	1.620257	1.443103	1.504563	0.107795	0.0	0.0	5.446805	7.748118	7.332905	2.98994542693436e-14	2.10195771227318	up	2.96494277356947e-05	4.48064511295818	up	3.06629639291804e-16	6.55467168534401	up	[Q]	Secondary metabolites biosynthesis, transport and catabolism	Cellular Component: chloroplast (GO:0009507);; Cellular Component: chloroplast stroma (GO:0009570);; Molecular Function: carotenoid dioxygenase activity (GO:0010436);; Biological Process: carotene catabolic process (GO:0016121);; Molecular Function: metal ion binding (GO:0046872);;	K00465|0.0e+00|mtr:MTR_8g037310|K00465 carotenoid 9,10(9',10')-cleavage dioxygenase 1 [EC:1.13.11.-] | (RefSeq) carotenoid 9,10(9',10')-cleavage dioxygenase	--	[Q]	Secondary metabolites biosynthesis, transport and catabolism	Retinal pigment epithelial membrane protein	Carotenoid 9,10(9',10')-cleavage dioxygenase 1 OS=Pisum sativum OX=3888 GN=CCD1 PE=2 SV=1	Q	Secondary metabolites biosynthesis, transport and catabolism	carotenoid 9,10(9',10')-cleavage dioxygenase [Medicago truncatula]	cellular component: cell (GO:0005623);; cellular component: organelle (GO:0043226);; cellular component: cell part (GO:0044464);; cellular component: organelle part (GO:0044422);; molecular function: catalytic activity (GO:0003824);; biological process: metabolic process (GO:0008152);; biological process: single-organism process (GO:0044699);; biological process: cellular process (GO:0009987);; m…
MTR_8g039070	MTR_8g039070	5.977906	3.935676	3.264092	1.042964	1.728715	0.884738	14.675336	6.302895	9.755526	0.00509033296077689	1.13820960477792	up	0.00108553215908116	1.31664127126556	up	9.8298477888597e-09	2.45655186907936	up	--	--	Cellular Component: integral component of membrane (GO:0016021);; Molecular Function: transmembrane transporter activity (GO:0022857);;	K08202|1.8e-42|oeu:111395677|K08202 MFS transporter, OCT family, solute carrier family 22 (organic cation transporter), member 4/5 | (RefSeq) organic cation/carnitine transporter 4-like	--	[R]	General function prediction only	Sugar (and other) transporter;; Major Facilitator Superfamily	Organic cation/carnitine transporter 3 OS=Arabidopsis thaliana OX=3702 GN=OCT3 PE=2 SV=1	S	Function unknown	organic cation/carnitine transporter, putative [Medicago truncatula]	cellular component: membrane (GO:0016020);; cellular component: membrane part (GO:0044425);; molecular function: transporter activity (GO:0005215);; biological process: localization (GO:0051179)
MTR_8g064180	MTR_8g064180	16.179813	7.981876	19.431541	0.439608	1.265161	1.157096	43.337162	87.923149	307.612213	4.8892406417751e-05	2.90942006642541	up	2.46829899888247e-10	3.39388751111277	up	8.9761504259694e-20	6.42546163882905	up	--	--	Molecular Function: hydrolase activity, hydrolyzing O-glycosyl compounds (GO:0004553);; Cellular Component: cell wall (GO:0005618);; Cellular Component: integral component of plasma membrane (GO:0005887);; Biological Process: plant-type cell wall modification involved in multidimensional cell growth (GO:0009831);; Biological Process: xyloglucan metabolic process (GO:0010411);; Molecular Function:…	K08235|7.3e-184|mtr:MTR_8g064180|K08235 xyloglucan:xyloglucosyl transferase [EC:2.4.1.207] | (RefSeq) xyloglucan endotransglucosylase/hydrolase family protein	--	--	--	Glycosyl hydrolases family 16;; Xyloglucan endo-transglycosylase (XET) C-terminus	Probable xyloglucan endotransglucosylase/hydrolase protein 33 OS=Arabidopsis thaliana OX=3702 GN=XTH33 PE=1 SV=2	G	Carbohydrate transport and metabolism	probable xyloglucan endotransglucosylase/hydrolase protein 33 [Medicago truncatula]	molecular function: catalytic activity (GO:0003824);; cellular component: cell (GO:0005623);; cellular component: cell part (GO:0044464);; cellular component: membrane (GO:0016020);; cellular component: membrane part (GO:0044425);; biological process: cellular process (GO:0009987);; biological process: growth (GO:0040007);; biological process: single-organism process (GO:0044699);; biological pro…
MTR_8g069775	MTR_8g069775	17.723972	50.602135	20.987289	0.099352	0.442118	0.468265	221.266785	60.560848	58.783909	0.00935171487295543	1.6884468559197	up	2.37795449313065e-21	5.78471555662699	up	3.38917909831286e-32	7.47303319991549	up	[P]	Inorganic ion transport and metabolism	Cellular Component: plasma membrane (GO:0005886);; Cellular Component: plant-type vacuole membrane (GO:0009705);; Molecular Function: nitrate transmembrane transporter activity (GO:0015112);; Biological Process: nitrate transport (GO:0015706);; Cellular Component: integral component of membrane (GO:0016021);; Biological Process: cellular response to nitrate (GO:0071249);;	K02575|1.2e-288|mtr:MTR_8g069775|K02575 MFS transporter, NNP family, nitrate/nitrite transporter | (RefSeq) high affinity nitrate transporter 2.7	Nitrogen metabolism (ko00910)	--	--	Major Facilitator Superfamily	High affinity nitrate transporter 2.5 OS=Arabidopsis thaliana OX=3702 GN=NRT2.5 PE=1 SV=1	P	Inorganic ion transport and metabolism	high affinity nitrate transporter 2.5 [Medicago truncatula]	cellular component: cell (GO:0005623);; cellular component: membrane (GO:0016020);; cellular component: cell part (GO:0044464);; cellular component: organelle (GO:0043226);; cellular component: organelle part (GO:0044422);; molecular function: transporter activity (GO:0005215);; biological process: localization (GO:0051179);; cellular component: membrane part (GO:0044425);; biological process: ce…
MTR_8g074170	MTR_8g074170	3.882797	3.82801	1.950339	0.415835	0.858067	0.26813	15.337377	15.073589	13.04426	3.93875362911918e-13	2.10744309057032	up	0.000193159929734205	2.06072924641126	up	9.76357478941738e-24	4.17378194561292	up	[G]	Carbohydrate transport and metabolism	Cellular Component: endoplasmic reticulum (GO:0005783);; Biological Process: biosynthetic process (GO:0009058);; Cellular Component: integral component of membrane (GO:0016021);; Molecular Function: strictosidine synthase activity (GO:0016844);;	K01757|3.6e-25|eus:EUTSA_v10018851mg|K01757 strictosidine synthase [EC:4.3.3.2] | (RefSeq) hypothetical protein	Indole alkaloid biosynthesis (ko00901)	[R]	General function prediction only	Strictosidine synthase;; SMP-30/Gluconolactonase/LRE-like region;; NHL repeat	Protein STRICTOSIDINE SYNTHASE-LIKE 5 OS=Arabidopsis thaliana OX=3702 GN=SSL5 PE=2 SV=1	J	Translation, ribosomal structure and biogenesis	protein STRICTOSIDINE SYNTHASE-LIKE 7 [Medicago truncatula]	cellular component: cell (GO:0005623);; cellular component: organelle (GO:0043226);; cellular component: cell part (GO:0044464);; biological process: metabolic process (GO:0008152);; cellular component: membrane (GO:0016020);; cellular component: membrane part (GO:0044425);; molecular function: catalytic activity (GO:0003824)
MTR_8g074270	MTR_8g074270	31.249035	30.574039	17.786293	3.613152	10.531912	5.863342	122.758194	118.519699	93.830444	7.8579129395473e-16	2.01937021008321	up	0.00114774771774063	1.45966465220875	up	2.54101857295615e-18	3.46532920016969	up	[G]	Carbohydrate transport and metabolism	Cellular Component: endoplasmic reticulum (GO:0005783);; Biological Process: biosynthetic process (GO:0009058);; Cellular Component: integral component of membrane (GO:0016021);; Molecular Function: strictosidine synthase activity (GO:0016844);;	K01757|5.1e-21|csat:104713027|K01757 strictosidine synthase [EC:4.3.3.2] | (RefSeq) protein STRICTOSIDINE SYNTHASE-LIKE 11	Indole alkaloid biosynthesis (ko00901)	[R]	General function prediction only	Strictosidine synthase;; SMP-30/Gluconolactonase/LRE-like region;; NHL repeat	Protein STRICTOSIDINE SYNTHASE-LIKE 5 OS=Arabidopsis thaliana OX=3702 GN=SSL5 PE=2 SV=1	J	Translation, ribosomal structure and biogenesis	protein STRICTOSIDINE SYNTHASE-LIKE 7 [Medicago truncatula]	cellular component: cell (GO:0005623);; cellular component: organelle (GO:0043226);; cellular component: cell part (GO:0044464);; biological process: metabolic process (GO:0008152);; cellular component: membrane (GO:0016020);; cellular component: membrane part (GO:0044425);; molecular function: catalytic activity (GO:0003824)
Medicago_truncatula_newGene_1031	--	3.24029	2.740348	1.898054	0.711706	0.942997	0.710311	7.857414	5.269003	6.794835	1.90827528898407e-06	1.28769825863158	up	0.000106464053037299	1.20920102479522	up	1.39017651043983e-18	2.49535025037182	up	--	--	Molecular Function: DNA binding (GO:0003677);; Molecular Function: transcription factor activity, sequence-specific DNA binding (GO:0003700);; Cellular Component: nucleus (GO:0005634);;	K02218|1.4e-48|sbi:8069780|K02218 casein kinase 1 [EC:2.7.11.1] | (RefSeq) uncharacterized protein LOC8069780	--	[L]	Replication, recombination and repair	DDE superfamily endonuclease	--	L	Replication, recombination and repair	putative nuclease HARBI1 isoform X1 [Medicago truncatula]	molecular function: binding (GO:0005488);; molecular function: nucleic acid binding transcription factor activity (GO:0001071);; biological process: biological regulation (GO:0065007);; cellular component: cell (GO:0005623);; cellular component: organelle (GO:0043226);; cellular component: cell part (GO:0044464)
Medicago_truncatula_newGene_71	--	9.626529	11.82484	3.947237	0.34784400000000004	1.119017	1.6409379999999998	942.6873410000001	418.27601400000003	462.709063	1.57086444113096e-39	5.80855276056259	up	6.45287928687932e-05	2.41909533641961	up	2.11727156633525e-62	8.37088736786832	up	--	--	Cellular Component: integral component of membrane (GO:0016021);; Molecular Function: transmembrane transporter activity (GO:0022857);;	--	--	--	--	--	WAT1-related protein At1g70260 OS=Arabidopsis thaliana OX=3702 GN=At1g70260 PE=2 SV=1	S	Function unknown	WAT1-related protein At1g70260-like [Medicago truncatula]	cellular component: membrane (GO:0016020);; cellular component: membrane part (GO:0044425);; molecular function: transporter activity (GO:0005215);; biological process: localization (GO:0051179)
