# Supplementary material for: Identification of a Novel Gene MtbZIP60 as a Negative Regulator of Leaf Senescence through Transcriptome Analysis in Medicago truncatula
Source: Int J Mol Sci. 2024 Sep 27;25(19):10410. doi: 10.3390/ijms251910410 (PMC11477300; doi:10.3390/ijms251910410)
Supplement: Supplementary file 1 [file ijms-25-10410-s001.zip › Supplemental Table S4.xls]

## Sheet: GO class
#Total_gene	35079	100
#GO_classify1	GO_classify2	GO_ID	AllGene_number	Selected_gene_number	Selected_gene_ID
biological process	cellular process	GO:0009987	15092	46	MTR_8g037310;MTR_5g040960;MTR_3g449620;MTR_8g020920;MTR_1g085070;MTR_4g130540;MTR_4g087300;MTR_7g115490;MTR_1g040875;MTR_3g088590;MTR_7g103260;MTR_7g024390;MTR_5g037890;MTR_1g054675;MTR_2g013440;MTR_4g063720;MTR_1g094135;MTR_2g013210;MTR_3g099757;MTR_6g011310;MTR_1g109280;MTR_5g098510;MTR_5g014090;MTR_5g013470;MTR_7g024580;MTR_1g110220;MTR_3g080000;MTR_8g018730;MTR_3g084620;MTR_3g051420;MTR_3g062…
biological process	metabolic process	GO:0008152	14995	46	MTR_8g074270;MTR_3g114530;MTR_4g105080;MTR_3g080500;MTR_2g087950;MTR_8g009820;MTR_4g104730;MTR_2g008990;MTR_8g074170;MTR_5g061520;MTR_7g112130;MTR_4g101730;MTR_6g080440;MTR_3g084620;MTR_8g012590;MTR_2g020240;MTR_8g018730;MTR_7g093950;MTR_7g068650;MTR_3g051420;MTR_8g064180;MTR_3g062420;MTR_2g086530;MTR_3g099757;MTR_7g109920;MTR_5g013470;MTR_1g110220;MTR_3g070860;MTR_3g080000;MTR_5g098510;MTR_1g109…
biological process	single-organism process	GO:0044699	9715	34	MTR_4g069500;MTR_7g093950;MTR_8g064180;MTR_3g051420;MTR_7g068650;MTR_8g012590;MTR_8g018730;MTR_5g083270;MTR_7g112130;MTR_3g080500;MTR_2g073190;MTR_4g105080;MTR_3g114530;MTR_1g031650;MTR_3g034660;MTR_4g109830;MTR_8g009820;MTR_4g104730;MTR_2g087950;MTR_3g462710;MTR_5g037890;MTR_7g103260;MTR_1g040875;MTR_3g088590;MTR_7g115490;MTR_3g449620;MTR_8g037310;MTR_3g070860;MTR_3g073780;MTR_5g013470;MTR_5g014…
biological process	biological regulation	GO:0065007	6732	19	MTR_3g114530;MTR_6g011310;MTR_4g109830;MTR_3g034660;MTR_1g031650;MTR_6g034560;MTR_5g083270;MTR_3g067585;MTR_4g070860;MTR_3g088590;MTR_1g040875;MTR_4g087300;MTR_4g122530;MTR_4g027040;Medicago_truncatula_newGene_1031;MTR_5g091390;MTR_7g093950;MTR_1g054675;MTR_5g037890
biological process	response to stimulus	GO:0050896	4228	21	MTR_7g024580;MTR_5g083270;MTR_8g069775;MTR_4g063710;MTR_3g067585;MTR_1g100623;MTR_3g034660;MTR_1g031650;MTR_4g104730;MTR_5g012290;MTR_3g114530;MTR_7g079180;MTR_7g024390;MTR_4g063720;MTR_4g095310;MTR_2g066830;MTR_1g040875;MTR_4g130540;MTR_8g012590;MTR_1g111210;MTR_7g115490
biological process	cellular component organization or biogenesis	GO:0071840	3440	4	MTR_3g084620;MTR_1g085070;MTR_8g064180;MTR_2g087950
biological process	localization	GO:0051179	3361	16	MTR_3g462710;MTR_4g069500;MTR_0041s0140;MTR_1g111210;MTR_8g039070;MTR_2g088060;MTR_7g101930;Medicago_truncatula_newGene_71;MTR_8g069775;MTR_3g073780;MTR_1g031650;MTR_4g104730;MTR_5g065080;MTR_6g011310;MTR_2g073190;MTR_5g012290
biological process	developmental process	GO:0032502	1794	4	MTR_7g093950;MTR_4g109830;MTR_3g034660;MTR_1g031650
biological process	signaling	GO:0023052	1615	3	MTR_3g114530;MTR_5g083270;MTR_1g040875
biological process	multi-organism process	GO:0051704	1251	2	MTR_3g051420;MTR_8g012590
biological process	multicellular organismal process	GO:0032501	1089	5	MTR_4g109830;MTR_3g034660;MTR_1g031650;MTR_3g051420;MTR_7g093950
biological process	reproduction	GO:0000003	870	3	MTR_3g051420;MTR_4g109830;MTR_7g093950
biological process	reproductive process	GO:0022414	867	3	MTR_4g109830;MTR_3g051420;MTR_7g093950
biological process	detoxification	GO:0098754	267	1	MTR_7g115490
biological process	immune system process	GO:0002376	127	0
biological process	growth	GO:0040007	115	2	MTR_4g109830;MTR_8g064180
biological process	locomotion	GO:0040011	32	0
biological process	rhythmic process	GO:0048511	27	0
biological process	behavior	GO:0007610	9	0
biological process	biological adhesion	GO:0022610	8	0
biological process	cell aggregation	GO:0098743	1	0
biological process	presynaptic process involved in chemical synaptic transmission	GO:0099531	1	0
cellular component	cell	GO:0005623	15703	50	MTR_3g084620;MTR_4g122530;MTR_4g069500;MTR_7g093950;MTR_2g086530;MTR_1g484830;MTR_8g064180;MTR_3g051420;MTR_2g041140;MTR_0009s0390;MTR_4g105080;MTR_8g074270;MTR_3g034660;MTR_1g031650;MTR_4g109830;MTR_1g090140;MTR_4g104730;MTR_2g087950;MTR_4g063710;MTR_3g067585;MTR_8g069775;MTR_5g083270;MTR_4g070860;MTR_8g074170;MTR_6g080440;MTR_4g101730;MTR_1g040875;MTR_3g088590;MTR_4g087300;MTR_2g088060;MTR_4g13…
cellular component	cell part	GO:0044464	15703	50	MTR_1g054675;MTR_4g063720;MTR_2g013210;MTR_1g094135;MTR_7g024390;MTR_4g087300;MTR_4g130540;MTR_2g088060;MTR_1g040875;MTR_3g088590;MTR_8g037310;Medicago_truncatula_newGene_1031;MTR_5g091390;MTR_1g026310;MTR_3g449620;MTR_1g085070;MTR_4g027040;MTR_5g013470;MTR_7g024580;MTR_3g073780;MTR_7g084380;MTR_1g026470;MTR_3g099757;MTR_6g011310;MTR_7g093950;MTR_4g069500;MTR_3g051420;MTR_1g484830;MTR_8g064180;MT…
cellular component	membrane	GO:0016020	12412	33	MTR_8g012590;MTR_4g069500;MTR_7g103250;MTR_8g064180;MTR_2g086530;MTR_3g051420;MTR_3g080500;MTR_8g074270;MTR_4g105080;MTR_2g073190;MTR_1g031650;MTR_6g004780;MTR_2g087950;MTR_4g104730;MTR_2g090155;MTR_5g061520;MTR_8g069775;MTR_3g067585;MTR_8g074170;MTR_3g088590;MTR_8g039070;MTR_2g088060;MTR_7g115490;MTR_1g026310;MTR_2g013210;MTR_3g462710;MTR_5g065080;MTR_5g012290;MTR_6g011310;MTR_3g073780;Medicago_…
cellular component	organelle	GO:0043226	11229	32	MTR_7g084380;MTR_5g013470;MTR_1g026470;MTR_1g040875;MTR_3g088590;MTR_4g087300;MTR_2g088060;MTR_4g027040;MTR_1g026310;MTR_3g449620;MTR_5g091390;Medicago_truncatula_newGene_1031;MTR_8g037310;MTR_1g094135;MTR_1g054675;MTR_2g041140;MTR_0009s0390;MTR_8g074270;MTR_1g031650;MTR_3g034660;MTR_4g109830;MTR_1g090140;MTR_2g087950;MTR_3g067585;MTR_5g083270;MTR_8g069775;MTR_4g070860;MTR_8g074170;MTR_4g101730;M…
cellular component	membrane part	GO:0044425	10942	29	MTR_8g064180;MTR_3g462710;MTR_2g086530;MTR_4g069500;MTR_7g103250;MTR_1g026310;MTR_8g039070;MTR_2g088060;MTR_7g115490;MTR_8g012590;MTR_3g088590;MTR_1g026470;MTR_3g085890;MTR_8g074170;MTR_5g061520;MTR_3g073780;MTR_8g069775;Medicago_truncatula_newGene_71;MTR_2g087950;MTR_4g104730;MTR_2g090155;MTR_6g004780;MTR_5g012290;MTR_8g074270;MTR_4g105080;MTR_2g073190;MTR_6g011310;MTR_3g080500;MTR_5g065080
cellular component	organelle part	GO:0044422	4252	9	MTR_8g069775;MTR_1g054675;MTR_1g484830;MTR_0009s0390;MTR_2g041140;MTR_2g088060;MTR_3g034660;MTR_8g037310;MTR_2g087950
cellular component	macromolecular complex	GO:0032991	3893	0
cellular component	membrane-enclosed lumen	GO:0031974	1248	4	MTR_3g034660;MTR_1g484830;MTR_1g054675;MTR_2g041140
cellular component	extracellular region	GO:0005576	908	6	MTR_3g084620;MTR_1g094135;MTR_1g031650;MTR_8g064180;MTR_5g040960;MTR_1g085070
cellular component	cell junction	GO:0030054	361	0
cellular component	symplast	GO:0055044	353	0
cellular component	other organism	GO:0044215	252	0
cellular component	other organism part	GO:0044217	252	0
cellular component	supramolecular complex	GO:0099080	181	0
cellular component	extracellular region part	GO:0044421	159	1	MTR_1g094135
cellular component	nucleoid	GO:0009295	24	0
cellular component	synapse	GO:0045202	10	0
cellular component	synapse part	GO:0044456	9	0
cellular component	virion	GO:0019012	1	0
cellular component	virion part	GO:0044423	1	0
molecular function	binding	GO:0005488	16365	47	MTR_3g062420;MTR_1g484830;MTR_3g467640;MTR_3g062340;MTR_7g068650;MTR_3g051420;MTR_6g045077;MTR_7g093950;MTR_4g122530;MTR_8g018730;MTR_2g038040;MTR_8g012590;MTR_7g101930;MTR_5g083270;MTR_3g067585;MTR_2g010020;MTR_4g063710;MTR_4g070860;MTR_4g109830;MTR_1g031650;MTR_1g090140;MTR_3g080500;MTR_0009s0390;MTR_2g041140;MTR_4g131160;MTR_2g072030;MTR_7g024390;MTR_4g063720;MTR_2g013210;MTR_1g054675;MTR_2g01…
molecular function	catalytic activity	GO:0003824	15267	56	MTR_5g013470;MTR_3g080000;MTR_3g070860;MTR_7g084380;MTR_7g024580;MTR_1g110220;MTR_1g073180;MTR_5g014090;MTR_1g026470;MTR_5g098510;MTR_1g109280;MTR_6g011310;MTR_3g099757;MTR_5g012290;MTR_7g109920;MTR_2g013210;MTR_1g094135;MTR_4g063720;MTR_7g024390;MTR_3g462710;MTR_5g037890;MTR_7g115490;MTR_4g130540;MTR_7g103260;MTR_3g088590;MTR_1g040875;MTR_8g037310;MTR_1g026310;MTR_8g020920;MTR_1g085070;MTR_3g449…
molecular function	transporter activity	GO:0005215	1770	10	MTR_8g069775;MTR_3g073780;MTR_4g069500;Medicago_truncatula_newGene_71;MTR_3g462710;MTR_5g012290;MTR_8g039070;MTR_6g011310;MTR_5g065080;MTR_4g104730
molecular function	nucleic acid binding transcription factor activity	GO:0001071	1180	7	MTR_5g091390;Medicago_truncatula_newGene_1031;MTR_4g027040;MTR_4g122530;MTR_4g109830;MTR_4g070860;MTR_4g087300
molecular function	molecular function regulator	GO:0098772	714	3	MTR_5g083270;MTR_3g067585;MTR_1g031650
molecular function	structural molecule activity	GO:0005198	587	0
molecular function	signal transducer activity	GO:0004871	352	1	MTR_5g083270
molecular function	electron carrier activity	GO:0009055	328	0
molecular function	molecular transducer activity	GO:0060089	281	1	MTR_5g083270
molecular function	antioxidant activity	GO:0016209	239	1	MTR_7g115490
molecular function	transcription factor activity, protein binding	GO:0000988	228	0
molecular function	nutrient reservoir activity	GO:0045735	104	0
molecular function	protein tag	GO:0031386	29	0
molecular function	metallochaperone activity	GO:0016530	7	0
molecular function	translation regulator activity	GO:0045182	7	0

## Sheet: KEGG Enrichment analysis
ID	Description	GeneRatio	BgRatio	Rich_factor	pvalue	qvalue	geneID	Count	regulated
ko04144	Endocytosis	7/49	434/13729	4.52	0.000818965	0.0301724	MTR_1g031650/MTR_1g111210/MTR_4g063710/MTR_4g063720/MTR_4g130540/MTR_7g024390/MTR_7g024580	7	--
ko03040	Spliceosome	8/49	646/13729	3.47	0.00187671	0.0338237	MTR_1g054675/MTR_4g063710/MTR_4g063720/MTR_4g122530/MTR_4g130540/MTR_5g091390/MTR_7g024390/MTR_7g024580	8	--
ko00901	Indole alkaloid biosynthesis	2/49	22/13729	25.47	0.00275422	0.0338237	MTR_8g074170/MTR_8g074270	2	--
ko00910	Nitrogen metabolism	2/49	58/13729	9.66	0.0181654	0.145741	MTR_5g013470/MTR_8g069775	2	--
ko04141	Protein processing in endoplasmic reticulum	7/49	779/13729	2.52	0.0197791	0.145741	MTR_0009s0390/MTR_2g088060/MTR_4g063710/MTR_4g063720/MTR_4g130540/MTR_7g024390/MTR_7g024580	7	--
ko00410	beta-Alanine metabolism	2/49	81/13729	6.92	0.0338108	0.194921	MTR_3g080500/MTR_3g449620	2	--
ko03018	RNA degradation	3/49	206/13729	4.08	0.037035	0.194921	MTR_1g090140/MTR_2g010020/MTR_5g065080	3	--
ko00592	alpha-Linolenic acid metabolism	2/49	107/13729	5.24	0.0558387	0.257152	MTR_1g026310/MTR_1g026470	2	--
ko00480	Glutathione metabolism	2/49	180/13729	3.11	0.13503	0.522804	MTR_3g099757/MTR_6g080440	2	--
ko00052	Galactose metabolism	2/49	204/13729	2.75	0.164718	0.522804	MTR_5g065080/MTR_7g109920	2	--
ko00591	Linoleic acid metabolism	1/49	55/13729	5.09	0.178842	0.522804	MTR_8g018730	1	--
ko00220	Arginine biosynthesis	1/49	70/13729	4	0.221912	0.522804	MTR_5g013470	1	--
ko00960	Tropane, piperidine and pyridine alkaloid biosynthesis	1/49	71/13729	3.95	0.224703	0.522804	MTR_3g080500	1	--
ko00770	Pantothenate and CoA biosynthesis	1/49	83/13729	3.38	0.257443	0.522804	MTR_3g449620	1	--
ko00904	Diterpenoid biosynthesis	1/49	89/13729	3.15	0.273301	0.522804	MTR_8g012590	1	--
ko00130	Ubiquinone and other terpenoid-quinone biosynthesis	1/49	94/13729	2.98	0.286262	0.522804	MTR_1g073180	1	--
ko00030	Pentose phosphate pathway	1/49	95/13729	2.95	0.288827	0.522804	MTR_5g065080	1	--
ko00250	Alanine, aspartate and glutamate metabolism	1/49	97/13729	2.89	0.29393	0.522804	MTR_5g013470	1	--
ko04075	Plant hormone signal transduction	5/49	1026/13729	1.37	0.302604	0.522804	MTR_2g038040/MTR_2g066830/MTR_4g131160/MTR_5g083270/MTR_7g093950	5	--
ko00073	Cutin, suberine and wax biosynthesis	1/49	113/13729	2.48	0.333482	0.522804	MTR_7g115490	1	--
ko00950	Isoquinoline alkaloid biosynthesis	1/49	114/13729	2.46	0.335881	0.522804	MTR_3g080500	1	--
ko00260	Glycine, serine and threonine metabolism	1/49	128/13729	2.19	0.368586	0.522804	MTR_3g080500	1	--
ko00051	Fructose and mannose metabolism	1/49	130/13729	2.16	0.373128	0.522804	MTR_5g065080	1	--
ko00330	Arginine and proline metabolism	1/49	132/13729	2.12	0.377637	0.522804	MTR_3g449620	1	--
ko00360	Phenylalanine metabolism	1/49	135/13729	2.08	0.384342	0.522804	MTR_3g080500	1	--
ko00350	Tyrosine metabolism	1/49	137/13729	2.05	0.388773	0.522804	MTR_3g080500	1	--
ko04712	Circadian rhythm - plant	1/49	140/13729	2	0.39536	0.522804	MTR_4g131160	1	--
ko00562	Inositol phosphate metabolism	1/49	142/13729	1.97	0.399713	0.522804	MTR_5g014090	1	--
ko04146	Peroxisome	1/49	152/13729	1.84	0.42102	0.522804	MTR_2g090155	1	--
ko00941	Flavonoid biosynthesis	1/49	155/13729	1.81	0.427267	0.522804	MTR_3g070860	1	--
ko01200	Carbon metabolism	2/49	424/13729	1.32	0.449586	0.522804	MTR_5g013470/MTR_5g065080	2	--
ko04626	Plant-pathogen interaction	6/49	1534/13729	1.1	0.471693	0.522804	MTR_0009s0390/MTR_1g094135/MTR_2g072030/MTR_3g062340/MTR_3g062420/MTR_3g467640	6	--
ko00564	Glycerophospholipid metabolism	1/49	182/13729	1.54	0.480595	0.522804	MTR_5g061520	1	--
ko03430	Mismatch repair	1/49	183/13729	1.53	0.482474	0.522804	MTR_3g103410	1	--
ko00561	Glycerolipid metabolism	1/49	211/13729	1.33	0.532457	0.560302	MTR_5g061520	1	--
ko00010	Glycolysis / Gluconeogenesis	1/49	220/13729	1.27	0.547495	0.560302	MTR_5g065080	1	--
ko00190	Oxidative phosphorylation	1/49	330/13729	0.85	0.697084	0.686427	MTR_6g011310	1	--
ko04016	MAPK signaling pathway - plant	2/49	683/13729	0.82	0.708001	0.686427	MTR_2g038040/MTR_5g083270	2	--
ko01230	Biosynthesis of amino acids	1/49	374/13729	0.75	0.742249	0.70118	MTR_5g065080	1	--
ko03013	RNA transport	1/49	412/13729	0.68	0.775894	0.714639	MTR_6g034560	1	--
ko00500	Starch and sucrose metabolism	2/49	823/13729	0.68	0.80106	0.719823	MTR_2g020240/MTR_2g086530	2	--
ko00940	Phenylpropanoid biosynthesis	1/49	481/13729	0.58	0.826338	0.724858	MTR_1g073180	1	--
