# Supplementary material for: Identification of a Novel Gene MtbZIP60 as a Negative Regulator of Leaf Senescence through Transcriptome Analysis in Medicago truncatula
Source: Int J Mol Sci. 2024 Sep 27;25(19):10410. doi: 10.3390/ijms251910410 (PMC11477300; doi:10.3390/ijms251910410)
Supplement: Supplementary file 1 [file ijms-25-10410-s001.zip › Supplemental Table S5.xls]

## Sheet: Sheet1
Supplemental table. List of leaf senescence homologues between Medicago and other species.
“promote” indicates promotion of leaf senescence and “delay” indicates delaying of leaf senescence
Gene in Medicago truncatula	Homologous protein in LSD	e-value	Function	Effect for Senescence	Evidence
Medtr0009s0390	AT5G52640	e-173	stress and detoxification	unclear	Genomic evidence:microarray data
Medtr0041s0140	AT5G03380	8e-62	Others	unclear	Genomic evidence:microarray data
Medtr1g017500	no hits	-	-	-	-
Medtr1g022075	AT5G66740	e-127	Others	unclear	Genomic evidence:microarray data
Medtr1g026310	AT5G63380	e-131	Others	unclear	Genomic evidence:microarray data
Medtr1g026470	AT4G19010	5e-70	AMP-dependent synthetase and ligase family protein	unclear	Molecular evidence:Blast search
Medtr1g031650	no hits	-	-	-	-
Medtr1g040875	AT3G23000	1e-152	Protein degradation/modification	unclear	Genomic evidence:microarray data
Medtr1g054675	no hits	-	-	-	-
Medtr1g073180	AT5G63380	0	Others	unclear	Genomic evidence:microarray data
Medtr1g085070	AT5G26670	0	Others	unclear	Genomic evidence:microarray data
Medtr1g090140	no hits	-	-	-	-
Medtr1g094135	no hits	-	-	-	-
Medtr1g100623	AT5G52300/RD29B	7e-10	Environmental factors	delay	Genetic evidence:Transgene
Medtr1g109280	AT1G15100	2e-39	Others	unclear	Genomic evidence:microarray data
Medtr1g110220	AT5G39030	1e-80	Protein degradation/modification:protein kinase and phosphatases	unclear	Genomic evidence:microarray data
Medtr1g111210	AT1G13340	2e-78	Redox regulation	unclear	Genomic evidence:microarray data
Medtr1g112660	AT4G35110	3e-47	Others	unclear	Genomic evidence:microarray data
Medtr1g484830	AT5G26770	e-129	Others	unclear	Genomic evidence:microarray data
Medtr2g008990	AT1G79320	2e-19	Protein degradation/modification	unclear	Genomic evidence:microarray data
Medtr2g010020	AT5G02490	e-163	Others	unclear	Genomic evidence:microarray data
Medtr2g013210	AT3G14840	1e-81	Protein degradation/modification:protein kinase	unclear	Genomic evidence:microarray data
Medtr2g013440	AT3G05500	2e-72	Others	unclear	Genomic evidence:microarray data
Medtr2g020240	AT3G23920	6e-91	Lipid/Carbohydrate metabolism:Sugar metabolism	unclear	Molecular evidence: SSH and Northern;Genomic evidence:microarray data
Medtr2g038040	AT1G12860	5e-17	Transcription regulation:bHLH	unclear	Molecular evidence:Real-Time PCR
Medtr2g041140	AT5G63120	2e-57	Others	unclear	Genomic evidence:microarray data
Medtr2g066830	AT3G12830/SAUR72	5e-48	auxin-responsive family protein	promote	Genetic evidence
Medtr2g072030	AT5G04720	1e-19	Protein degradation/modification:protein kinase and phosphatases	unclear	Genomic evidence:microarray data
Medtr2g073190	AT3G14770	8e-86	Others	unclear	Genomic evidence:microarray data
Medtr2g086530	AT4G29360	2e-77	Lipid/Carbohydrate metabolism	unclear	Genomic evidence:microarray data
Medtr2g087950	AT1G55850	e-118	Lipid/Carbohydrate metabolism	unclear	Genomic evidence:microarray data
Medtr2g088060	AT5G42570	3e-64	Others	unclear	Genomic evidence:microarray data
Medtr2g090155	AT4G33905	1e-15	Redox regulation	unclear	Genomic evidence:microarray data
Medtr3g034660	AT5G27980	7e-27	Others	unclear	Genomic evidence:microarray data
Medtr3g050180	no hits	-	-	-	-
Medtr3g051420	AT1G11410	e-172	Signal transduction	unclear	Genomic evidence:microarray data
Medtr3g062340	AT5G04720	4e-22	Protein degradation/modification:protein kinase and phosphatases	unclear	Genomic evidence:microarray data
Medtr3g062400	no hits	-	-	-	-
Medtr3g062420	AT3G51630	5e-33	Signal transduction:protein kinase	unclear	Genomic evidence:microarray data
Medtr3g067585	AT5G37740	2e-62	Others	unclear	Genomic evidence:microarray data
Medtr3g070860	AT3G55970	e-135	Redox regulation:flavonoid biosynthesis	unclear	Genomic evidence:microarray data
Medtr3g073780	AT1G78000	0	Nutrient recycling	unclear	Genomic evidence:microarray data
Medtr3g080000	AT4G15417	1e-60	Others	unclear	Genomic evidence:microarray data
Medtr3g080500	AT4G12290	0	Others:Detoxification	unclear	Molecular evidence: SSH and Northern
Medtr3g084620	AT4G30270	e-102	Lipid/Carbohydrate metabolism	unclear	Molecular evidence:cDNA library;Molecular evidence: SSH and Northern
Medtr3g085890	AT3G48140	5e-33	Redox regulation:ROS	unclear	Genomic evidence:microarray data
Medtr3g088590	AT3G02875	e-121	Hormone response pathway:Auxin	unclear	Genomic evidence:microarray data
Medtr3g099757	AT3G09270	1e-54	Others:stress and detoxification	unclear	Genomic evidence:microarray data
Medtr3g103410	no hits	-	-	-	-
Medtr3g114530	AT4G31240	5e-74	Redox regulation	unclear	Genomic evidence:microarray data
Medtr3g449620	AT1G65840	e-175	Others(POLYAMINE pathway)	unclear	Genomic evidence:microarray data
Medtr3g462710	AT3G54140	0	Others	unclear	Genomic evidence:microarray data
Medtr3g467640	AT1G27170	4e-18	Signal transduction	unclear	Genomic evidence:microarray data
Medtr4g027040	no hits	-	-	-	-
Medtr4g063710	AT3G12580	0	Others:stress and detoxification	unclear	Genomic evidence:microarray data
Medtr4g063720	AT3G12580	0	Others:stress and detoxification	unclear	Genomic evidence:microarray data
Medtr4g069500	AT3G18830	0	Nutrient recycling	unclear	Genomic evidence:microarray data
Medtr4g070860	AT1G75390	7e-38	Transcription regulation:bZIP	unclear	Genomic evidence:microarray data
Medtr4g087300	AT1G05710	7e-41	Hormone response pathway:ET	unclear	Genomic evidence:microarray data
Medtr4g095310	AT1G80280	8e-05	Lipid/Carbohydrate metabolism	unclear	Genomic evidence:microarray data
Medtr4g101730	AT1G62710	0	Protein degradation/modification	unclear	Genomic evidence:microarray data
Medtr4g104730	no hits	-	-	-	-
Medtr4g105080	AT5G49740	9e-90	Others	unclear	Genomic evidence:microarray data
Medtr4g109830	AT5G60910/AGL8	4e-80	Transcription regulation:MADS	promote	Genetic evidence:Mutant
Medtr4g122530	AT2G47260	2e-33	Transcription regulation	unclear	Genomic evidence:microarray data
Medtr4g130540	AT3G12580	0	Others:stress and detoxification	unclear	Genomic evidence:microarray data
Medtr4g131160	AT4G30980	5e-66	Transcription regulation:bHLH	unclear	Molecular evidence:Real-Time PCR
Medtr5g012290	AT1G12110	0	Nutrient recycling	unclear	Genomic evidence:microarray data
Medtr5g013470	AT5G07440	0	Redox regulation	unclear	Genomic evidence:microarray data
Medtr5g014090	AT4G18010	0	Signal transduction	unclear	Genomic evidence:microarray data
Medtr5g030290	no hits	-	-	-	-
Medtr5g037890	AT1G19730	5e-26	Redox regulation	unclear	Genomic evidence:microarray data
Medtr5g040960	AT2G02990	5e-96	Nucleic acid degradation:Ribonuclease	unclear	Genomic evidence:microarray data
Medtr5g061520	AT1G02390	e-135	Lipid/Carbohydrate metabolism	unclear	Genomic evidence:microarray data
Medtr5g065080	AT1G28230	e-114	Nutrient recycling	unclear	Genomic evidence:microarray data
Medtr5g083270	AT5G05440/PYL5	2e-74	Hormone response pathway:ABA	promote	Genetic evidence:Mutant
Medtr5g085990	no hits	-	-	-	-
Medtr5g091390	AT1G29860.1/WRKY71	2e-45	Transcription regulation	positive	Genetic evidence
Medtr5g098510	AT2G28060	1e-11	Protein degradation/modification	unclear	Genomic evidence:microarray data
Medtr6g004780	AT5G55900	6e-73	Others	unclear	Genomic evidence:microarray data
Medtr6g011310	AT3G47950	0	Others:ATPase	unclear	Genomic evidence:microarray data
Medtr6g034560	AT5G63190	0	Others	unclear	Genomic evidence:microarray data
Medtr6g045077	no hits	-	-	-	-
Medtr6g080440	AT2G29420	2e-56	Others:stress and detoxification	unclear	Genomic evidence:microarray data
Medtr7g024390	AT3G12580	0	Others:stress and detoxification	unclear	Genomic evidence:microarray data
Medtr7g024580	AT5G02500	0	Others	unclear	Genomic evidence:microarray data
Medtr7g068650	AT5G05600	6e-175	JASMONATE-INDUCED OXYGENASE2	unclear	-
Medtr7g079180	AT1G01470	4e-56	Others	unclear	Genomic evidence:microarray data
Medtr7g084380	AT3G26690	4e-60	Others	unclear	Genomic evidence:microarray data
Medtr7g093950	AT3G63010	e-155	Hormone response pathway	unclear	Genomic evidence:microarray data
Medtr7g101930	AT5G03380	2e-72	Others	unclear	Genomic evidence:microarray data
Medtr7g103250	no hits	-	-	-	-
Medtr7g103260	AT5G33290	e-113	Lipid/Carbohydrate metabolism	unclear	Genomic evidence:microarray data
Medtr7g109920	AT1G56600	e-150	Lipid/Carbohydrate metabolism	unclear	Genomic evidence:microarray data
Medtr7g112130	AT5G04950	e-106	Others	unclear	Genomic evidence:microarray data
Medtr7g115490	AT2G33380	4e-84	Signal transduction:Calcium	unclear	Genomic evidence:microarray data
Medtr8g009820	AT5G17000	e-142	Others	unclear	Genomic evidence:microarray data
Medtr8g012590	AT4G37320	2e-83	Redox regulation	unclear	Genomic evidence:microarray data
Medtr8g018730	AT1G55020/LOX1	0	Hormone response pathway:JA	promote	Molecular evidence:Northern
Medtr8g020920	AT1G72540	e-135	Protein degradation/modification	unclear	Genomic evidence:microarray data
Medtr8g037310	AT3G63520	0	Others:carotenoid cleavage	unclear	Molecular evidence: BLAST search
Medtr8g039070	AT1G73220	6e-76	Protein degradation/modification	unclear	Genomic evidence:microarray data
Medtr8g064180	AT2G14620	2e-43	Lipid/Carbohydrate metabolism	unclear	Genomic evidence:microarray data
Medtr8g069775	AT1G12940	0	Nutrient recycling	unclear	Genomic evidence:microarray data
Medtr8g074170	AT3G51430/YLS2	2e-112	Others:strictosidine synthase	unclear	Molecular evidence:DDRT-PCR;Genomic evidence:microarray data
Medtr8g074270	AT3G51430/YLS2	6e-95	Others:strictosidine synthase	unclear	Molecular evidence:DDRT-PCR;Genomic evidence:microarray data
Medicago_truncatula_newGene_1031	no hits	-	-	-	-
Medicago_truncatula_newGene_71	no hits	-	-	-	-
