# Supplementary material for: Identification of a Novel Gene MtbZIP60 as a Negative Regulator of Leaf Senescence through Transcriptome Analysis in Medicago truncatula
Source: Int J Mol Sci. 2024 Sep 27;25(19):10410. doi: 10.3390/ijms251910410 (PMC11477300; doi:10.3390/ijms251910410)
Supplement: Supplementary file 1 [file ijms-25-10410-s001.zip › Supplemental Table S6-Revised.xls]

#ID	Family	Type
MTR_2g038040	bHLH	TF(transcription factor)
MTR_4g027040	NF-X1	TF(transcription factor)
MTR_4g070860	bZIP	TF(transcription factor)
MTR_4g109830	MADS-MIKC	TF(transcription factor)
MTR_4g122530	WRKY	TF(transcription factor)
MTR_4g131160	bHLH	TF(transcription factor)
MTR_5g091390	WRKY	TF(transcription factor)
MTR_1g040875	CAMK_CAMKL-CHK1	PK(protein kinase)
MTR_1g110220	RLK-Pelle_LRK10L-2	PK(protein kinase)
MTR_2g013210	RLK-Pelle_DLSV	PK(protein kinase)
MTR_3g051420	RLK-Pelle_DLSV	PK(protein kinase)
MTR_3g062420	WNK_NRBP	PK(protein kinase)
MTR_8g020920	RLK-Pelle_RLCK-VIIa-2	PK(protein kinase)
