# Supplementary material for: Identification of a Novel Gene MtbZIP60 as a Negative Regulator of Leaf Senescence through Transcriptome Analysis in Medicago truncatula
Source: Int J Mol Sci. 2024 Sep 27;25(19):10410. doi: 10.3390/ijms251910410 (PMC11477300; doi:10.3390/ijms251910410)
Supplement: Supplementary file 1 [file ijms-25-10410-s001.zip › Supplemental Table S7-Revised.xls]

## Sheet: Reads average error rate
Sheet 1: Reads average error rate in different samples
		A.Reads average error rate of day5-1						B.Reads average error rate of day5-2								C.Reads average error rate of day5-3
		D.Reads average error rate of day30-1						E.Reads average error rate of day30-2								F.Reads average error rate of day30-3
		G.Reads average error rate of day60-1						H.Reads average error rate of day60-2								I.Reads average error rate of day60-3

## Sheet: Base Distribution
Sheet 2: Base Distribution in diferent samples
	A.Base distribution in day5-1							B.Base distribution in day5-2							C.Base distribution in day5-3
	D.Base distribution in day30-1							E.Base distribution in day30-2							F.Base distribution in day30-3
	G.Base distribution in day60-1							H.Base distribution in day60-2							I.Base distribution in day60-3

## Sheet: Statistical of sequencing data
Sheet 3: Statistical of sequencing data generated from different samples
Samples	Clean reads	Clean bases	GC Content	%≥Q30
day5-1	19992316	5983848362	0.4281	0.898
day5-2	21640090	6477900604	0.4308	0.9182
day5-3	20844358	6238264064	0.4272	0.8974
day30-1	19221279	5747667772	0.4167	0.9149
day30-2	21367895	6395843264	0.4154	0.9105
day30-3	20930789	6261034910	0.4167	0.898
day60-1	19316517	5780803806	0.4181	0.9171
day60-2	19228899	5756876480	0.4199	0.8988
day60-3	20553136	6150704226	0.4189	0.8988

## Sheet: Statiscal of mapping percentage
Sheet 3: Statiscal of mapping percentage
Sample	Total Reads	Mapped Reads	Uniq Mapped Reads	Multiple Map Reads	Reads Map to '+'	Reads Map to '-'
day5-1	39984632	35,320,391 (88.33%)	33,706,726 (84.30%)	1,613,665 (4.04%)	18,629,572 (46.59%)	19,090,736 (47.75%)
day5-2	43280180	37,853,138 (87.46%)	35,438,964 (81.88%)	2,414,174 (5.58%)	20,527,049 (47.43%)	20,956,635 (48.42%)
day5-3	41688716	36,847,622 (88.39%)	35,249,076 (84.55%)	1,598,546 (3.83%)	19,356,190 (46.43%)	19,808,390 (47.51%)
day30-1	38442558	33,361,831 (86.78%)	32,367,673 (84.20%)	994,158 (2.59%)	17,336,480 (45.10%)	17,329,000 (45.08%)
day30-2	42735790	36,890,455 (86.32%)	35,807,297 (83.79%)	1,083,158 (2.53%)	19,168,461 (44.85%)	19,128,993 (44.76%)
day30-3	41861578	36,356,067 (86.85%)	35,277,106 (84.27%)	1,078,961 (2.58%)	18,877,080 (45.09%)	18,891,406 (45.13%)
day60-1	38633034	33,699,236 (87.23%)	32,408,138 (83.89%)	1,291,098 (3.34%)	17,703,051 (45.82%)	17,776,421 (46.01%)
day60-2	38457798	30,945,755 (80.47%)	29,833,161 (77.57%)	1,112,594 (2.89%)	16,190,724 (42.10%)	16,266,653 (42.30%)
day60-3	41106272	35,358,590 (86.02%)	34,038,441 (82.81%)	1,320,149 (3.21%)	18,558,387 (45.15%)	18,633,016 (45.33%)
