# Supplementary material for: Identification of a Novel Gene MtbZIP60 as a Negative Regulator of Leaf Senescence through Transcriptome Analysis in Medicago truncatula
Source: Int J Mol Sci. 2024 Sep 27;25(19):10410. doi: 10.3390/ijms251910410 (PMC11477300; doi:10.3390/ijms251910410)
Supplement: Supplementary file 1 [file ijms-25-10410-s001.zip › Supplemental Table S2.xls]

#ID	gene_name	day30-1_FPKM	day30-2_FPKM	day30-3_FPKM	day5-1_FPKM	day5-2_FPKM	day5-3_FPKM	day60-1_FPKM	day60-2_FPKM	day60-3_FPKM	day30-1_day30-2_day30-3_vs_day60-1_day60-2_day60-3_DESeq2_FDR	day30-1_day30-2_day30-3_vs_day60-1_day60-2_day60-3_DESeq2_log2FC	day30-1_day30-2_day30-3_vs_day60-1_day60-2_day60-3_DESeq2_(FDR_0.01_FC_2)_regulated	day5-1_day5-2_day5-3_vs_day30-1_day30-2_day30-3_DESeq2_FDR	day5-1_day5-2_day5-3_vs_day30-1_day30-2_day30-3_DESeq2_log2FC	day5-1_day5-2_day5-3_vs_day30-1_day30-2_day30-3_DESeq2_(FDR_0.01_FC_2)_regulated	day5-1_day5-2_day5-3_vs_day60-1_day60-2_day60-3_DESeq2_FDR	day5-1_day5-2_day5-3_vs_day60-1_day60-2_day60-3_DESeq2_log2FC	day5-1_day5-2_day5-3_vs_day60-1_day60-2_day60-3_DESeq2_(FDR_0.01_FC_2)_regulated	COG_class	COG_class_annotation	GO_annotation	KEGG_annotation	KEGG_pathway_annotation	KOG_class	KOG_class_annotation	Pfam_annotation	Swiss_Prot_annotation	eggNOG_class	eggNOG_class_annotation	NR_annotation	GO_second_level_annotation
MTR_0001s0190	MTR_0001s0190	0.0	0.0	0.0	17.142229	14.334868	16.910841	0.0	0.0	0.0	--	--	--	4.08324590669368e-13	-9.43964770390867	down	2.58804886115703e-15	-8.97449165108235	down	--	--	Biological Process: developmental process (GO:0032502);;	--	--	--	--	Plant protein 1589 of unknown function (A_thal_3526)	--	S	Function unknown	uncharacterized protein LOC25479287 [Medicago truncatula]	biological process: developmental process (GO:0032502)
MTR_0001s0490	MTR_0001s0490	5.375923	4.854864	4.503438	8.633114	7.635931	9.920691	5.001138	2.240799	2.75914	0.118846166140394	-0.599737412684322	normal	1.60862966966228e-15	-1.31618100323532	down	8.72671545280065e-09	-1.92612921827106	down	--	--	Molecular Function: ATP binding (GO:0005524);; Cellular Component: nucleus (GO:0005634);; Biological Process: transcription, DNA-templated (GO:0006351);; Biological Process: regulation of transcription, DNA-templated (GO:0006355);; Biological Process: developmental process (GO:0032502);;	K22382|3.7e-09|oeu:111408549|K22382 WD repeat-containing protein 26 | (RefSeq) WD repeat-containing protein 26 homolog	--	--	--	WRC;; QLQ	Growth-regulating factor 4 OS=Oryza sativa subsp. japonica OX=39947 GN=GRF4 PE=1 SV=1	K	Transcription	growth-regulating factor 4 [Medicago truncatula]	molecular function: binding (GO:0005488);; cellular component: cell (GO:0005623);; cellular component: organelle (GO:0043226);; cellular component: cell part (GO:0044464);; biological process: metabolic process (GO:0008152);; biological process: cellular process (GO:0009987);; biological process: biological regulation (GO:0065007);; biological process: developmental process (GO:0032502)
MTR_0001s0660	MTR_0001s0660	16.478395	52.25631	26.888899	30.026411	16.480389	15.220937	1.399289	1.52244	3.830594	9.46125429248336e-10	-3.51900524215191	down	0.822785802961024	0.129473627585911	normal	2.95044343520873e-12	-3.61636072079466	down	[R]	General function prediction only	Molecular Function: alcohol dehydrogenase activity, zinc-dependent (GO:0004024);; Cellular Component: cytosol (GO:0005829);; Molecular Function: zinc ion binding (GO:0008270);; Biological Process: formaldehyde catabolic process (GO:0046294);; Molecular Function: S-(hydroxymethyl)glutathione dehydrogenase activity (GO:0051903);;	K00121|2.4e-270|mtr:MTR_0001s0660|K00121 S-(hydroxymethyl)glutathione dehydrogenase / alcohol dehydrogenase [EC:1.1.1.284 1.1.1.1] | (RefSeq) zinc-binding alcohol dehydrogenase family protein	Glycolysis / Gluconeogenesis (ko00010);; Fatty acid degradation (ko00071);; Tyrosine metabolism (ko00350);; Carbon metabolism (ko01200)	[Q]	Secondary metabolites biosynthesis, transport and catabolism	Alcohol dehydrogenase GroES-like domain;; Zinc-binding dehydrogenase;; RNase H-like domain found in reverse transcriptase	8-hydroxygeraniol oxidoreductase OS=Catharanthus roseus OX=4058 GN=8HGO PE=1 SV=1	Q	Secondary metabolites biosynthesis, transport and catabolism	zinc-binding alcohol dehydrogenase family protein [Medicago truncatula]	molecular function: catalytic activity (GO:0003824);; biological process: metabolic process (GO:0008152);; biological process: single-organism process (GO:0044699);; cellular component: cell (GO:0005623);; cellular component: cell part (GO:0044464);; molecular function: binding (GO:0005488);; biological process: cellular process (GO:0009987);; biological process: response to stimulus (GO:0050896)…
MTR_0002s0250	MTR_0002s0250	40.276886	2.646952	15.330212	66.105919	698.10907	86.123665	72.208	21.842505	49.287956	0.239388266067229	1.06674827266939	normal	0.00151508850794625	-3.89497896926252	down	0.0101011392978796	-2.77439922601475	normal	--	--	--	--	--	--	--	--	--	--	--	hypothetical protein MTR_0002s0250 [Medicago truncatula]	--
MTR_0002s0270	MTR_0002s0270	45.347271	29.925516	57.431377	90.345329	826.969971	74.359215	56.81575	53.288738	80.081543	0.31714361217337	0.457720966421026	normal	0.000213592567505752	-3.2054659909833	down	0.0144740768899856	-2.59875200095584	normal	--	--	--	K03046|8.7e-39|nto:108945874|K03046 DNA-directed RNA polymerase subunit beta' [EC:2.7.7.6] | (RefSeq) uncharacterized protein LOC108945874	RNA polymerase (ko03020)	--	--	--	--	--	--	hypothetical protein Lal_00044194 [Lupinus albus]	--
MTR_0002s0900	MTR_0002s0900	0.0	0.0	0.054223	9.287539	10.172102	14.462894	0.087879	0.0	0.0	--	--	--	1.49421631289253e-26	-9.10357630164287	down	4.08456847402723e-31	-8.5323007781576	down	--	--	--	--	--	--	--	--	--	--	--	lysine-rich arabinogalactan protein 19 [Medicago truncatula]	--
MTR_0002s1160	MTR_0002s1160	2.986755	3.481568	3.100781	3.455341	4.336934	4.232505	1.799354	2.878336	1.230421	--	--	--	0.0242627962449337	-0.809456136118486	normal	0.00290198464550434	-1.53338890543444	down	--	--	Cellular Component: integral component of membrane (GO:0016021);;	--	--	--	--	--	--	--	--	transmembrane protein, putative [Medicago truncatula]	cellular component: membrane (GO:0016020);; cellular component: membrane part (GO:0044425)
MTR_0003s0500	MTR_0003s0500	6.163983	9.694473	3.812561	2.565467	1.251051	3.230742	1.251088	2.745856	1.667321	0.000803206667513851	-1.69332037068011	down	0.0536474721145124	0.960235408560954	normal	0.14229032900657	-0.812035417304095	normal	--	--	Molecular Function: O-acyltransferase activity (GO:0008374);; Cellular Component: integral component of membrane (GO:0016021);;	--	--	--	--	Membrane bound O-acyl transferase family	Acyl-CoA--sterol O-acyltransferase 1 OS=Arabidopsis thaliana OX=3702 GN=ASAT1 PE=1 SV=1	S	Function unknown	acyl-CoA--sterol O-acyltransferase 1 [Medicago truncatula]	molecular function: catalytic activity (GO:0003824);; cellular component: membrane (GO:0016020);; cellular component: membrane part (GO:0044425)
MTR_0003s0560	MTR_0003s0560	4.247663	3.976586	3.192513	31.26199	25.78692	37.510917	6.797091	7.536290999999999	9.47902	6.45761785982182e-05	1.04229150421998	up	8.57337183280286e-79	-3.55176153026606	down	4.57087587969791e-23	-2.50355378044032	down	[E]	Amino acid transport and metabolism	Molecular Function: serine-type carboxypeptidase activity (GO:0004185);; Cellular Component: vacuole (GO:0005773);; Biological Process: proteolysis involved in cellular protein catabolic process (GO:0051603);;	K16297|4.4e-295|mtr:MTR_0003s0560|K16297 serine carboxypeptidase-like clade II [EC:3.4.16.-] | (RefSeq) serine carboxypeptidase-like protein	--	[OE]	Posttranslational modification, protein turnover, chaperones;; Amino acid transport and metabolism	Serine carboxypeptidase	Serine carboxypeptidase-like 40 OS=Arabidopsis thaliana OX=3702 GN=SCPL40 PE=2 SV=2	O	Posttranslational modification, protein turnover, chaperones	serine carboxypeptidase-like 40 [Medicago truncatula]	molecular function: catalytic activity (GO:0003824);; biological process: metabolic process (GO:0008152);; cellular component: cell (GO:0005623);; cellular component: organelle (GO:0043226);; cellular component: cell part (GO:0044464)
MTR_0003s0580	MTR_0003s0580	18.28249	49.501228	21.480885	1.184041	0.900763	1.174721	5.305735	6.816437	7.871042	9.69224971015644e-06	-2.0652207186021	down	1.75601863572552e-21	4.20188044441509	up	3.77635887322738e-10	2.0532971411299	up	--	--	--	--	--	--	--	Protein BYPASS1-related	--	S	Function unknown	UPF0496 protein 4 [Medicago truncatula]	--
MTR_0003s0660	MTR_0003s0660	14.675141	13.191769	11.961074	10.233853	10.710621	11.413525	63.869392	69.490654	73.523056	6.871446215439e-45	2.33409084673466	up	0.0877451564171622	-0.194003161601281	normal	6.29377062638005e-40	2.13467719264028	up	--	--	Molecular Function: adenosylmethionine decarboxylase activity (GO:0004014);; Cellular Component: cytosol (GO:0005829);; Biological Process: spermine biosynthetic process (GO:0006597);; Biological Process: spermidine biosynthetic process (GO:0008295);;	K01611|1.2e-233|mtr:MTR_0003s0660|K01611 S-adenosylmethionine decarboxylase [EC:4.1.1.50] | (RefSeq) S-adenosylmethionine decarboxylase proenzyme	Cysteine and methionine metabolism (ko00270);; Arginine and proline metabolism (ko00330)	[T]	Signal transduction mechanisms	Adenosylmethionine decarboxylase;; S-adenosyl-l-methionine decarboxylase leader peptide	S-adenosylmethionine decarboxylase proenzyme OS=Ipomoea nil OX=35883 GN=SAMDC PE=3 SV=1	T	Signal transduction mechanisms	S-adenosylmethionine decarboxylase proenzyme [Medicago truncatula]	molecular function: catalytic activity (GO:0003824);; cellular component: cell (GO:0005623);; cellular component: cell part (GO:0044464);; biological process: metabolic process (GO:0008152);; biological process: cellular process (GO:0009987)
MTR_0004s0220	MTR_0004s0220	16.96184	13.871922	14.151361	38.370941	29.836407	40.324406	23.331696	20.74362	22.196314	0.0015535931213159	0.519195486170902	normal	5.08702819144602e-21	-1.754338165186	down	1.58415985169494e-11	-1.24911559006881	down	[H]	Coenzyme transport and metabolism	Molecular Function: riboflavin synthase activity (GO:0004746);;	K00793|1.7e-142|mtr:MTR_0004s0220|K00793 riboflavin synthase [EC:2.5.1.9] | (RefSeq) riboflavin synthase alpha chain	Riboflavin metabolism (ko00740)	[H]	Coenzyme transport and metabolism	Lumazine binding domain	--	H	Coenzyme transport and metabolism	riboflavin synthase [Medicago truncatula]	molecular function: catalytic activity (GO:0003824)
MTR_0004s0230	MTR_0004s0230	15.352388	13.047751	12.208426	21.20013	15.765271	20.161394	11.84711	9.900137	7.382487	0.0312157430207366	-0.516088766095902	normal	8.80627861996534e-08	-0.983663562022617	normal	2.18988897888956e-10	-1.51581498940842	down	--	--	--	--	--	--	--	--	--	S	Function unknown	uncharacterized protein LOC25479438 [Medicago truncatula]	--
MTR_0004s0330	MTR_0004s0330	12.033972	13.185996	14.729726	40.961372	41.92746	41.266804	19.042004	24.173349	20.362419	0.0208091078064752	0.622756919274377	normal	1.51509211848408e-29	-2.109604613128	down	1.87481905702035e-16	-1.49796265881558	down	[R]	General function prediction only	Molecular Function: alcohol O-acetyltransferase activity (GO:0004026);; Molecular Function: short-chain carboxylesterase activity (GO:0034338);; Biological Process: cellular lipid metabolic process (GO:0044255);; Molecular Function: acylglycerol lipase activity (GO:0047372);;	K07019|1.3e-100|gmx:100798258|K07019 uncharacterized protein | (RefSeq) embryogenesis-associated protein EMB8	--	[R]	General function prediction only	alpha/beta hydrolase fold;; Alpha/beta hydrolase family;; Serine aminopeptidase, S33	Embryogenesis-associated protein EMB8 OS=Picea glauca OX=3330 GN=EMB8 PE=2 SV=1	S	Function unknown	embryogenesis-associated protein EMB8 [Medicago truncatula]	molecular function: catalytic activity (GO:0003824);; biological process: metabolic process (GO:0008152);; biological process: cellular process (GO:0009987);; biological process: single-organism process (GO:0044699)
MTR_0004s0440	MTR_0004s0440	7.274367	3.43764	4.934938	55.814358	54.303295	46.627426	22.295507	24.432951	20.358395	1.43910268950301e-09	2.01414140855181	up	3.28673479289945e-34	-3.79176384884891	down	2.53027768423683e-21	-1.76211216548536	down	--	--	Cellular Component: peroxisomal membrane (GO:0005778);; Cellular Component: integral component of peroxisomal membrane (GO:0005779);; Biological Process: peroxisome fission (GO:0016559);; Biological Process: regulation of peroxisome size (GO:0044375);;	--	--	[U]	Intracellular trafficking, secretion, and vesicular transport	Peroxisomal biogenesis factor 11 (PEX11)	Peroxisomal membrane protein 11B OS=Arabidopsis thaliana OX=3702 GN=PEX11B PE=1 SV=1	U	Intracellular trafficking, secretion, and vesicular transport	peroxisomal biogenesis factor 11 family protein [Medicago truncatula]	cellular component: cell (GO:0005623);; cellular component: membrane (GO:0016020);; cellular component: organelle (GO:0043226);; cellular component: organelle part (GO:0044422);; cellular component: cell part (GO:0044464);; cellular component: membrane part (GO:0044425);; biological process: cellular process (GO:0009987);; biological process: cellular component organization or biogenesis (GO:0071…
MTR_0004s0510	MTR_0004s0510	4.577313	4.230822	4.795753	5.668076	5.575024	6.11692	40.447843	81.477211	68.639759	1.99485545900058e-22	3.43708818178449	up	1.4682722906485e-05	-0.83282364955088	normal	1.36255495125871e-15	2.66222092711665	up	[O]	Posttranslational modification, protein turnover, chaperones	Biological Process: response to stress (GO:0006950);; Biological Process: response to osmotic stress (GO:0006970);; Biological Process: biological_process (GO:0008150);; Biological Process: response to temperature stimulus (GO:0009266);; Biological Process: response to heat (GO:0009408);; Biological Process: response to abiotic stimulus (GO:0009628);; Biological Process: response to inorganic sub…	K13993|4.0e-107|mtr:MTR_0004s0510|K13993 HSP20 family protein | (RefSeq) small heat shock protein	Protein processing in endoplasmic reticulum (ko04141)	[O]	Posttranslational modification, protein turnover, chaperones	Hsp20/alpha crystallin family;; HSP20-like domain found in ArsA	Heat shock 22 kDa protein, mitochondrial OS=Pisum sativum OX=3888 GN=HSP22 PE=2 SV=1	O	Posttranslational modification, protein turnover, chaperones	heat shock 22 kDa protein, mitochondrial isoform X2 [Medicago truncatula]	biological process: response to stimulus (GO:0050896)
MTR_0004s0650	MTR_0004s0650	9.320259	12.705203	7.504918	7.788522	10.844121	7.750742	70.633331	81.971291	84.074402	1.28736249183848e-31	2.93648511569188	up	0.239540966032839	-0.339704249021939	normal	5.48017270731094e-29	2.61345612928524	up	[G]	Carbohydrate transport and metabolism	Cellular Component: integral component of membrane (GO:0016021);; Molecular Function: hydrolase activity (GO:0016787);; Molecular Function: transmembrane transporter activity (GO:0022857);; Biological Process: phosphate ion homeostasis (GO:0055062);;	K13783|1.8e-292|mtr:MTR_0004s0650|K13783 MFS transporter, OPA family, solute carrier family 37 (glycerol-3-phosphate transporter), member 1/2 | (RefSeq) glycerol-3-phosphate transporter	--	[G]	Carbohydrate transport and metabolism	Major Facilitator Superfamily	Putative glycerol-3-phosphate transporter 1 OS=Arabidopsis thaliana OX=3702 GN=At3g47420 PE=2 SV=1	G	Carbohydrate transport and metabolism	putative glycerol-3-phosphate transporter 1 [Medicago truncatula]	cellular component: membrane (GO:0016020);; cellular component: membrane part (GO:0044425);; molecular function: catalytic activity (GO:0003824);; molecular function: transporter activity (GO:0005215);; biological process: localization (GO:0051179);; biological process: biological regulation (GO:0065007)
MTR_0005s0070	MTR_0005s0070	11.254711	19.8228	36.816895	1.329851	4.832121	1.834971	4.339946	6.707654	5.801207	0.000406315250107676	-1.93548322322967	down	0.000132996753639497	2.54923559991058	up	0.405413788208528	0.520467362597798	normal	[C]	Energy production and conversion	Biological Process: cytokinin metabolic process (GO:0009690);; Molecular Function: cytokinin dehydrogenase activity (GO:0019139);; Molecular Function: FAD binding (GO:0071949);;	K00279|5.0e-162|mtr:MTR_0005s0070|K00279 cytokinin dehydrogenase [EC:1.5.99.12] | (RefSeq) cytokinin oxidase/dehydrogenase-like protein	Zeatin biosynthesis (ko00908)	[C]	Energy production and conversion	Cytokinin dehydrogenase 1, FAD and cytokinin binding;; FAD binding domain	Cytokinin dehydrogenase 1 OS=Arabidopsis thaliana OX=3702 GN=CKX1 PE=1 SV=1	C	Energy production and conversion	cytokinin oxidase/dehydrogenase-like protein [Medicago truncatula]	biological process: metabolic process (GO:0008152);; biological process: cellular process (GO:0009987);; biological process: biological regulation (GO:0065007);; molecular function: catalytic activity (GO:0003824);; biological process: single-organism process (GO:0044699);; molecular function: binding (GO:0005488)
MTR_0005s0130	MTR_0005s0130	8.802837	6.924183	10.226957	15.571645	22.965931	13.493211	11.97274	9.465865	10.570768	0.45248191976865	0.245619106973361	normal	8.84838184059923e-06	-1.4719512673584	down	7.56272946598361e-06	-1.24105124529986	down	--	--	Molecular Function: RNA binding (GO:0003723);; Molecular Function: metal ion binding (GO:0046872);;	--	--	--	--	RNA recognition motif. (a.k.a. RRM, RBD, or RNP domain);; Zinc finger C-x8-C-x5-C-x3-H type (and similar)	Zinc finger CCCH domain-containing protein 53 OS=Oryza sativa subsp. japonica OX=39947 GN=Os07g0682400 PE=2 SV=1	A	RNA processing and modification	zinc finger CCCH domain-containing protein 53 [Medicago truncatula]	molecular function: binding (GO:0005488)
MTR_0007s0060	MTR_0007s0060	0.126217	0.112785	0.076239	0.105288	0.199632	0.232288	0.554456	0.690154	0.526727	4.78098442183442e-06	2.28365354557866	up	--	--	--	0.0393174641485418	1.13699750390352	normal	[R]	General function prediction only	Biological Process: signal transduction (GO:0007165);; Molecular Function: ADP binding (GO:0043531);;	K00695|2.7e-164|mtr:MTR_6g478030|K00695 sucrose synthase [EC:2.4.1.13] | (RefSeq) sucrose synthase	Starch and sucrose metabolism (ko00500)	--	--	NB-ARC domain;; TIR domain;; TIR domain;; ATPase family associated with various cellular activities (AAA)	TMV resistance protein N OS=Nicotiana glutinosa OX=35889 GN=N PE=1 SV=1	--	--	disease resistance protein (TIR-NBS-LRR class), putative [Medicago truncatula]	biological process: cellular process (GO:0009987);; biological process: biological regulation (GO:0065007);; molecular function: binding (GO:0005488)
MTR_0007s0080	MTR_0007s0080	0.089816	0.176867	0.236637	0.085377	0.248511	0.159633	0.80172	0.974603	0.867068	5.01190895982767e-05	2.15033313007363	up	--	--	--	0.00305136056471838	1.74307558979097	up	[R]	General function prediction only	Molecular Function: ADP binding (GO:0043531);;	K00695|2.8e-120|mtr:MTR_6g478030|K00695 sucrose synthase [EC:2.4.1.13] | (RefSeq) sucrose synthase	Starch and sucrose metabolism (ko00500)	--	--	NB-ARC domain;; ATPase family associated with various cellular activities (AAA)	TMV resistance protein N OS=Nicotiana glutinosa OX=35889 GN=N PE=1 SV=1	--	--	disease resistance protein (TIR-NBS-LRR class), putative [Medicago truncatula]	molecular function: binding (GO:0005488)
MTR_0007s0140	MTR_0007s0140	0.206646	0.165332	0.111456	0.115549	0.286651	0.282316	0.865316	0.685262	0.831255	3.48473911246923e-12	2.1850166806259	up	0.0753754636551729	-0.957920951333121	normal	0.00554378762940713	1.22765243468937	up	[R]	General function prediction only	Biological Process: signal transduction (GO:0007165);; Molecular Function: ADP binding (GO:0043531);;	K00695|5.7e-184|mtr:MTR_6g478030|K00695 sucrose synthase [EC:2.4.1.13] | (RefSeq) sucrose synthase	Starch and sucrose metabolism (ko00500)	--	--	TIR domain;; NB-ARC domain;; Leucine Rich repeats (2 copies);; TIR domain;; ATPase family associated with various cellular activities (AAA)	Disease resistance protein Roq1 OS=Nicotiana benthamiana OX=4100 GN=ROQ1 PE=1 SV=1	T	Signal transduction mechanisms	TMV resistance protein N [Medicago truncatula]	biological process: cellular process (GO:0009987);; biological process: biological regulation (GO:0065007);; molecular function: binding (GO:0005488)
MTR_0007s0390	MTR_0007s0390	7.213229	10.239498	6.598913	1.207794	2.1231	1.97674	5.604548	6.475755	5.868044	0.124133546077276	-0.441205268827571	normal	5.42780016006239e-08	1.6727025922703	up	3.06051708211788e-05	1.21224558535889	up	--		Molecular Function: protein kinase activity (GO:0004672);; Molecular Function: ATP binding (GO:0005524);; Cellular Component: integral component of membrane (GO:0016021);;	K22133|5.5e-22|egr:104443802|K22133 oxalate---CoA ligase [EC:6.2.1.8] | (RefSeq) oxalate--CoA ligase	Glyoxylate and dicarboxylate metabolism (ko00630)	[T]	Signal transduction mechanisms	Protein kinase domain;; Protein tyrosine and serine/threonine kinase	Receptor-like serine/threonine-protein kinase At2g45590 OS=Arabidopsis thaliana OX=3702 GN=At2g45590 PE=2 SV=1	T	Signal transduction mechanisms	receptor-like serine/threonine-protein kinase At4g25390 [Medicago truncatula]	molecular function: catalytic activity (GO:0003824);; biological process: metabolic process (GO:0008152);; biological process: cellular process (GO:0009987);; molecular function: binding (GO:0005488);; cellular component: membrane (GO:0016020);; cellular component: membrane part (GO:0044425)
MTR_0008s0390	MTR_0008s0390	10.245641	25.988308	86.837738	0.0	0.0	0.0	0.878312	2.670507	3.552829	6.35195207160667e-06	-3.52392030358918	down	1.79243748818417e-16	10.8135824689368	up	--	--	--	--	--	Molecular Function: transcription regulatory region sequence-specific DNA binding (GO:0000976);; Molecular Function: transcription factor activity, sequence-specific DNA binding (GO:0003700);; Cellular Component: nucleus (GO:0005634);; Biological Process: cell differentiation (GO:0030154);; Molecular Function: sequence-specific DNA binding (GO:0043565);;	K09422|8.3e-158|mtr:MTR_0008s0390|K09422 transcription factor MYB, plant | (RefSeq) myb-related transcription factor	--	[K]	Transcription	Myb-like DNA-binding domain;; Myb-like DNA-binding domain	Transcription factor MYB14 OS=Arabidopsis thaliana OX=3702 GN=MYB14 PE=2 SV=1	--	--	transcription factor WER [Medicago truncatula]	molecular function: binding (GO:0005488);; molecular function: nucleic acid binding transcription factor activity (GO:0001071);; biological process: biological regulation (GO:0065007);; cellular component: cell (GO:0005623);; cellular component: organelle (GO:0043226);; cellular component: cell part (GO:0044464);; biological process: cellular process (GO:0009987);; biological process: development…
MTR_0008s0470	MTR_0008s0470	4.676722	7.632342	44.231216	0.106451	0.085707	0.057113	0.127068	0.985741	1.487138	0.000103228438679585	-3.50074619680192	down	4.98467265920896e-13	6.83811717530799	up	--	--	--	--	--	Molecular Function: transcription regulatory region sequence-specific DNA binding (GO:0000976);; Molecular Function: transcription factor activity, sequence-specific DNA binding (GO:0003700);; Cellular Component: nucleus (GO:0005634);; Biological Process: cell differentiation (GO:0030154);; Molecular Function: sequence-specific DNA binding (GO:0043565);;	K09422|1.3e-166|mtr:MTR_0008s0470|K09422 transcription factor MYB, plant | (RefSeq) myb-related transcription factor	--	[K]	Transcription	Myb-like DNA-binding domain;; Myb-like DNA-binding domain	Transcription factor MYB14 OS=Arabidopsis thaliana OX=3702 GN=MYB14 PE=2 SV=1	--	--	transcription factor MYB13 [Medicago truncatula]	molecular function: binding (GO:0005488);; molecular function: nucleic acid binding transcription factor activity (GO:0001071);; biological process: biological regulation (GO:0065007);; cellular component: cell (GO:0005623);; cellular component: organelle (GO:0043226);; cellular component: cell part (GO:0044464);; biological process: cellular process (GO:0009987);; biological process: development…
MTR_0009s0120	MTR_0009s0120	62.207458	62.919933	35.777668	14.542158	14.60383	15.817638	66.047394	57.826439	47.824032	0.855935263673601	0.066496448994805	normal	2.33647950498228e-09	1.32572835464913	up	8.1681690056121e-22	1.38188758624962	up	--	--	Molecular Function: 1-phosphatidylinositol 4-kinase activity (GO:0004430);;	K13711|6.4e-53|mpp:MICPUCDRAFT_33176|K13711 phosphatidylinositol 4-kinase type 2 [EC:2.7.1.67] | (RefSeq) hypothetical protein	Inositol phosphate metabolism (ko00562);; Phosphatidylinositol signaling system (ko04070)	[T]	Signal transduction mechanisms	Phosphatidylinositol 3- and 4-kinase	Phosphatidylinositol 4-kinase gamma 7 OS=Arabidopsis thaliana OX=3702 GN=PI4KG7 PE=1 SV=2	T	Signal transduction mechanisms	phosphatidylinositol 4-kinase gamma 5 [Medicago truncatula]	molecular function: catalytic activity (GO:0003824);; biological process: metabolic process (GO:0008152);; biological process: cellular process (GO:0009987);; biological process: single-organism process (GO:0044699)
MTR_0009s0240	MTR_0009s0240	0.704398	0.77955	1.209349	0.0	0.096679	0.046394	0.219241	0.343798	0.229755	0.00156645344087837	-1.67706004115303	down	8.68569401044357e-05	3.34807149766858	up	--	--	--	--	--	Molecular Function: UDP-glycosyltransferase activity (GO:0008194);; Cellular Component: intracellular membrane-bounded organelle (GO:0043231);;	K23260|1.2e-64|csv:101218673|K23260 scopoletin glucosyltransferase [EC:2.4.1.128] | (RefSeq) scopoletin glucosyltransferase	Phenylpropanoid biosynthesis (ko00940)	[GC]	Carbohydrate transport and metabolism;; Energy production and conversion	UDP-glucoronosyl and UDP-glucosyl transferase	UDP-glycosyltransferase 89A2 OS=Arabidopsis thaliana OX=3702 GN=UGT89A2 PE=2 SV=1	--	--	UDP-glycosyltransferase 89A2 [Medicago truncatula]	molecular function: catalytic activity (GO:0003824);; cellular component: cell (GO:0005623);; cellular component: organelle (GO:0043226);; cellular component: cell part (GO:0044464)
MTR_0009s0370	MTR_0009s0370	2.414783	2.925955	1.648024	3.730508	3.711896	4.541588	2.071565	1.058292	0.924302	0.0735508266923645	-0.803668006822166	normal	2.99210738898506e-07	-1.26861005152429	down	2.83982015093997e-09	-2.09493568743968	down	[G]	Carbohydrate transport and metabolism	Molecular Function: sugar:proton symporter activity (GO:0005351);; Cellular Component: integral component of plasma membrane (GO:0005887);; Biological Process: glucose import (GO:0046323);;	K08139|1.4e-263|cam:101497284|K08139 MFS transporter, SP family, sugar:H+ symporter | (RefSeq) sugar carrier protein C-like	--	[R]	General function prediction only	Sugar (and other) transporter;; Major Facilitator Superfamily	Sugar transport protein 1 OS=Arabidopsis thaliana OX=3702 GN=STP1 PE=1 SV=2	U	Intracellular trafficking, secretion, and vesicular transport	sugar transport protein 1 isoform X1 [Medicago truncatula]	molecular function: transporter activity (GO:0005215);; biological process: single-organism process (GO:0044699);; biological process: localization (GO:0051179);; cellular component: cell (GO:0005623);; cellular component: membrane (GO:0016020);; cellular component: membrane part (GO:0044425);; cellular component: cell part (GO:0044464)
MTR_0009s0390	MTR_0009s0390	96.725899	80.064445	102.943947	42.026897	13.173331	32.300404	296.699524	300.80722	183.845978	6.71825880577756e-07	1.40574924740131	up	0.00964503080060698	1.18028381328224	up	1.0030540972144e-08	2.55630465366889	up	[O]	Posttranslational modification, protein turnover, chaperones	Molecular Function: ATP binding (GO:0005524);; Biological Process: protein folding (GO:0006457);; Cellular Component: chloroplast stroma (GO:0009570);; Molecular Function: unfolded protein binding (GO:0051082);;	K09487|0.0e+00|mtr:MTR_0009s0390|K09487 heat shock protein 90kDa beta | (RefSeq) heat shock protein 81-2	Protein processing in endoplasmic reticulum (ko04141);; Plant-pathogen interaction (ko04626)	[O]	Posttranslational modification, protein turnover, chaperones	Hsp90 protein;; Histidine kinase-, DNA gyrase B-, and HSP90-like ATPase;; Histidine kinase-, DNA gyrase B-, and HSP90-like ATPase	Heat shock protein 90-5, chloroplastic OS=Arabidopsis thaliana OX=3702 GN=HSP90-5 PE=1 SV=1	O	Posttranslational modification, protein turnover, chaperones	heat shock protein 90-5, chloroplastic [Medicago truncatula]	molecular function: binding (GO:0005488);; biological process: cellular process (GO:0009987);; cellular component: cell (GO:0005623);; cellular component: organelle (GO:0043226);; cellular component: organelle part (GO:0044422);; cellular component: cell part (GO:0044464)
MTR_0010s0050	MTR_0010s0050	5.408514	10.691285	11.389118	0.0	0.24384	0.0	0.0	0.74323	0.351604	1.70806918570495e-06	-3.82995832563348	down	3.57495499979968e-11	5.93493271636919	up	--	--	--	--	--	Biological Process: ubiquitin-dependent protein catabolic process (GO:0006511);; Cellular Component: integral component of membrane (GO:0016021);; Molecular Function: ubiquitin protein ligase activity (GO:0061630);;	K16282|7.6e-82|mtr:MTR_0010s0050|K16282 E3 ubiquitin-protein ligase RHA2 [EC:2.3.2.27] | (RefSeq) zinc finger, C3HC4 type (RING finger) protein	--	[O]	Posttranslational modification, protein turnover, chaperones	Ring finger domain;; RING-like zinc finger;; Zinc finger, C3HC4 type (RING finger);; Zinc finger, C3HC4 type (RING finger);; Anaphase-promoting complex subunit 11 RING-H2 finger	--	O	Posttranslational modification, protein turnover, chaperones	zinc finger, C3HC4 type (RING finger) protein [Medicago truncatula]	biological process: metabolic process (GO:0008152);; biological process: cellular process (GO:0009987);; cellular component: membrane (GO:0016020);; cellular component: membrane part (GO:0044425);; molecular function: catalytic activity (GO:0003824)
MTR_0011s0020	MTR_0011s0020	0.256351	0.385545	0.752897	25.816376	14.668283	29.228617	2.90578	2.613326	2.029393	7.58150634532576e-06	2.22160325387194	up	4.38995553006035e-34	-5.97182915459482	down	1.72169264071213e-32	-3.71195105933222	down	--	--	Cellular Component: Golgi apparatus (GO:0005794);; Cellular Component: trans-Golgi network (GO:0005802);; Cellular Component: plasma membrane (GO:0005886);; Biological Process: plant-type primary cell wall biogenesis (GO:0009833);; Cellular Component: integral component of membrane (GO:0016021);; Molecular Function: cellulose synthase activity (GO:0016759);; Molecular Function: cellulose synthase…	K10999|6.5e-90|sind:105166326|K10999 cellulose synthase A [EC:2.4.1.12] | (RefSeq) cellulose synthase A catalytic subunit 7 [UDP-forming]	--	--	--	Cellulose synthase	Cellulose synthase-like protein G1 OS=Arabidopsis thaliana OX=3702 GN=CSLG1 PE=2 SV=1	G	Carbohydrate transport and metabolism	cellulose synthase-like protein G3 [Medicago truncatula]	cellular component: cell (GO:0005623);; cellular component: organelle (GO:0043226);; cellular component: cell part (GO:0044464);; cellular component: organelle part (GO:0044422);; cellular component: membrane (GO:0016020);; biological process: cellular process (GO:0009987);; biological process: single-organism process (GO:0044699);; biological process: cellular component organization or biogenesi…
MTR_0011s0210	MTR_0011s0210	0.0	0.0	0.0	1.575758	1.374784	2.809352	0.0	0.0	0.0	--	--	--	2.66118717660558e-09	-8.26163814086592	down	1.94056720576871e-10	-7.7722678369717	down	--	--	Molecular Function: DNA binding (GO:0003677);; Molecular Function: protein dimerization activity (GO:0046983);;	K13422|3.4e-14|dct:110116479|K13422 transcription factor MYC2 | (RefSeq) transcription factor MYC2	MAPK signaling pathway - plant (ko04016);; Plant hormone signal transduction (ko04075)	--	--	Helix-loop-helix DNA-binding domain	Transcription factor bHLH25 OS=Arabidopsis thaliana OX=3702 GN=BHLH25 PE=2 SV=2	K	Transcription	transcription factor bHLH18 [Medicago truncatula]	molecular function: binding (GO:0005488)
MTR_0011s0260	MTR_0011s0260	0.0	0.0	0.0	0.929772	1.110527	1.897322	0.0	0.0	0.150712	--	--	--	3.20323529911072e-08	-7.83856017944693	down	1.01754302675713e-05	-4.53962652244036	down	--	--	Molecular Function: DNA binding (GO:0003677);; Molecular Function: protein dimerization activity (GO:0046983);;	K13422|3.2e-15|dct:110116479|K13422 transcription factor MYC2 | (RefSeq) transcription factor MYC2	MAPK signaling pathway - plant (ko04016);; Plant hormone signal transduction (ko04075)	--	--	Helix-loop-helix DNA-binding domain	Transcription factor bHLH25 OS=Arabidopsis thaliana OX=3702 GN=BHLH25 PE=2 SV=2	K	Transcription	transcription factor bHLH18 [Medicago truncatula]	molecular function: binding (GO:0005488)
MTR_0011s0300	MTR_0011s0300	2.602349	1.895977	1.854245	0.402281	0.120538	0.287821	1.996405	1.724763	1.597395	0.377206441116259	-0.279018838167642	normal	1.10261102009048e-06	2.41464395982226	up	6.44931190359502e-05	2.09921834374915	up	--	--	Biological Process: RNA modification (GO:0009451);; Cellular Component: intracellular membrane-bounded organelle (GO:0043231);;	K05849|2.8e-65|tcc:18613571|K05849 solute carrier family 8 (sodium/calcium exchanger) | (RefSeq) uncharacterized LOC18613571	--	[R]	General function prediction only	PPR repeat family;; PPR repeat;; PPR repeat;; Pentacotripeptide-repeat region of PRORP;; Pentatricopeptide repeat domain	Pentatricopeptide repeat-containing protein At5g66520 OS=Arabidopsis thaliana OX=3702 GN=PCMP-H61 PE=2 SV=1	S	Function unknown	pentatricopeptide repeat-containing protein At5g06540 [Medicago truncatula]	biological process: metabolic process (GO:0008152);; biological process: cellular process (GO:0009987);; cellular component: cell (GO:0005623);; cellular component: organelle (GO:0043226);; cellular component: cell part (GO:0044464)
MTR_0011s0330	MTR_0011s0330	62.614933	55.9603	62.026634	3.645385	5.222907	4.378165	55.003159	31.482439	30.777327	0.0271950715948157	-0.671135402296274	normal	2.55964231636426e-45	3.26130062786938	up	5.96642530458988e-15	2.55112046694969	up	[J]	Translation, ribosomal structure and biogenesis	Biological Process: mRNA splicing, via spliceosome (GO:0000398);; Biological Process: maturation of LSU-rRNA (GO:0000470);; Molecular Function: RNA binding (GO:0003723);; Cellular Component: ribosome (GO:0005840);; Biological Process: maturation of SSU-rRNA (GO:0030490);; Cellular Component: box C/D snoRNP complex (GO:0031428);; Cellular Component: small-subunit processome (GO:0032040);; Cellular…	K12845|2.6e-65|cam:101500272|K12845 U4/U6 small nuclear ribonucleoprotein SNU13 | (RefSeq) NHP2-like protein 1	Ribosome biogenesis in eukaryotes (ko03008);; Spliceosome (ko03040)	[AJ]	RNA processing and modification;; Translation, ribosomal structure and biogenesis	Ribosomal protein L7Ae/L30e/S12e/Gadd45 family	--	--	--	NHP2-like protein 1 [Cicer arietinum]	biological process: metabolic process (GO:0008152);; biological process: cellular process (GO:0009987);; biological process: cellular component organization or biogenesis (GO:0071840);; molecular function: binding (GO:0005488);; cellular component: cell (GO:0005623);; cellular component: macromolecular complex (GO:0032991);; cellular component: organelle (GO:0043226);; cellular component: cell pa…
MTR_0013s0120	MTR_0013s0120	1.377557	1.130835	0.873355	0.069395	0.088048	0.267039	1.338007	0.916074	0.876676	0.75113132453684	-0.143337350092251	normal	0.000127051044752275	2.36534481287803	up	0.00101246369712947	2.17518650187031	up	--	--	Cellular Component: mitochondrion (GO:0005739);; Molecular Function: zinc ion binding (GO:0008270);; Biological Process: RNA modification (GO:0009451);; Cellular Component: intracellular membrane-bounded organelle (GO:0043231);; Biological Process: mitochondrial mRNA modification (GO:0080156);;	K10683|9.1e-115|cic:CICLE_v10014038mg|K10683 BRCA1-associated RING domain protein 1 | (RefSeq) hypothetical protein	Homologous recombination (ko03440)	[R]	General function prediction only	PPR repeat;; PPR repeat family;; DYW family of nucleic acid deaminases;; PPR repeat;; Pentatricopeptide repeat domain;; Pentacotripeptide-repeat region of PRORP	Pentatricopeptide repeat-containing protein At1g34160 OS=Arabidopsis thaliana OX=3702 GN=PCMP-H68 PE=2 SV=2	S	Function unknown	pentatricopeptide (PPR) repeat protein [Medicago truncatula]	cellular component: cell (GO:0005623);; cellular component: organelle (GO:0043226);; cellular component: cell part (GO:0044464);; molecular function: binding (GO:0005488);; biological process: metabolic process (GO:0008152);; biological process: cellular process (GO:0009987)
MTR_0013s0150	MTR_0013s0150	39.18354	22.96912	49.322845	126.35527	112.272522	127.910065	57.816845	56.58519	52.277271	0.235858162375984	0.508543117675073	normal	8.08627912156885e-10	-2.16380506013879	down	4.3425274618803e-44	-1.67711289288716	down	--	--	--	K00858|2.4e-17|egr:104421503|K00858 NAD+ kinase [EC:2.7.1.23] | (RefSeq) putative NAD kinase 3 isoform X1	Nicotinate and nicotinamide metabolism (ko00760)	--	--	Protein RETICULATA-related	Protein RETICULATA-RELATED 4, chloroplastic OS=Arabidopsis thaliana OX=3702 GN=RER4 PE=2 SV=1	S	Function unknown	protein RETICULATA-RELATED 4, chloroplastic [Medicago truncatula]	--
MTR_0014s0250	MTR_0014s0250	0.762008	0.989499	0.626017	1.897192	1.480666	1.743916	1.543241	0.468385	0.785475	0.817427752388392	0.166906431145058	normal	9.96592211965495e-08	-1.58445308205222	down	0.00516226106117652	-1.39699361709598	down	--	--	--	K00423|2.6e-11|aip:107627590|K00423 L-ascorbate oxidase [EC:1.10.3.3] | (RefSeq) L-ascorbate oxidase homolog	Ascorbate and aldarate metabolism (ko00053)	[R]	General function prediction only	PPR repeat family;; PPR repeat;; PPR repeat;; Pentatricopeptide repeat domain;; Pentacotripeptide-repeat region of PRORP;; Mitochondrial 28S ribosomal protein S27;; Tetratricopeptide repeat;; Mitochondrial ribonuclease P subunit (RPM2);; Mitochondrial ATPase expression	Pentatricopeptide repeat-containing protein At1g62680, mitochondrial OS=Arabidopsis thaliana OX=3702 GN=At1g62680 PE=2 SV=2	--	--	pentatricopeptide (PPR) repeat protein [Medicago truncatula]	--
MTR_0014s0440	MTR_0014s0440	0.487787	0.392808	0.824819	1.65721	1.169398	2.338948	4.381433	2.492786	1.227572	0.000530273755394994	1.98179999357882	up	2.3510869482903e-05	-2.00193130755021	down	0.892909899678534	0.0802792335783902	normal	--	--	Molecular Function: transferase activity, transferring glycosyl groups (GO:0016757);;	--	--	[R]	General function prediction only	Glycosyl transferase family 90	--	S	Function unknown	protein O-glucosyltransferase 1 isoform X1 [Medicago truncatula]	molecular function: catalytic activity (GO:0003824)
MTR_0015s0030	MTR_0015s0030	1.55744	24.471817	4.042189	0.0	0.154321	0.0	0.241005	0.920289	1.042794	0.000576387287554062	-3.01059191311309	down	0.00446943969222218	4.92582186618181	up	--	--	--	[T]	Signal transduction mechanisms	Molecular Function: protein kinase activity (GO:0004672);; Molecular Function: ATP binding (GO:0005524);; Cellular Component: plasma membrane (GO:0005886);; Cellular Component: integral component of membrane (GO:0016021);; Molecular Function: carbohydrate binding (GO:0030246);;	K22133|9.9e-57|egr:104446019|K22133 oxalate---CoA ligase [EC:6.2.1.8] | (RefSeq) oxalate--CoA ligase-like	Glyoxylate and dicarboxylate metabolism (ko00630)	--	--	Legume lectin domain;; Protein kinase domain;; Protein tyrosine and serine/threonine kinase	Probable L-type lectin-domain containing receptor kinase S.5 OS=Arabidopsis thaliana OX=3702 GN=LECRKS5 PE=2 SV=1	T	Signal transduction mechanisms	probable L-type lectin-domain containing receptor kinase S.5 [Medicago truncatula]	molecular function: catalytic activity (GO:0003824);; biological process: metabolic process (GO:0008152);; biological process: cellular process (GO:0009987);; molecular function: binding (GO:0005488);; cellular component: cell (GO:0005623);; cellular component: membrane (GO:0016020);; cellular component: cell part (GO:0044464);; cellular component: membrane part (GO:0044425)
MTR_0015s0130	MTR_0015s0130	0.0	0.0	0.0	1.656051	1.446192	3.507901	0.0	0.0	0.046801	--	--	--	1.78651606222981e-11	-9.04328337835325	down	1.67844535802024e-15	-6.88463994441596	down	[Z]	Cytoskeleton	Molecular Function: ATP binding (GO:0005524);; Cellular Component: cytoplasm (GO:0005737);; Cellular Component: cytoskeleton (GO:0005856);;	K10355|6.2e-218|mtr:MTR_0015s0130|K10355 actin, other eukaryote | (RefSeq) actin-97	--	[Z]	Cytoskeleton	Actin	Actin OS=Gossypium hirsutum OX=3635 PE=3 SV=1	Z	Cytoskeleton	actin [Medicago truncatula]	molecular function: binding (GO:0005488);; cellular component: cell (GO:0005623);; cellular component: cell part (GO:0044464);; cellular component: organelle (GO:0043226)
MTR_0015s0140	MTR_0015s0140	15.517245	26.595949	12.974682	6.583519	4.399713	5.857294	6.255828	13.516268	15.499198	0.285680822926653	-0.607277977295583	normal	0.000398968325080652	1.19649665646221	up	0.244457048869393	0.538628035381211	normal	--	--	Molecular Function: protein serine/threonine phosphatase activity (GO:0004722);; Molecular Function: magnesium-dependent protein serine/threonine phosphatase activity (GO:0004724);; Molecular Function: metal ion binding (GO:0046872);;	K01102|7.3e-223|mtr:MTR_0015s0140|K01102 pyruvate dehydrogenase phosphatase [EC:3.1.3.43] | (RefSeq) serine/threonine phosphatase family, 2C domain protein	--	[T]	Signal transduction mechanisms	Protein phosphatase 2C	Probable protein phosphatase 2C 25 OS=Oryza sativa subsp. japonica OX=39947 GN=Os02g0685600 PE=2 SV=1	T	Signal transduction mechanisms	probable protein phosphatase 2C 25 [Medicago truncatula]	molecular function: catalytic activity (GO:0003824);; biological process: metabolic process (GO:0008152);; biological process: cellular process (GO:0009987);; molecular function: binding (GO:0005488)
MTR_0016s0170	MTR_0016s0170	25.563765	44.117847	24.452118	0.0	0.293797	0.0	0.306766	1.970605	2.967689	6.3900192481655e-09	-3.68946291963637	down	5.1426489959658e-18	7.16913066961735	up	--	--	--	--	--	--	--	--	--	--	--	--	--	--	hypothetical protein MTR_0016s0170 [Medicago truncatula]	--
MTR_0018s0090	MTR_0018s0090	29.361751	36.847709	27.697318	7.336274	7.474421	7.048345	17.62651	17.614394	15.551314000000001	2.19229048299771e-07	-0.913531223443967	normal	7.6152965463454e-24	1.61485292426157	up	7.03066525053856e-07	0.681008814570406	normal	--	--	Molecular Function: protein binding (GO:0005515);; Cellular Component: cellular_component (GO:0005575);; Cellular Component: intracellular (GO:0005622);; Cellular Component: cell (GO:0005623);; Cellular Component: cytoplasm (GO:0005737);; Biological Process: regulation of transcription, DNA-templated (GO:0006355);; Biological Process: biological_process (GO:0008150);; Cellular Component: chloropl…	K11684|2.1e-34|gmx:100817007|K11684 bromodomain-containing factor 1 | (RefSeq) transcription factor GTE4	--	[K]	Transcription	Bromodomain;; Bromodomain extra-terminal - transcription regulation	Transcription factor GTE8 OS=Arabidopsis thaliana OX=3702 GN=GTE8 PE=2 SV=2	K	Transcription	transcription factor GTE8 [Medicago truncatula]	molecular function: binding (GO:0005488);; cellular component: cell (GO:0005623);; cellular component: cell part (GO:0044464);; biological process: biological regulation (GO:0065007);; cellular component: organelle (GO:0043226)
MTR_0018s0260	MTR_0018s0260	25.507736	20.878401	24.193174	24.186085	30.253885	30.690933	86.915764	96.62661	95.7621	8.21918500234942e-24	1.93278762149728	up	7.99530562415108e-05	-0.751945459079983	normal	5.46295333588559e-11	1.17551841999425	up	[C]	Energy production and conversion	Cellular Component: mitochondrion (GO:0005739);; Cellular Component: mitochondrial inner membrane (GO:0005743);; Biological Process: tricarboxylic acid cycle (GO:0006099);; Molecular Function: succinate dehydrogenase (ubiquinone) activity (GO:0008177);; Molecular Function: electron carrier activity (GO:0009055);; Biological Process: aerobic respiration (GO:0009060);; Biological Process: respirato…	K00235|4.3e-162|mtr:MTR_0018s0260|K00235 succinate dehydrogenase (ubiquinone) iron-sulfur subunit [EC:1.3.5.1] | (RefSeq) succinate dehydrogenase [ubiquinone] iron-sulfur subunit	Citrate cycle (TCA cycle) (ko00020);; Oxidative phosphorylation (ko00190);; Carbon metabolism (ko01200)	[C]	Energy production and conversion	2Fe-2S iron-sulfur cluster binding domain;; 4Fe-4S dicluster domain;; 4Fe-4S dicluster domain;; 4Fe-4S dicluster domain	Succinate dehydrogenase [ubiquinone] iron-sulfur subunit 2, mitochondrial OS=Arabidopsis thaliana OX=3702 GN=SDH2-2 PE=1 SV=2	C	Energy production and conversion	succinate dehydrogenase [ubiquinone] iron-sulfur subunit 2, mitochondrial [Medicago truncatula]	cellular component: cell (GO:0005623);; cellular component: organelle (GO:0043226);; cellular component: cell part (GO:0044464);; cellular component: membrane (GO:0016020);; cellular component: organelle part (GO:0044422);; biological process: metabolic process (GO:0008152);; biological process: cellular process (GO:0009987);; biological process: single-organism process (GO:0044699);; molecular f…
MTR_0018s0320	MTR_0018s0320	13.821096	13.28428	10.813494	3.07654	2.887468	2.518085	13.454199	17.938465	14.775956	0.352105531566064	0.258333260752875	normal	2.79740326127303e-20	1.65345038367838	up	4.28622680255929e-14	1.88958319121393	up	--	--	Cellular Component: vacuolar membrane (GO:0005774);; Molecular Function: L-cystine transmembrane transporter activity (GO:0015184);; Biological Process: L-cystine transport (GO:0015811);; Cellular Component: integral component of membrane (GO:0016021);;	K12386|1.5e-152|mtr:MTR_0018s0320|K12386 cystinosin | (RefSeq) lysosomal cystine transporter family protein	--	[E]	Amino acid transport and metabolism	PQ loop repeat	Cystinosin homolog OS=Arabidopsis thaliana OX=3702 GN=At5g40670 PE=2 SV=1	E	Amino acid transport and metabolism	cystinosin homolog [Medicago truncatula]	cellular component: cell (GO:0005623);; cellular component: membrane (GO:0016020);; cellular component: organelle (GO:0043226);; cellular component: organelle part (GO:0044422);; cellular component: cell part (GO:0044464);; molecular function: transporter activity (GO:0005215);; biological process: single-organism process (GO:0044699);; biological process: localization (GO:0051179);; cellular com…
MTR_0019s0020	MTR_0019s0020	4.399254	4.688289999999999	3.226017	0.073631	0.301933	0.217713	4.139762	1.849824	2.600196	0.126419118661721	-0.570226540872809	normal	5.41582719999745e-17	3.74731348358438	up	1.95632438533733e-09	3.1252808230811	up	[V]	Defense mechanisms	Cellular Component: plant-type vacuole (GO:0000325);; Molecular Function: ATP binding (GO:0005524);; Cellular Component: vacuolar membrane (GO:0005774);; Cellular Component: membrane (GO:0016020);; Cellular Component: integral component of membrane (GO:0016021);; Molecular Function: ATPase activity (GO:0016887);; Molecular Function: ATPase activity, coupled to transmembrane movement of substances…	K05666|0.0e+00|mtr:MTR_0019s0020|K05666 ATP-binding cassette, subfamily C (CFTR/MRP), member 2 | (RefSeq) ABC transporter family protein	ABC transporters (ko02010)	[Q]	Secondary metabolites biosynthesis, transport and catabolism	ABC transporter;; ABC transporter transmembrane region;; RecF/RecN/SMC N terminal domain;; P-loop containing region of AAA domain;; 50S ribosome-binding GTPase;; AAA domain, putative AbiEii toxin, Type IV TA system;; Helicase HerA, central domain;; Methylmalonyl Co-A mutase-associated GTPase MeaB	ABC transporter C family member 10 OS=Arabidopsis thaliana OX=3702 GN=ABCC10 PE=2 SV=2	Q	Secondary metabolites biosynthesis, transport and catabolism	ABC transporter C family member 10 isoform X1 [Medicago truncatula]	cellular component: cell (GO:0005623);; cellular component: organelle (GO:0043226);; cellular component: cell part (GO:0044464);; molecular function: binding (GO:0005488);; cellular component: membrane (GO:0016020);; cellular component: organelle part (GO:0044422);; cellular component: membrane part (GO:0044425);; molecular function: catalytic activity (GO:0003824);; molecular function: transport…
MTR_0019s0070	MTR_0019s0070	15.814178	12.466253	20.758951	34.890152	35.676586	39.574085	93.031487	40.596985	24.853798	0.00463303477309934	1.50397825203861	up	1.15159242551572e-08	-1.62553838357251	down	0.920856810503225	-0.0527180473019547	normal	--	--	Molecular Function: hydrolase activity (GO:0016787);;	--	--	--	--	Protein of unknown function (DUF4005);; IQ calmodulin-binding motif	--	S	Function unknown	protein IQ-DOMAIN 14 [Medicago truncatula]	molecular function: catalytic activity (GO:0003824)
MTR_0019s0120	MTR_0019s0120	2.6063989999999997	2.222916	2.057941	3.398384	2.484404	3.2785819999999997	2.699627	1.734527	1.397223	0.443950550182233	-0.279417809013809	normal	3.9815632588344e-05	-0.901347121092429	normal	0.000165369884675101	-1.19353871600757	down	--	--	Cellular Component: cytoplasm (GO:0005737);; Cellular Component: endosome (GO:0005768);; Cellular Component: Golgi apparatus (GO:0005794);; Cellular Component: trans-Golgi network (GO:0005802);; Molecular Function: methyltransferase activity (GO:0008168);; Cellular Component: integral component of membrane (GO:0016021);; Biological Process: methylation (GO:0032259);;	K23872|2.7e-116|smo:SELMODRAFT_74065|K23872 putative homogalacturonan methyltransferase [EC:2.1.1.-] | (RefSeq) hypothetical protein	--	--	--	Putative S-adenosyl-L-methionine-dependent methyltransferase;; Methyltransferase domain;; Putative S-adenosyl-L-methionine-dependent methyltransferase;; Putative S-adenosyl-L-methionine-dependent methyltransferase	Probable methyltransferase PMT16 OS=Arabidopsis thaliana OX=3702 GN=At2g45750 PE=3 SV=1	S	Function unknown	probable methyltransferase PMT16 [Medicago truncatula]	cellular component: cell (GO:0005623);; cellular component: cell part (GO:0044464);; cellular component: organelle (GO:0043226);; cellular component: organelle part (GO:0044422);; molecular function: catalytic activity (GO:0003824);; cellular component: membrane (GO:0016020);; cellular component: membrane part (GO:0044425);; biological process: metabolic process (GO:0008152)
MTR_0020s0020	MTR_0020s0020	28.958721	25.776787	28.31604	1.975093	2.646096	2.190621	10.559092	28.984259	35.790047	0.844429598205587	-0.137773939595557	normal	2.46426764448847e-57	3.10704199256112	up	3.05920789698829e-09	2.8844749693858	up	--	--	Molecular Function: RNA polymerase II core promoter proximal region sequence-specific DNA binding (GO:0000978);; Molecular Function: transcription factor activity, sequence-specific DNA binding (GO:0003700);; Cellular Component: nucleus (GO:0005634);; Biological Process: cellular response to heat (GO:0034605);; Cellular Component: host cell nucleus (GO:0042025);; Molecular Function: sequence-spec…	K09419|3.2e-164|mtr:MTR_0020s0020|K09419 heat shock transcription factor, other eukaryote | (RefSeq) heat shock transcription factor B2A	--	[K]	Transcription	HSF-type DNA-binding	Heat stress transcription factor B-2b OS=Oryza sativa subsp. japonica OX=39947 GN=HSFB2B PE=2 SV=1	K	Transcription	heat stress transcription factor B-2b [Medicago truncatula]	molecular function: binding (GO:0005488);; molecular function: nucleic acid binding transcription factor activity (GO:0001071);; biological process: biological regulation (GO:0065007);; cellular component: cell (GO:0005623);; cellular component: organelle (GO:0043226);; cellular component: cell part (GO:0044464);; biological process: cellular process (GO:0009987);; biological process: response to…
MTR_0021s0120	MTR_0021s0120	25.295786	26.098684	21.085903	37.7668	194.428894	20.688519	44.644661	24.417212	72.297707	0.0626439802062784	0.898737448198758	normal	0.00372183126996338	-2.22069715651269	down	0.110973663707593	-1.29846550370623	normal	--	--	--	--	--	--	--	--	--	S	Function unknown	hypothetical protein MTR_0021s0120 [Medicago truncatula]	--
MTR_0022s0200	MTR_0022s0200	29.3978	20.308136	30.758879	3.480456	3.626745	3.907765	0.0	0.0	0.0	6.28740196133785e-28	-8.21745848475974	down	1.71728033883592e-14	2.36749120198746	up	1.74815650173202e-09	-7.42362872054773	down	--	--	--	--	--	--	--	--	--	--	--	uncharacterized protein LOC25479707 [Medicago truncatula]	--
MTR_0022s0280	MTR_0022s0280	8.9491	9.355128	8.199026	4.787222	4.097019	4.752734	4.345312	3.206058	2.812783	1.65489716434875e-11	-1.38408677187354	down	0.00347298380887293	0.466752386143118	normal	0.000131379677744615	-0.940962754015137	normal	--	--	--	--	--	--	--	--	--	--	--	uncharacterized protein LOC25479708 isoform X2 [Medicago truncatula]	--
MTR_0022s0290	MTR_0022s0290	4.399503	1.832915	2.432832	0.0	0.054388	0.0	4.835618	14.624141	6.559767	0.0127712586827372	1.47090348769387	normal	1.06775687237332e-13	6.39226334227907	up	3.02454649014123e-20	7.68384218800383	up	[QV]	Secondary metabolites biosynthesis, transport and catabolism;; Defense mechanisms	Molecular Function: iron ion binding (GO:0005506);; Cellular Component: membrane (GO:0016020);; Cellular Component: integral component of membrane (GO:0016021);; Molecular Function: oxidoreductase activity, acting on paired donors, with incorporation or reduction of molecular oxygen, NAD(P)H as one donor, and incorporation of one atom of oxygen (GO:0016709);; Molecular Function: heme binding (GO:…	K20617|1.2e-156|vvi:100253593|K20617 cytochrome P450 family 71 subfamily A | (RefSeq) cytochrome P450 71A25	--	[Q]	Secondary metabolites biosynthesis, transport and catabolism	Cytochrome P450	Cytochrome P450 736A117 OS=Prunus mume OX=102107 GN=CYP736A117 PE=2 SV=1	Q	Secondary metabolites biosynthesis, transport and catabolism	cytochrome P450 71A26 [Medicago truncatula]	molecular function: binding (GO:0005488);; cellular component: membrane (GO:0016020);; cellular component: membrane part (GO:0044425);; molecular function: catalytic activity (GO:0003824);; biological process: metabolic process (GO:0008152);; biological process: single-organism process (GO:0044699)
MTR_0022s0300	MTR_0022s0300	14.802464	12.537227	14.801227	3.330615	3.452343	3.121181	7.26919	19.863464	29.148375	0.578926493594484	0.384986281165069	normal	8.43355599464187e-17	1.59778580884932	up	0.00020273821216803	1.94444171026978	up	--	--	Molecular Function: protein phosphatase inhibitor activity (GO:0004864);; Biological Process: regulation of signal transduction (GO:0009966);; Biological Process: regulation of phosphoprotein phosphatase activity (GO:0043666);;	K16833|6.7e-97|mtr:MTR_0022s0300|K16833 protein phosphatase inhibitor 2 | (RefSeq) phosphoprotein phosphatase inhibitor	--	--	--	Protein phosphatase inhibitor 2 (IPP-2)	Protein phosphatase inhibitor 2 OS=Arabidopsis thaliana OX=3702 GN=I-2 PE=1 SV=1	S	Function unknown	protein phosphatase inhibitor 2 [Medicago truncatula]	molecular function: molecular function regulator (GO:0098772);; biological process: biological regulation (GO:0065007)
MTR_0022s0430	MTR_0022s0430	17.334532	15.905667999999999	17.68699	14.017613999999998	13.3049	11.797952	6.839969	5.009046	4.864421	3.47665997567251e-16	-1.65765338604988	down	0.622282415818179	-0.104592720902406	normal	2.11531866385728e-19	-1.7883536172139	down	--	--	Biological Process: response to acid chemical (GO:0001101);; Molecular Function: molecular_function (GO:0003674);; Molecular Function: transcription factor activity, sequence-specific DNA binding (GO:0003700);; Molecular Function: protein binding (GO:0005515);; Cellular Component: cellular_component (GO:0005575);; Cellular Component: intracellular (GO:0005622);; Cellular Component: cell (GO:00056…	K11838|3.3e-16|nsy:104229842|K11838 ubiquitin carboxyl-terminal hydrolase 7 [EC:3.4.19.12] | (RefSeq) uncharacterized protein LOC104229842	--	--	--	RWP-RK domain;; PB1 domain	Protein NLP7 OS=Arabidopsis thaliana OX=3702 GN=NLP7 PE=1 SV=2	K	Transcription	protein NLP7 isoform X1 [Medicago truncatula]	biological process: response to stimulus (GO:0050896);; molecular function: nucleic acid binding transcription factor activity (GO:0001071);; biological process: biological regulation (GO:0065007);; molecular function: binding (GO:0005488);; cellular component: cell (GO:0005623);; cellular component: cell part (GO:0044464);; cellular component: organelle (GO:0043226);; biological process: metabol…
MTR_0024s0010	MTR_0024s0010	0.393771	0.0	0.174607	4.389253	4.616753	6.438387	0.423202	0.073046	0.113981	--	--	--	1.00992665333924e-13	-5.06922167172	down	3.97078943256539e-15	-4.77034733993608	down	--	--	Cellular Component: integral component of membrane (GO:0016021);;	--	--	--	--	--	--	S	Function unknown	putative PMR5 domain, PC-Esterase, trichome birefringence-like family [Medicago truncatula]	cellular component: membrane (GO:0016020);; cellular component: membrane part (GO:0044425)
MTR_0024s0020	MTR_0024s0020	7.141815	8.457864	8.119529	1.745962	1.54227	2.068069	5.050459	12.821393	19.212114	0.341752791595132	0.598709040532628	normal	1.83189946361919e-16	1.65758723733254	up	1.24227185012933e-05	2.22648150908005	up	--	--	Biological Process: regulation of defense response to fungus (GO:1900150);;	--	--	--	--	Probable zinc-ribbon domain	--	S	Function unknown	protein ENHANCED DISEASE RESISTANCE 4 [Medicago truncatula]	biological process: biological regulation (GO:0065007)
MTR_0024s0060	MTR_0024s0060	3.091075	4.565392	4.97926	6.382127	5.812173	6.857458	3.804231	4.464077	4.450319	0.955560606904046	-0.0310837704067807	normal	0.00245572461922304	-1.05327209578143	down	0.000227262957140429	-1.10426505477838	down	--	--	Cellular Component: mitochondrion (GO:0005739);;	K18171|6.9e-75|mtr:MTR_0024s0060|K18171 COX assembly mitochondrial protein 1 | (RefSeq) cytochrome C oxidase biogenesis Cmc1-like protein	--	[S]	Function unknown	Cytochrome c oxidase biogenesis protein Cmc1 like	--	S	Function unknown	cytochrome C oxidase biogenesis Cmc1-like protein [Medicago truncatula]	cellular component: cell (GO:0005623);; cellular component: organelle (GO:0043226);; cellular component: cell part (GO:0044464)
MTR_0024s0070	MTR_0024s0070	6.624521	5.017324	8.230132	16.767288	12.025471	15.882453	5.038133	4.893911	5.103819	0.216953985352618	-0.441396151692198	normal	1.47446549935465e-07	-1.62676575940547	down	5.03599177027639e-23	-2.0992385278359	down	[DZ]	Cell cycle control, cell division, chromosome partitioning;; Cytoskeleton	--	K10615|5.4e-38|ppp:112282946|K10615 E3 ubiquitin-protein ligase HERC4 [EC:2.3.2.26] | (RefSeq) probable E3 ubiquitin-protein ligase HERC4 isoform X1	Ubiquitin mediated proteolysis (ko04120)	[S]	Function unknown	Regulator of chromosome condensation (RCC1) repeat;; Regulator of chromosome condensation (RCC1) repeat	Ultraviolet-B receptor UVR8 OS=Arabidopsis thaliana OX=3702 GN=UVR8 PE=1 SV=1	--	--	ultraviolet-B receptor UVR8 [Medicago truncatula]	--
MTR_0024s0080	MTR_0024s0080	0.0	0.041738	0.045972	2.608795	1.205241	3.478107	0.0	0.0	0.041872	--	--	--	5.43560518338605e-14	-6.37089073600337	down	3.29335010614644e-13	-6.87008172855958	down	--	--	--	--	--	--	--	Plant protein of unknown function	UPF0481 protein At3g47200 OS=Arabidopsis thaliana OX=3702 GN=At3g47200 PE=2 SV=1	S	Function unknown	UPF0481 protein At3g47200 [Medicago truncatula]	--
MTR_0024s0170	MTR_0024s0170	0.0	0.0	0.0	12.667108	1.505185	14.71697	0.0	0.0	0.0	--	--	--	2.51547757280835e-15	-10.4736331941278	down	1.34753288254199e-17	-9.92960241853551	down	[Q]	Secondary metabolites biosynthesis, transport and catabolism	Molecular Function: diacylglycerol O-acyltransferase activity (GO:0004144);; Cellular Component: plasma membrane (GO:0005886);; Biological Process: triglyceride biosynthetic process (GO:0019432);; Molecular Function: long-chain-alcohol O-fatty-acyltransferase activity (GO:0047196);;	K20098|1.0e-70|mtr:MTR_4g078460|K20098 DNA excision repair protein ERCC-6-like 2 [EC:3.6.4.-] | (RefSeq) DNA repair and recombination RAD26-like protein, putative	--	--	--	WS/DGAT C-terminal domain;; Wax ester synthase-like Acyl-CoA acyltransferase domain	--	S	Function unknown	O-acyltransferase WSD1 isoform X1 [Medicago truncatula]	molecular function: catalytic activity (GO:0003824);; cellular component: cell (GO:0005623);; cellular component: membrane (GO:0016020);; cellular component: cell part (GO:0044464);; biological process: metabolic process (GO:0008152);; biological process: cellular process (GO:0009987);; biological process: single-organism process (GO:0044699)
MTR_0024s0330	MTR_0024s0330	0.146644	0.119244	0.145563	0.425084	0.371204	0.441584	0.079611	0.114015	0.11125	--	--	--	7.04450110936905e-06	-1.9921936405118	down	2.79223376155466e-06	-2.46464417507218	down	--	--	Cellular Component: nucleus (GO:0005634);; Biological Process: regulation of transcription, DNA-templated (GO:0006355);;	K23408|9.7e-23|pxb:103955988|K23408 cell division cycle-associated protein 7 | (RefSeq) cell division cycle-associated protein 7-like	--	--	--	Zinc-finger domain of monoamine-oxidase A repressor R1;; WSTF, HB1, Itc1p, MBD9 motif 1	--	S	Function unknown	uncharacterized protein LOC25479750 [Medicago truncatula]	cellular component: cell (GO:0005623);; cellular component: organelle (GO:0043226);; cellular component: cell part (GO:0044464);; biological process: biological regulation (GO:0065007)
MTR_0026s0210	MTR_0026s0210	0.511957	1.658198	1.963834	17.086617	16.404043	14.554925	3.665277	2.932124	1.565745	0.252171990271111	0.810930163705986	normal	6.36251814861291e-15	-3.9104272385425	down	1.86548855642395e-21	-3.08317249550904	down	--	--	Molecular Function: oxygen transporter activity (GO:0005344);; Molecular Function: oxygen binding (GO:0019825);; Molecular Function: heme binding (GO:0020037);; Molecular Function: metal ion binding (GO:0046872);;	K11968|3.8e-61|dzi:111298175|K11968 ariadne-1 [EC:2.3.2.31] | (RefSeq) probable E3 ubiquitin-protein ligase ARI2 isoform X1	--	[C]	Energy production and conversion	Globin	Non-symbiotic hemoglobin 1 OS=Medicago sativa OX=3879 GN=MHB1 PE=2 SV=1	C	Energy production and conversion	Non-symbiotic hemoglobin [Medicago truncatula]	molecular function: transporter activity (GO:0005215);; biological process: localization (GO:0051179);; molecular function: binding (GO:0005488)
MTR_0027s0180	MTR_0027s0180	0.0	0.0	0.0	1.804479	2.142498	1.360816	0.264801	0.0	0.0	--	--	--	3.37564881422228e-10	-8.5547281498112	down	0.000178230285246257	-4.21337408902794	down	--	--	--	--	--	--	--	--	--	--	--	hypothetical protein MTR_0027s0180 [Medicago truncatula]	--
MTR_0027s0200	MTR_0027s0200	0.0	0.0	0.0	1.465391	1.776138	1.904478	0.136504	0.061957	0.0	--	--	--	3.94368313034831e-08	-7.76160359630718	down	6.90750757343239e-10	-4.67644219310113	down	--	--	--	--	--	--	--	--	--	--	--	hypothetical protein MTR_0027s0200 [Medicago truncatula]	--
MTR_0027s0250	MTR_0027s0250	36.086979	37.138386	29.251749	15.259545	15.630106	19.082684	55.477055	52.216331	47.347435	2.72808936611626e-05	0.56197004446544	normal	0.00016726412424961	0.541073804154691	normal	1.42599707707414e-13	1.08845557969884	up	[J]	Translation, ribosomal structure and biogenesis	Biological Process: ribosomal large subunit assembly (GO:0000027);; Molecular Function: structural constituent of ribosome (GO:0003735);; Cellular Component: ribosome (GO:0005840);; Biological Process: translation (GO:0006412);; Molecular Function: rRNA binding (GO:0019843);;	K02887|1.4e-62|mtr:MTR_0027s0250|K02887 large subunit ribosomal protein L20 | (RefSeq) 50S ribosomal protein L20	Ribosome (ko03010)	[J]	Translation, ribosomal structure and biogenesis	Ribosomal protein L20	50S ribosomal protein L20, organellar chromatophore OS=Paulinella chromatophora OX=39717 GN=rpl20 PE=3 SV=1	J	Translation, ribosomal structure and biogenesis	uncharacterized protein LOC11432309 [Medicago truncatula]	biological process: cellular process (GO:0009987);; biological process: cellular component organization or biogenesis (GO:0071840);; molecular function: structural molecule activity (GO:0005198);; cellular component: cell (GO:0005623);; cellular component: macromolecular complex (GO:0032991);; cellular component: organelle (GO:0043226);; cellular component: cell part (GO:0044464);; biological pro…
MTR_0031s0060	MTR_0031s0060	2.756033	2.991652	3.64566	0.632414	1.07442	1.163574	0.647039	0.591408	1.295002	4.75898284861296e-05	-1.83222513650801	down	0.000592319562190206	1.22236287943542	up	0.216284989725764	-0.681822240644597	normal	[E]	Amino acid transport and metabolism	Cellular Component: integral component of membrane (GO:0016021);; Molecular Function: transmembrane transporter activity (GO:0022857);;	K13863|2.2e-06|bvg:104906784|K13863 solute carrier family 7 (cationic amino acid transporter), member 1 | (RefSeq) cationic amino acid transporter 2, vacuolar	--	[E]	Amino acid transport and metabolism	Amino acid permease;; Amino acid permease	Probable polyamine transporter At1g31830 OS=Arabidopsis thaliana OX=3702 GN=At1g31830 PE=2 SV=1	E	Amino acid transport and metabolism	amino acid permease [Medicago truncatula]	cellular component: membrane (GO:0016020);; cellular component: membrane part (GO:0044425);; molecular function: transporter activity (GO:0005215);; biological process: localization (GO:0051179)
MTR_0035s0150	MTR_0035s0150	30.908764	65.240875	17.20652	0.544083	0.302119	0.597967	28.266155	65.337723	38.810688	0.778908477147138	0.216649503611053	normal	3.88639648890926e-28	5.65695990160013	up	1.32377072195813e-42	5.87229589332592	up	[HJ]	Coenzyme transport and metabolism;; Translation, ribosomal structure and biogenesis	Cellular Component: cytoplasm (GO:0005737);; Molecular Function: acid-amino acid ligase activity (GO:0016881);;	K14487|0.0e+00|mtr:MTR_0035s0150|K14487 auxin responsive GH3 gene family | (RefSeq) indole-3-acetic acid-amido synthetase	Plant hormone signal transduction (ko04075)	--	--	GH3 auxin-responsive promoter	Probable indole-3-acetic acid-amido synthetase GH3.1 OS=Arabidopsis thaliana OX=3702 GN=GH3.1 PE=2 SV=1	S	Function unknown	probable indole-3-acetic acid-amido synthetase GH3.1 [Medicago truncatula]	cellular component: cell (GO:0005623);; cellular component: cell part (GO:0044464);; molecular function: catalytic activity (GO:0003824)
MTR_0036s0140	MTR_0036s0140	20.574606	22.564108	22.127588	2.895553	5.027979	3.725998	11.856405	14.586045	16.450081	0.0243306675852083	-0.625112408276818	normal	4.11345522217923e-13	1.98696301025124	up	5.54074030485923e-05	1.33401642523778	up	--	--	Cellular Component: integral component of membrane (GO:0016021);; Molecular Function: pectinesterase activity (GO:0030599);; Molecular Function: pectinesterase inhibitor activity (GO:0046910);;	K01051|1.2e-18|hbr:110634634|K01051 pectinesterase [EC:3.1.1.11] | (RefSeq) uncharacterized protein LOC110634634	Pentose and glucuronate interconversions (ko00040)	--	--	Plant invertase/pectin methylesterase inhibitor	Pectinesterase 3 OS=Phaseolus vulgaris OX=3885 GN=MPE3 PE=2 SV=1	S	Function unknown	pectinesterase 3 [Medicago truncatula]	cellular component: membrane (GO:0016020);; cellular component: membrane part (GO:0044425);; molecular function: catalytic activity (GO:0003824);; molecular function: molecular function regulator (GO:0098772);; biological process: biological regulation (GO:0065007)
MTR_0036s0150	MTR_0036s0150	14.184351	14.201099	13.076809	1.506806	2.225254	1.730149	13.151688	8.387547	10.012119	0.0440393512412206	-0.436716368224264	normal	3.76639771848536e-32	2.42013348740196	up	1.70996275858214e-13	1.96046223244419	up	--	--	Molecular Function: DNA binding (GO:0003677);; Cellular Component: nucleus (GO:0005634);; Biological Process: regulation of transcription, DNA-templated (GO:0006355);; Cellular Component: integral component of membrane (GO:0016021);;	K00521|7.8e-34|cmos:111447866|K00521 ferric-chelate reductase [EC:1.16.1.7] | (RefSeq) ferric reduction oxidase 7, chloroplastic-like	--	--	--	No apical meristem (NAM) protein	NAC domain-containing protein 53 OS=Arabidopsis thaliana OX=3702 GN=NAC053 PE=2 SV=1	P	Inorganic ion transport and metabolism	NAC domain-containing protein 53 [Medicago truncatula]	molecular function: binding (GO:0005488);; cellular component: cell (GO:0005623);; cellular component: organelle (GO:0043226);; cellular component: cell part (GO:0044464);; biological process: biological regulation (GO:0065007);; cellular component: membrane (GO:0016020);; cellular component: membrane part (GO:0044425)
MTR_0036s0220	MTR_0036s0220	0.0	0.0	0.0	11.503166	12.68991	14.128417	0.0	0.0	0.0	--	--	--	4.66281133431916e-20	-11.1414366413605	down	3.35443591304081e-24	-10.680587976625	down	--	--	Molecular Function: UDP-glycosyltransferase activity (GO:0008194);; Cellular Component: intracellular membrane-bounded organelle (GO:0043231);; Molecular Function: quercetin 3-O-glucosyltransferase activity (GO:0080043);; Molecular Function: quercetin 7-O-glucosyltransferase activity (GO:0080044);;	K22706|8.9e-191|pper:18788923|K22706 (R)-mandelonitrile beta-glucosyltransferase [EC:2.4.1.354] | (RefSeq) 7-deoxyloganetin glucosyltransferase	Cyanoamino acid metabolism (ko00460)	[GC]	Carbohydrate transport and metabolism;; Energy production and conversion	UDP-glucoronosyl and UDP-glucosyl transferase	7-deoxyloganetin glucosyltransferase OS=Gardenia jasminoides OX=114476 GN=UGT85A24 PE=1 SV=1	--	--	7-deoxyloganetin glucosyltransferase [Medicago truncatula]	molecular function: catalytic activity (GO:0003824);; cellular component: cell (GO:0005623);; cellular component: organelle (GO:0043226);; cellular component: cell part (GO:0044464)
MTR_0038s0060	MTR_0038s0060	5.547803	4.387327	6.482579	1.220913	2.570602	1.482387	1.477702	2.305107	2.576789	0.000461878672864975	-1.35075450079228	down	0.00425544173695992	1.14563975538542	up	0.612907111368026	-0.24927108958352	normal	--	--	Biological Process: signal transduction (GO:0007165);; Molecular Function: ADP binding (GO:0043531);;	K00695|3.9e-230|mtr:MTR_6g478030|K00695 sucrose synthase [EC:2.4.1.13] | (RefSeq) sucrose synthase	Starch and sucrose metabolism (ko00500)	--	--	TIR domain;; NB-ARC domain;; TIR domain;; Leucine Rich repeats (2 copies);; NACHT domain	Disease resistance protein Roq1 OS=Nicotiana benthamiana OX=4100 GN=ROQ1 PE=1 SV=1	--	--	TMV resistance protein N [Medicago truncatula]	biological process: cellular process (GO:0009987);; biological process: biological regulation (GO:0065007);; molecular function: binding (GO:0005488)
MTR_0038s0080	MTR_0038s0080	3.861345	5.5745	5.394531	0.179129	0.59422	0.214518	0.823264	1.937089	1.451512	7.09882360457594e-05	-1.75927476914733	down	8.60620563528231e-11	3.33893760974288	up	0.0201536139916121	1.49007884151782	normal	[R]	General function prediction only	Biological Process: signal transduction (GO:0007165);; Molecular Function: ADP binding (GO:0043531);;	K00695|1.0e-290|mtr:MTR_6g478030|K00695 sucrose synthase [EC:2.4.1.13] | (RefSeq) sucrose synthase	Starch and sucrose metabolism (ko00500)	--	--	TIR domain;; NB-ARC domain;; TIR domain;; Leucine rich repeat;; NACHT domain	TMV resistance protein N OS=Nicotiana glutinosa OX=35889 GN=N PE=1 SV=1	O	Posttranslational modification, protein turnover, chaperones	TMV resistance protein N isoform X1 [Medicago truncatula]	biological process: cellular process (GO:0009987);; biological process: biological regulation (GO:0065007);; molecular function: binding (GO:0005488)
MTR_0041s0100	MTR_0041s0100	1.953002	1.379126	2.722326	30.417673	36.818073	24.157454	1.407502	1.204834	0.678799	0.13259457854576	-0.873850290326138	normal	7.98348596576591e-32	-4.33134376617447	down	1.23675271582459e-53	-5.2580992437133	down	[R]	General function prediction only	Cellular Component: nucleus (GO:0005634);; Cellular Component: cytosol (GO:0005829);; Biological Process: cytokinin biosynthetic process (GO:0009691);; Molecular Function: hydrolase activity, hydrolyzing N-glycosyl compounds (GO:0016799);;	K22522|2.1e-123|mtr:MTR_0041s0100|K22522 cytokinin riboside 5'-monophosphate phosphoribohydrolase [EC:3.2.2.-] | (RefSeq) cytokinin riboside 5'-monophosphate phosphoribohydrolase	--	--	--	Possible lysine decarboxylase;; SLOG cluster4 family	Cytokinin riboside 5'-monophosphate phosphoribohydrolase LOG3 OS=Arabidopsis thaliana OX=3702 GN=LOG3 PE=1 SV=1	G	Carbohydrate transport and metabolism	cytokinin riboside 5'-monophosphate phosphoribohydrolase LOG3 [Medicago truncatula]	cellular component: cell (GO:0005623);; cellular component: organelle (GO:0043226);; cellular component: cell part (GO:0044464);; biological process: metabolic process (GO:0008152);; biological process: cellular process (GO:0009987);; biological process: biological regulation (GO:0065007);; molecular function: catalytic activity (GO:0003824)
MTR_0041s0140	MTR_0041s0140	14.277678	21.910725	7.76131	1.484305	1.006275	2.038909	63.249168	52.239944	73.042297	5.05798334945261e-07	2.0116210211298	up	4.42869574027047e-09	2.71002571482932	up	1.16301015009587e-53	4.78043956150698	up	--	--	Biological Process: metal ion transport (GO:0030001);; Molecular Function: metal ion binding (GO:0046872);;	K10752|7.4e-08|zju:107427343|K10752 histone-binding protein RBBP4 | (RefSeq) LOW QUALITY PROTEIN: WD-40 repeat-containing protein MSI3	--	[P]	Inorganic ion transport and metabolism	Heavy-metal-associated domain	Heavy metal-associated isoprenylated plant protein 5 OS=Arabidopsis thaliana OX=3702 GN=HIPP05 PE=1 SV=2	P	Inorganic ion transport and metabolism	heavy metal-associated domain protein, partial [Medicago truncatula]	biological process: localization (GO:0051179);; molecular function: binding (GO:0005488)
MTR_0045s0110	MTR_0045s0110	1.336624	0.0	0.121598	9.315437	4.54266	7.993845	0.613363	0.0	0.04141	--	--	--	0.000654647244535717	-3.98874243610848	down	2.87928999897419e-07	-5.09031036699555	down	--	--	Cellular Component: cell wall (GO:0005618);; Cellular Component: plasma membrane (GO:0005886);;	K03097|3.4e-22|aip:107632886|K03097 casein kinase II subunit alpha [EC:2.7.11.1] | (RefSeq) casein kinase II subunit alpha-like isoform X3	Ribosome biogenesis in eukaryotes (ko03008);; Circadian rhythm - plant (ko04712)	--	--	Protein of unknown function (DUF642)	--	S	Function unknown	uncharacterized protein LOC25479953 [Medicago truncatula]	cellular component: cell (GO:0005623);; cellular component: cell part (GO:0044464);; cellular component: membrane (GO:0016020)
MTR_0047s0040	MTR_0047s0040	0.038673	0.137043	0.235274	2.090641	1.889446	2.734366	0.153092	0.0	0.044653	--	--	--	1.11347896774217e-13	-4.33679121403693	down	2.62872297585247e-15	-5.3482430970022	down	--	--	Molecular Function: protein binding (GO:0005515);;	--	--	--	--	Protein of unknown function (DUF4005);; IQ calmodulin-binding motif	Protein IQ-DOMAIN 14 OS=Arabidopsis thaliana OX=3702 GN=IQD14 PE=1 SV=1	S	Function unknown	protein IQ-DOMAIN 14 [Medicago truncatula]	molecular function: binding (GO:0005488)
MTR_0050s0010	MTR_0050s0010	0.0	0.0	0.0	0.706894	1.103767	1.148927	0.0	0.0	0.0	--	--	--	2.64149917841443e-10	-8.58989831243754	down	9.94586056180089e-12	-8.11207245987884	down	--	--	--	--	--	--	--	Plant protein of unknown function (DUF936)	--	S	Function unknown	uncharacterized protein LOC25479989 [Medicago truncatula]	--
MTR_0050s0180	MTR_0050s0180	15.222193	6.91436	17.921537	111.889709	66.543869	106.028008	40.787327	34.725082	24.405046	0.0121047852830802	1.19616071784827	normal	1.99352515201158e-13	-3.24705750087835	down	4.84803361742622e-12	-2.04430143378736	down	--	--	Cellular Component: intracellular membrane-bounded organelle (GO:0043231);; Molecular Function: 2 iron, 2 sulfur cluster binding (GO:0051537);;	K23882|3.2e-97|mtr:MTR_0050s0180|K23882 CDGSH iron-sulfur domain-containing protein 2 | (RefSeq) CDGSH iron-sulfur domain protein	--	[R]	General function prediction only	Iron-binding zinc finger CDGSH type	CDGSH iron-sulfur domain-containing protein NEET OS=Arabidopsis thaliana OX=3702 GN=NEET PE=1 SV=1	S	Function unknown	CDGSH iron-sulfur domain protein [Medicago truncatula]	cellular component: cell (GO:0005623);; cellular component: organelle (GO:0043226);; cellular component: cell part (GO:0044464);; molecular function: binding (GO:0005488)
MTR_0052s0060	MTR_0052s0060	2.399781	2.496475	2.597933	4.374633	22.725557	2.064646	6.178846	1.784898	7.432083	0.125520818664838	0.923285931061795	normal	0.00362089902079456	-2.34700117878373	down	0.11865849850601	-1.37276769169219	normal	--	--	--	--	--	--	--	--	--	--	--	senescence-associated protein, putative [Medicago truncatula]	--
MTR_0052s0070	MTR_0052s0070	2.534891	2.540435	2.470305	4.033125	20.842127	2.113205	5.720571	1.837937	6.614835	0.144406798971867	0.81638268709603	normal	0.00414528244511445	-2.24276324610215	down	0.100798361094714	-1.38755682593329	normal	--	--	--	--	--	--	--	--	--	--	--	senescence-associated protein [Medicago truncatula]	--
MTR_0052s0080	MTR_0052s0080	104.277588	100.488266	104.8153	179.727112	927.895142	85.675003	282.332123	82.885414	319.624268	0.0590611797134928	1.0349190189223	normal	0.0026633899326477	-2.34626643025751	down	0.262826619516822	-1.2143088099557	normal	--	--	--	--	--	--	--	--	--	--	--	senescence-associated protein, putative [Medicago truncatula]	--
MTR_0052s0100	MTR_0052s0100	2.682644	2.255782	2.619706	4.055638	18.915028	2.177552	5.596634	1.968749	6.809002	0.137366960830646	0.831159852667166	normal	0.00506115424635213	-2.14250324516086	down	0.123262429203782	-1.27596970272525	normal	--	--	--	--	--	--	--	--	--	--	--	senescence-associated protein [Medicago truncatula]	--
MTR_0052s0130	MTR_0052s0130	2.558499	2.168922	2.719991	3.577975	21.823492	2.149488	6.646846	1.346907	9.018571	0.153230260521817	1.03340976880002	normal	0.00586860387197426	-2.26949510901693	down	0.226960679341877	-1.14497326900067	normal	--	--	--	--	--	--	--	--	--	S	Function unknown	senescence-associated protein [Medicago truncatula]	--
MTR_0053s0030	MTR_0053s0030	88.981964	101.436066	61.021976	14.102497	18.180502	13.848382	14.483325	27.290451	25.380108	4.99847088985973e-07	-1.84907187158704	down	5.11540864719111e-17	1.93177452803493	up	0.968374281999598	0.0162682443060831	normal	[HT]	Coenzyme transport and metabolism;; Signal transduction mechanisms	Molecular Function: protein kinase activity (GO:0004672);; Molecular Function: ATP binding (GO:0005524);; Molecular Function: hydrolase activity (GO:0016787);;	K08869|0.0e+00|mtr:MTR_0053s0030|K08869 aarF domain-containing kinase | (RefSeq) ubiquinone biosynthesis protein UbiB	--	[R]	General function prediction only	ABC1 family	Protein ACTIVITY OF BC1 COMPLEX KINASE 3, chloroplastic OS=Arabidopsis thaliana OX=3702 GN=ABC1K3 PE=1 SV=1	S	Function unknown	protein ACTIVITY OF BC1 COMPLEX KINASE 3, chloroplastic [Medicago truncatula]	molecular function: catalytic activity (GO:0003824);; biological process: metabolic process (GO:0008152);; biological process: cellular process (GO:0009987);; molecular function: binding (GO:0005488)
MTR_0054s0080	MTR_0054s0080	28.047836	17.055889	42.545452	0.28192	1.372826	0.135326	14.465402	11.433775	5.579004	0.0055669832550995	-1.4703065294958	down	1.00781240835933e-09	4.87809685826211	up	3.24611654970767e-05	3.31658717530674	up	[S]	Function unknown	Cellular Component: integral component of membrane (GO:0016021);;	--	--	--	--	Protein of unknown function, DUF599	--	S	Function unknown	uncharacterized protein LOC25480027 [Medicago truncatula]	cellular component: membrane (GO:0016020);; cellular component: membrane part (GO:0044425)
MTR_0054s0140	MTR_0054s0140	0.47822	0.71317	0.145075	1.749278	1.154404	1.217883	0.530775	0.340117	0.403978	--	--	--	0.00030775343315132	-2.0974305666233	down	4.57113468401821e-08	-2.19148250204854	down	--	--	--	K00423|1.5e-17|aip:107627590|K00423 L-ascorbate oxidase [EC:1.10.3.3] | (RefSeq) L-ascorbate oxidase homolog	Ascorbate and aldarate metabolism (ko00053)	[R]	General function prediction only	PPR repeat family;; PPR repeat;; PPR repeat;; Pentatricopeptide repeat domain;; Pentacotripeptide-repeat region of PRORP;; Mitochondrial 28S ribosomal protein S27;; PPR repeat family;; PPR repeat;; PPR repeat	Putative pentatricopeptide repeat-containing protein At1g12700, mitochondrial OS=Arabidopsis thaliana OX=3702 GN=At1g12700 PE=3 SV=1	--	--	putative tetratricopeptide-like helical domain-containing protein [Medicago truncatula]	--
MTR_0055s0030	MTR_0055s0030	75.335495	86.927887	67.417534	114.525459	587.051941	65.353561	148.93927	88.29055	215.357727	0.0252044462585077	0.919726353758052	normal	0.00411212794208808	-2.16204619617096	down	0.116790886473975	-1.23360614411641	normal	--	--	--	--	--	--	--	--	--	S	Function unknown	hypothetical protein MTR_0055s0030 [Medicago truncatula]	--
MTR_0055s0050	MTR_0055s0050	40.054684	37.430397	40.232368	64.641037	340.535583	34.837593	107.225433	32.288719	136.510971	0.0492083953734568	1.11254910184348	normal	0.00272862852117973	-2.30582400245725	down	0.318859051027546	-1.09389846297537	normal	--	--	--	--	--	--	--	--	--	S	Function unknown	senescence-associated protein, putative [Medicago truncatula]	--
MTR_0055s0090	MTR_0055s0090	4.43891	3.960918	3.773879	6.327638	36.387836	3.13175	10.217772	3.222933	12.115453	0.0754477163421333	0.971452630585476	normal	0.00424799382850544	-2.31191128607981	down	0.135723848644246	-1.30207763993893	normal	--	--	--	--	--	--	--	--	--	--	--	senescence-associated protein [Medicago truncatula]	--
MTR_0055s0110	MTR_0055s0110	5.827177	5.560935	6.838802	9.567416	65.942383	4.827965	19.234453	4.261647	20.668427	0.0753832100726469	1.12433371210431	normal	0.00369795849100908	-2.49807616629159	down	0.285132342935018	-1.24658629675823	normal	--	--	--	--	--	--	--	--	--	--	--	senescence-associated protein [Medicago truncatula]	--
MTR_0055s0120	MTR_0055s0120	3.641299	4.079133	4.137002	7.192968	40.134205	3.576334	12.671707	3.353112	11.741895	0.0462676043041095	1.10080940027262	normal	0.00206487297337934	-2.48332813261876	down	0.123528473853648	-1.33954405844306	normal	--	--	--	--	--	--	--	--	--	--	--	senescence-associated protein [Medicago truncatula]	--
MTR_0055s0130	MTR_0055s0130	9.883109	9.036566	8.887186	14.034485	60.496506	8.973594	19.654947	8.813024	23.538025	0.0609269765845182	0.832499617150418	normal	0.00344396327180156	-2.02254253491352	down	0.113950032233389	-1.17353485430687	normal	--	--	--	--	--	--	--	--	--	S	Function unknown	hypothetical protein MTR_0055s0130 [Medicago truncatula]	--
MTR_0055s0140	MTR_0055s0140	1.164724	1.273553	1.285181	1.680318	10.154872	1.013955	2.269958	1.052016	2.670361	0.223741953754235	0.613577090639039	normal	0.00888487598256702	-2.17619041115172	down	0.0706914568335999	-1.5427268008288	normal	--	--	--	--	--	--	--	--	--	--	--	senescence-associated protein, putative, partial [Medicago truncatula]	--
MTR_0057s0130	MTR_0057s0130	1.507626	1.408914	0.838481	2.082816	2.641363	2.894539	0.89374	0.7158380000000001	0.938364	--	--	--	1.31937501281566e-05	-1.50803091518436	down	4.12951917978823e-08	-2.0504000873376	down	[O]	Posttranslational modification, protein turnover, chaperones	Molecular Function: glutaminyl-peptide cyclotransferase activity (GO:0016603);; Biological Process: peptidyl-pyroglutamic acid biosynthetic process, using glutaminyl-peptide cyclotransferase (GO:0017186);;	K22757|4.1e-164|mtr:MTR_0057s0130|K22757 glutaminyl-peptide cyclotransferase [EC:2.3.2.5] | (RefSeq) glutamine cyclotransferase	--	--	--	Glutamine cyclotransferase	Glutaminyl-peptide cyclotransferase OS=Arabidopsis thaliana OX=3702 GN=QCT PE=1 SV=1	O	Posttranslational modification, protein turnover, chaperones	glutaminyl-peptide cyclotransferase isoform X1 [Medicago truncatula]	molecular function: catalytic activity (GO:0003824);; biological process: metabolic process (GO:0008152);; biological process: cellular process (GO:0009987)
MTR_0058s0010	MTR_0058s0010	45.044456	55.867725	38.3106	4.510021	5.785063	3.030653	38.05653	23.08304	36.61795	0.10207668404375	-0.536529939069212	normal	2.69588342001942e-17	2.83980342893495	up	3.54217973159169e-08	2.26640073173392	up	--	--	--	--	--	--	--	--	--	--	--	hypothetical protein MTR_0058s0010 [Medicago truncatula]	--
MTR_0059s0060	MTR_0059s0060	337.705353	337.466125	330.622375	374.17511	304.995178	342.889038	171.67189	224.181747	229.904007	0.00449417602774817	-0.702523755649296	normal	0.000600544622256414	-0.510450016900588	normal	8.50958586000522e-08	-1.23445796670551	down	[J]	Translation, ribosomal structure and biogenesis	Molecular Function: RNA binding (GO:0003723);; Molecular Function: structural constituent of ribosome (GO:0003735);; Cellular Component: nucleus (GO:0005634);; Biological Process: translation (GO:0006412);; Cellular Component: chloroplast thylakoid membrane (GO:0009535);; Cellular Component: chloroplast stroma (GO:0009570);; Cellular Component: chloroplast envelope (GO:0009941);; Cellular Compone…	K02863|5.0e-184|mtr:MTR_0059s0060|K02863 large subunit ribosomal protein L1 | (RefSeq) 50S ribosomal protein L1p	Ribosome (ko03010)	[J]	Translation, ribosomal structure and biogenesis	Ribosomal protein L1p/L10e family	50S ribosomal protein L1, chloroplastic OS=Arabidopsis thaliana OX=3702 GN=RPL1 PE=1 SV=1	J	Translation, ribosomal structure and biogenesis	50S ribosomal protein L1, chloroplastic [Medicago truncatula]	molecular function: binding (GO:0005488);; molecular function: structural molecule activity (GO:0005198);; cellular component: cell (GO:0005623);; cellular component: organelle (GO:0043226);; cellular component: cell part (GO:0044464);; biological process: metabolic process (GO:0008152);; biological process: cellular process (GO:0009987);; cellular component: membrane (GO:0016020);; cellular comp…
MTR_0067s0100	MTR_0067s0100	8.700671	8.627046	8.905641	2.524701	2.447995	2.138703	3.658864	5.364853	5.463049	0.00416459480726953	-0.864431477010991	normal	4.22222274317148e-14	1.39121723696081	up	0.118561673015583	0.491531748254156	normal	--	--	Molecular Function: ubiquitin activating enzyme activity (GO:0004839);; Cellular Component: cytoplasm (GO:0005737);; Biological Process: protein ubiquitination (GO:0016567);; Molecular Function: transferase activity, transferring acyl groups (GO:0016746);; Molecular Function: ubiquitin protein ligase activity (GO:0061630);;	K11982|8.5e-104|gmx:100813674|K11982 E3 ubiquitin-protein ligase RNF115/126 [EC:2.3.2.27] | (RefSeq) probable E3 ubiquitin-protein ligase RHC1A	--	[O]	Posttranslational modification, protein turnover, chaperones	Ring finger domain;; zinc-ribbon;; Zinc finger, C3HC4 type (RING finger);; RING-like zinc finger;; RING-type zinc-finger;; Zinc finger, C3HC4 type (RING finger)	E3 ubiquitin-protein ligase RZF1 OS=Arabidopsis thaliana OX=3702 GN=RZF1 PE=1 SV=1	O	Posttranslational modification, protein turnover, chaperones	probable E3 ubiquitin-protein ligase RHC1A [Medicago truncatula]	molecular function: catalytic activity (GO:0003824);; cellular component: cell (GO:0005623);; cellular component: cell part (GO:0044464);; biological process: metabolic process (GO:0008152);; biological process: cellular process (GO:0009987)
MTR_0072s0040	MTR_0072s0040	1.16092	0.626038	1.726621	3.618479	3.046363	3.952769	3.473015	2.805431	4.584504	0.0055669832550995	1.46704982041293	up	2.12827796897023e-05	-2.00634550428219	down	0.13976764437528	-0.49513988958143	normal	--	--	Molecular Function: DNA binding (GO:0003677);; Cellular Component: nucleus (GO:0005634);; Cellular Component: cytosol (GO:0005829);;	--	--	--	--	SAND domain	Protein ULTRAPETALA 1 OS=Arabidopsis thaliana OX=3702 GN=ULT1 PE=1 SV=1	S	Function unknown	protein ULTRAPETALA 1 [Medicago truncatula]	molecular function: binding (GO:0005488);; cellular component: cell (GO:0005623);; cellular component: organelle (GO:0043226);; cellular component: cell part (GO:0044464)
MTR_0072s0050	MTR_0072s0050	19.569275	19.93314	17.775846	2.798674	2.465963	3.102795	19.107437	11.511371	9.458671	0.0772033407243814	-0.561604881203357	normal	6.60481523081663e-61	2.28023110671281	up	1.79429230464739e-08	1.68275321153681	up	--	--	Biological Process: box H/ACA snoRNP assembly (GO:0000493);; Biological Process: pseudouridine synthesis (GO:0001522);; Molecular Function: RNA binding (GO:0003723);; Cellular Component: nucleus (GO:0005634);; Cellular Component: small nucleolar ribonucleoprotein complex (GO:0005732);; Biological Process: ribosome biogenesis (GO:0042254);;	K14763|3.1e-283|mtr:MTR_0072s0050|K14763 H/ACA ribonucleoprotein complex non-core subunit NAF1 | (RefSeq) Gar1/Naf1 RNA-binding region protein	--	[S]	Function unknown	Gar1/Naf1 RNA binding region	--	J	Translation, ribosomal structure and biogenesis	H/ACA ribonucleoprotein complex non-core subunit NAF1 [Medicago truncatula]	biological process: cellular process (GO:0009987);; biological process: cellular component organization or biogenesis (GO:0071840);; biological process: metabolic process (GO:0008152);; molecular function: binding (GO:0005488);; cellular component: cell (GO:0005623);; cellular component: organelle (GO:0043226);; cellular component: cell part (GO:0044464);; cellular component: macromolecular compl…
MTR_0076s0010	MTR_0076s0010	246.585159	307.238525	223.558899	152.4888	197.707489	152.727859	637.966797	452.062012	429.511719	2.93079606778804e-05	0.912654736371433	normal	0.568602153318603	0.131000675216366	normal	3.44651854341759e-06	1.03560076993125	up	--	--	--	K01611|4.9e-13|cic:CICLE_v10033607mg|K01611 S-adenosylmethionine decarboxylase [EC:4.1.1.50] | (RefSeq) hypothetical protein	Cysteine and methionine metabolism (ko00270);; Arginine and proline metabolism (ko00330)	--	--	S-adenosyl-l-methionine decarboxylase leader peptide	--	S	Function unknown	S-adenosyl-L-methionine decarboxylase leader peptide protein [Medicago truncatula]	--
MTR_0076s0020	MTR_0076s0020	278.844666	330.922211	238.406387	159.433334	200.250626	167.878952	668.73761	452.484833	466.840576	5.61553892912595e-05	0.853336537754626	normal	0.326549168411759	0.186928556908986	normal	4.19552517574422e-07	1.03221804347222	up	--	--	Molecular Function: adenosylmethionine decarboxylase activity (GO:0004014);; Cellular Component: cytosol (GO:0005829);; Biological Process: S-adenosylmethioninamine biosynthetic process (GO:0006557);; Biological Process: spermine biosynthetic process (GO:0006597);; Biological Process: spermidine biosynthetic process (GO:0008295);;	K01611|1.5e-200|mtr:MTR_0076s0020|K01611 S-adenosylmethionine decarboxylase [EC:4.1.1.50] | (RefSeq) S-adenosylmethionine decarboxylase proenzyme	Cysteine and methionine metabolism (ko00270);; Arginine and proline metabolism (ko00330)	[T]	Signal transduction mechanisms	Adenosylmethionine decarboxylase	S-adenosylmethionine decarboxylase proenzyme OS=Vicia faba OX=3906 GN=SAMDC PE=2 SV=1	T	Signal transduction mechanisms	S-adenosylmethionine decarboxylase proenzyme [Medicago truncatula]	molecular function: catalytic activity (GO:0003824);; cellular component: cell (GO:0005623);; cellular component: cell part (GO:0044464);; biological process: metabolic process (GO:0008152);; biological process: cellular process (GO:0009987);; biological process: single-organism process (GO:0044699)
MTR_0078s0010	MTR_0078s0010	0.0	0.0	0.040546	2.254226	10.566561	6.816681	2.949939	1.477646	0.892734	2.54486834459772e-11	5.34554137331528	up	1.37552409899952e-17	-8.52940698792322	down	0.00023502382136833	-2.35504157655055	down	--	--	Molecular Function: UDP-glycosyltransferase activity (GO:0008194);; Cellular Component: intracellular membrane-bounded organelle (GO:0043231);;	K08237|3.4e-272|mtr:MTR_0078s0010|K08237 hydroquinone glucosyltransferase [EC:2.4.1.218] | (RefSeq) UDP-glucosyltransferase family protein	--	[GC]	Carbohydrate transport and metabolism;; Energy production and conversion	UDP-glucoronosyl and UDP-glucosyl transferase	Hydroquinone glucosyltransferase OS=Rauvolfia serpentina OX=4060 GN=AS PE=1 SV=1	--	--	hydroquinone glucosyltransferase [Medicago truncatula]	molecular function: catalytic activity (GO:0003824);; cellular component: cell (GO:0005623);; cellular component: organelle (GO:0043226);; cellular component: cell part (GO:0044464)
MTR_0079s0070	MTR_0079s0070	6.243432	1.622873	15.412555	46.687614	70.586739	88.410301	45.545807	31.511675	13.56568	0.0487337782068929	1.59189359528877	normal	2.73512475951444e-06	-3.42379992182839	down	0.000125511457179267	-1.71171889370733	down	[K]	Transcription	Molecular Function: O-methyltransferase activity (GO:0008171);; Molecular Function: S-adenosylmethionine-dependent methyltransferase activity (GO:0008757);; Biological Process: aromatic compound biosynthetic process (GO:0019438);; Biological Process: methylation (GO:0032259);; Molecular Function: protein dimerization activity (GO:0046983);;	K13390|1.2e-98|psom:113338827|K13390 (R,S)-reticuline 7-O-methyltransferase [EC:2.1.1.291] | (RefSeq) (R,S)-reticuline 7-O-methyltransferase	Isoquinoline alkaloid biosynthesis (ko00950)	[R]	General function prediction only	O-methyltransferase domain;; Dimerisation domain	(R,S)-reticuline 7-O-methyltransferase OS=Papaver somniferum OX=3469 GN=7OMT PE=1 SV=1	S	Function unknown	(R,S)-reticuline 7-O-methyltransferase [Medicago truncatula]	molecular function: catalytic activity (GO:0003824);; biological process: metabolic process (GO:0008152);; biological process: cellular process (GO:0009987);; molecular function: binding (GO:0005488)
MTR_0086s0010	MTR_0086s0010	1.710217	1.387797	1.891936	13.117867	13.689956	16.353195	15.721733	11.277648	21.368408	2.23754669152792e-20	3.14087877909978	up	8.70498117809021e-58	-3.57249958844067	down	0.265814108501451	-0.364321823518156	normal	--	--	Molecular Function: chaperone binding (GO:0051087);;	--	--	[T]	Signal transduction mechanisms	BAG domain	BAG family molecular chaperone regulator 1 OS=Arabidopsis thaliana OX=3702 GN=BAG1 PE=1 SV=1	T	Signal transduction mechanisms	BAG family molecular chaperone regulator 3 [Medicago truncatula]	molecular function: binding (GO:0005488)
MTR_0092s0060	MTR_0092s0060	7.522882	6.397234	6.604898	9.278682	11.653015	9.657149	25.433746	20.05887	8.879243	0.00335116058201618	1.29188810256178	up	1.57001980666365e-06	-1.06358255132518	down	0.573832294809493	0.258881627631627	normal	--	--	Biological Process: cell morphogenesis (GO:0000902);; Biological Process: cell morphogenesis involved in differentiation (GO:0000904);; Molecular Function: molecular_function (GO:0003674);; Molecular Function: nucleic acid binding (GO:0003676);; Molecular Function: DNA binding (GO:0003677);; Molecular Function: transcription factor activity, sequence-specific DNA binding (GO:0003700);; Molecular …	--	--	--	--	--	--	K	Transcription	GRAS family transcription factor, putative [Medicago truncatula]	biological process: cellular process (GO:0009987);; biological process: developmental process (GO:0032502);; biological process: single-organism process (GO:0044699);; biological process: cellular component organization or biogenesis (GO:0071840);; molecular function: binding (GO:0005488);; molecular function: nucleic acid binding transcription factor activity (GO:0001071);; biological process: b…
MTR_0092s0100	MTR_0092s0100	10.636956	9.147252	10.18277	15.770151	16.329926	16.695961999999998	41.472992	29.336314	21.105139	3.79925710570792e-08	1.53109660101741	up	2.94878586053283e-16	-1.18339696074032	down	0.192613892726956	0.355362385317673	normal	--	--	Molecular Function: transcription factor activity, sequence-specific DNA binding (GO:0003700);; Cellular Component: nucleus (GO:0005634);; Biological Process: regulation of transcription, DNA-templated (GO:0006355);; Molecular Function: sequence-specific DNA binding (GO:0043565);;	K14494|1.4e-36|psom:113284504|K14494 DELLA protein | (RefSeq) DELLA protein GAIP-like	Plant hormone signal transduction (ko04075)	--	--	GRAS domain family	Scarecrow-like protein 6 OS=Arabidopsis thaliana OX=3702 GN=SCL6 PE=1 SV=1	K	Transcription	GRAS family transcription regulator [Medicago truncatula]	molecular function: nucleic acid binding transcription factor activity (GO:0001071);; biological process: biological regulation (GO:0065007);; cellular component: cell (GO:0005623);; cellular component: organelle (GO:0043226);; cellular component: cell part (GO:0044464);; molecular function: binding (GO:0005488)
MTR_0095s0020	MTR_0095s0020	106.982277	81.382141	86.436409	1.838694	9.563732	5.746213	12.703971	55.2593	68.634651	0.184413430632948	-0.916519349205313	normal	2.92429891155566e-10	3.43838637712368	up	0.00108490064622707	2.37182688050479	up	--	--	Biological Process: lipid metabolic process (GO:0006629);;	K18875|9.5e-23|dcr:108193772|K18875 enhanced disease susceptibility 1 protein | (RefSeq) protein EDS1-like	Plant-pathogen interaction (ko04626)	--	--	Lipase (class 3)	Senescence-associated carboxylesterase 101 OS=Arabidopsis thaliana OX=3702 GN=SAG101 PE=1 SV=1	G	Carbohydrate transport and metabolism	lipase-like protein, partial [Medicago truncatula]	biological process: metabolic process (GO:0008152);; biological process: single-organism process (GO:0044699)
MTR_0095s0040	MTR_0095s0040	4.049806	4.785521	3.201787	0.918911	1.335741	1.923634	2.349795	3.109024	2.721414	0.112511633606615	-0.55914580769476	normal	0.00855471799276633	1.00649046571439	up	0.370264375970606	0.42478997514285	normal	--	--	Molecular Function: DNA binding (GO:0003677);;	K09422|1.2e-135|mtr:MTR_0095s0040|K09422 transcription factor MYB, plant | (RefSeq) myb-like DNA-binding domain protein	--	--	--	Myb-like DNA-binding domain;; Myb-like DNA-binding domain	Telomere repeat-binding factor 1 OS=Arabidopsis thaliana OX=3702 GN=TRB1 PE=1 SV=1	B	Chromatin structure and dynamics	myb-like DNA-binding domain protein [Medicago truncatula]	molecular function: binding (GO:0005488)
MTR_0095s0080	MTR_0095s0080	92.383026	68.97892	72.078224	2.958644	14.438907	6.76534	9.815825	47.162392	75.602821	0.363605493842739	-0.720533088827773	normal	6.96854307544881e-07	2.71509394295297	up	0.0198092166981493	1.84379367281098	normal	--	--	--	--	--	--	--	--	--	L	Replication, recombination and repair	hypothetical protein MTR_0095s0080 [Medicago truncatula]	--
MTR_0096s0020	MTR_0096s0020	2.49562	2.745298	2.777773	5.747293	2.524806	4.269019	1.917189	1.865336	2.512091	0.273608221624005	-0.374390433692772	normal	0.00407041336354337	-1.11666226412415	down	0.000314461266591566	-1.50355475882471	down	[O]	Posttranslational modification, protein turnover, chaperones	Molecular Function: cysteine-type endopeptidase activity (GO:0004197);; Cellular Component: integral component of membrane (GO:0016021);; Biological Process: CAAX-box protein processing (GO:0071586);;	K23336|1.7e-19|smo:SELMODRAFT_439598|K23336 armadillo repeat-containing protein 8 | (RefSeq) hypothetical protein	--	--	--	CPBP intramembrane metalloprotease	--	S	Function unknown	CAAX protease self-immunity protein [Medicago truncatula]	molecular function: catalytic activity (GO:0003824);; biological process: metabolic process (GO:0008152);; cellular component: membrane (GO:0016020);; cellular component: membrane part (GO:0044425)
MTR_0100s0160	MTR_0100s0160	9.596821	9.6542	5.738034	2.066916	2.74666	3.368178	8.878059	9.131628	9.158571	0.774144851515972	0.101870644992925	normal	0.000211643776973204	1.09649060979232	up	3.19358526743228e-06	1.18560501415346	up	--	--	Molecular Function: zinc ion binding (GO:0008270);;	--	--	[R]	General function prediction only	AN1-like Zinc finger;; Drought induced 19 protein (Di19), zinc-binding;; C2H2-type zinc finger	Zinc finger AN1 and C2H2 domain-containing stress-associated protein 11 OS=Arabidopsis thaliana OX=3702 GN=SAP11 PE=2 SV=1	S	Function unknown	zinc finger AN1 and C2H2 domain-containing stress-associated protein 11 [Medicago truncatula]	molecular function: binding (GO:0005488)
MTR_0101s0030	MTR_0101s0030	4.323183	2.349412	3.555768	0.0	0.0	0.0	2.117865	8.049624	13.3613	0.152463310524945	1.07743687350466	normal	3.23767487380773e-09	8.20263441669711	up	3.40531777540578e-12	8.47308941184727	up	--	--	Cellular Component: integral component of membrane (GO:0016021);;	--	--	--	--	--	--	--	--	transmembrane protein, putative [Medicago truncatula]	cellular component: membrane (GO:0016020);; cellular component: membrane part (GO:0044425)
MTR_0102s0060	MTR_0102s0060	1.544963	0.531541	2.151192	33.440071	25.637817	28.204962	1.057898	3.176986	1.814975	0.623220116988842	0.424011856661971	normal	2.11310342995362e-20	-4.72787862624983	down	9.79668644682016e-24	-4.29563300432889	down	[R]	General function prediction only	Cellular Component: cytoplasm (GO:0005737);; Molecular Function: acid-amino acid ligase activity (GO:0016881);;	K14487|0.0e+00|mtr:MTR_0102s0060|K14487 auxin responsive GH3 gene family | (RefSeq) indole-3-acetic acid-amido synthetase	Plant hormone signal transduction (ko04075)	--	--	GH3 auxin-responsive promoter	Indole-3-acetic acid-amido synthetase GH3.10 OS=Arabidopsis thaliana OX=3702 GN=GH3.10 PE=2 SV=1	S	Function unknown	indole-3-acetic acid-amido synthetase GH3.10 [Medicago truncatula]	cellular component: cell (GO:0005623);; cellular component: cell part (GO:0044464);; molecular function: catalytic activity (GO:0003824)
MTR_0103s0090	MTR_0103s0090	21.878309	18.359811	14.80064	0.59645	1.6509589999999998	0.96567	29.817332999999998	10.901475	6.532397	0.700601037387731	-0.274652168766231	normal	1.45590695312946e-19	3.5489968478788	up	1.01891068015591e-07	3.17523656353218	up	--	--	Cellular Component: plasma membrane (GO:0005886);; Cellular Component: integral component of membrane (GO:0016021);; Molecular Function: transmembrane transporter activity (GO:0022857);;	K17500|9.2e-35|nto:104085001|K17500 integrin-linked kinase-associated serine/threonine phosphatase 2C [EC:3.1.3.16] | (RefSeq) WAT1-related protein At3g18200 isoform X1	--	--	--	EamA-like transporter family	WAT1-related protein At3g28050 OS=Arabidopsis thaliana OX=3702 GN=At3g28050 PE=2 SV=1	S	Function unknown	WAT1-related protein At3g28050 [Medicago truncatula]	cellular component: cell (GO:0005623);; cellular component: membrane (GO:0016020);; cellular component: cell part (GO:0044464);; cellular component: membrane part (GO:0044425);; molecular function: transporter activity (GO:0005215);; biological process: localization (GO:0051179)
MTR_0110s0010	MTR_0110s0010	0.0	0.0	0.0	3.520029	2.206037	4.06082	0.0	0.0	0.0	--	--	--	4.30990319000491e-11	-8.86475626047089	down	1.0745938251601e-12	-8.38623365860756	down	--	--	Cellular Component: integral component of membrane (GO:0016021);;	--	--	--	--	SPARK	Uncharacterized GPI-anchored protein At4g28100 OS=Arabidopsis thaliana OX=3702 GN=At4g28100 PE=2 SV=1	S	Function unknown	uncharacterized GPI-anchored protein At4g28100 [Medicago truncatula]	cellular component: membrane (GO:0016020);; cellular component: membrane part (GO:0044425)
MTR_0110s0030	MTR_0110s0030	0.327285	0.157755	0.59515	2.7466	2.059962	2.350114	0.27109	0.295275	0.434151	--	--	--	1.73580372370677e-08	-3.09012017881762	down	1.11269142980742e-16	-3.28740285102445	down	[G]	Carbohydrate transport and metabolism	Biological Process: carbohydrate metabolic process (GO:0005975);; Molecular Function: beta-glucosidase activity (GO:0008422);; Molecular Function: scopolin beta-glucosidase activity (GO:0102483);;	K05350|0.0e+00|mtr:MTR_0110s0030|K05350 beta-glucosidase [EC:3.2.1.21] | (RefSeq) glycoside hydrolase family 1 protein	Cyanoamino acid metabolism (ko00460);; Starch and sucrose metabolism (ko00500);; Phenylpropanoid biosynthesis (ko00940)	[G]	Carbohydrate transport and metabolism	Glycosyl hydrolase family 1	Beta-glucosidase 44 OS=Arabidopsis thaliana OX=3702 GN=BGLU44 PE=2 SV=1	G	Carbohydrate transport and metabolism	beta-glucosidase 44 [Medicago truncatula]	biological process: metabolic process (GO:0008152);; molecular function: catalytic activity (GO:0003824)
MTR_0110s0040	MTR_0110s0040	16.672646	11.946072	23.580465999999998	85.598726	70.028003	82.706524	11.327031999999999	18.909704	12.855225	0.539579454096855	-0.331261812319144	normal	3.18017614599461e-14	-2.66547619819205	down	1.56694738321288e-28	-3.03627646686974	down	[G]	Carbohydrate transport and metabolism	Biological Process: carbohydrate metabolic process (GO:0005975);; Molecular Function: beta-glucosidase activity (GO:0008422);; Molecular Function: scopolin beta-glucosidase activity (GO:0102483);;	K05350|4.9e-242|mtr:MTR_0110s0040|K05350 beta-glucosidase [EC:3.2.1.21] | (RefSeq) glycoside hydrolase family 1 protein	Cyanoamino acid metabolism (ko00460);; Starch and sucrose metabolism (ko00500);; Phenylpropanoid biosynthesis (ko00940)	[G]	Carbohydrate transport and metabolism	Glycosyl hydrolase family 1;; Glycosyl hydrolase family 1	Beta-glucosidase 44 OS=Arabidopsis thaliana OX=3702 GN=BGLU44 PE=2 SV=1	G	Carbohydrate transport and metabolism	beta-glucosidase 44 [Medicago truncatula]	biological process: metabolic process (GO:0008152);; molecular function: catalytic activity (GO:0003824)
MTR_0110s0060	MTR_0110s0060	0.77396	0.704861	0.648188	1.369407	1.527593	1.299584	0.721757	0.589674	0.712179	0.74364729552525	-0.108628703347893	normal	9.45772963209851e-13	-1.46461461072397	down	3.6357093099257e-11	-1.58458733375121	down	--	--	Biological Process: mitochondrial RNA metabolic process (GO:0000959);; Biological Process: mitochondrial RNA processing (GO:0000963);; Biological Process: RNA 5'-end processing (GO:0000966);; Molecular Function: molecular_function (GO:0003674);; Molecular Function: nucleic acid binding (GO:0003676);; Molecular Function: RNA binding (GO:0003723);; Molecular Function: catalytic activity (GO:0003824…	--	--	--	--	PPR repeat family;; PPR repeat;; PPR repeat;; Pentatricopeptide repeat domain;; Pentacotripeptide-repeat region of PRORP;; Mitochondrial 28S ribosomal protein S27;; Tetratricopeptide repeat;; Mitochondrial ATPase expression	--	J	Translation, ribosomal structure and biogenesis	pentatricopeptide repeat-containing protein At1g62930, chloroplastic, partial [Medicago truncatula]	biological process: metabolic process (GO:0008152);; biological process: cellular process (GO:0009987);; molecular function: binding (GO:0005488);; molecular function: catalytic activity (GO:0003824);; cellular component: cell (GO:0005623);; cellular component: cell part (GO:0044464);; cellular component: organelle (GO:0043226);; biological process: multicellular organismal process (GO:0032501);;…
MTR_0113s0040	MTR_0113s0040	2.779998	6.909134	2.176242	1.84959	2.048193	2.125496	0.351796	0.913644	0.85665	0.000233434234416835	-2.2497815771396	down	0.377704204438151	0.457732838892623	normal	2.80803647607725e-05	-1.96763839940573	down	--	--	Molecular Function: molecular_function (GO:0003674);; Molecular Function: binding (GO:0005488);; Molecular Function: protein binding (GO:0005515);; Molecular Function: carbohydrate binding (GO:0030246);;	--	--	--	--	Phloem protein 2;; F-box domain	F-box protein PP2-A13 OS=Arabidopsis thaliana OX=3702 GN=PP2A13 PE=1 SV=1	S	Function unknown	F-box protein PP2-A13 [Medicago truncatula]	molecular function: binding (GO:0005488)
MTR_0115s0020	MTR_0115s0020	4.046332	2.544469	0.440777	4.311596	4.879272	6.545228	0.103204	0.242944	0.50909	--	--	--	0.0169139982642706	-1.64462046735203	normal	2.36764786705443e-16	-4.53517254147996	down	--	--	Molecular Function: protein binding (GO:0005515);;	K04079|2.5e-18|ccaj:109791681|K04079 molecular chaperone HtpG | (RefSeq) F-box/kelch-repeat protein At3g06240-like	Protein processing in endoplasmic reticulum (ko04141);; Plant-pathogen interaction (ko04626)	--	--	F-box domain;; F-box-like	Putative F-box protein At3g49980 OS=Arabidopsis thaliana OX=3702 GN=At3g49980 PE=4 SV=1	S	Function unknown	F-box/kelch-repeat protein At3g23880 [Medicago truncatula]	molecular function: binding (GO:0005488)
MTR_0119s0010	MTR_0119s0010	6.356875	2.5611	8.782337	0.032683	0.0	0.070261	16.525846	7.697702	3.772425	0.539462743158114	0.501550746677585	normal	6.98837428227084e-12	6.22928339260928	up	1.34017847480323e-14	6.59960449745425	up	[P]	Inorganic ion transport and metabolism	Molecular Function: iron ion transmembrane transporter activity (GO:0005381);; Molecular Function: manganese ion transmembrane transporter activity (GO:0005384);; Biological Process: intracellular sequestering of iron ion (GO:0006880);; Cellular Component: membrane (GO:0016020);; Cellular Component: integral component of membrane (GO:0016021);; Biological Process: cellular manganese ion homeostas…	K22736|3.0e-109|mtr:MTR_0119s0010|K22736 vacuolar iron transporter family protein | (RefSeq) vacuolar iron transporter-like protein	--	[S]	Function unknown	VIT family	Vacuolar iron transporter homolog 4 OS=Arabidopsis thaliana OX=3702 GN=At3g43660 PE=2 SV=1	S	Function unknown	vacuolar iron transporter homolog 4 [Medicago truncatula]	molecular function: transporter activity (GO:0005215);; biological process: localization (GO:0051179);; biological process: cellular process (GO:0009987);; biological process: single-organism process (GO:0044699);; biological process: biological regulation (GO:0065007);; cellular component: membrane (GO:0016020);; cellular component: membrane part (GO:0044425)
MTR_0119s0020	MTR_0119s0020	14.830244	4.725165	15.673431	0.543711	0.45891	1.208172	40.94659	13.993118	7.087435	0.459498397848615	0.62855718652029	normal	1.19173929922643e-07	3.38308045207269	up	4.90143454443059e-09	3.9845034164056	up	[P]	Inorganic ion transport and metabolism	Molecular Function: iron ion transmembrane transporter activity (GO:0005381);; Molecular Function: manganese ion transmembrane transporter activity (GO:0005384);; Biological Process: intracellular sequestering of iron ion (GO:0006880);; Cellular Component: membrane (GO:0016020);; Cellular Component: integral component of membrane (GO:0016021);; Biological Process: cellular manganese ion homeostas…	K22736|2.9e-109|mtr:MTR_0119s0010|K22736 vacuolar iron transporter family protein | (RefSeq) vacuolar iron transporter-like protein	--	[S]	Function unknown	VIT family	Vacuolar iron transporter homolog 4 OS=Arabidopsis thaliana OX=3702 GN=At3g43660 PE=2 SV=1	S	Function unknown	vacuolar iron transporter homolog 4 [Medicago truncatula]	molecular function: transporter activity (GO:0005215);; biological process: localization (GO:0051179);; biological process: cellular process (GO:0009987);; biological process: single-organism process (GO:0044699);; biological process: biological regulation (GO:0065007);; cellular component: membrane (GO:0016020);; cellular component: membrane part (GO:0044425)
MTR_0121s0060	MTR_0121s0060	14.934332	7.520355	15.627637	57.178665	57.470085	78.241898	14.569399	12.569157	8.125902	0.772306912017571	-0.165876716275673	normal	1.16993587298142e-14	-2.78271464695194	down	1.02713717456031e-30	-2.9808636806681	down	--	--	Biological Process: response to acid chemical (GO:0001101);; Biological Process: immune system process (GO:0002376);; Cellular Component: cellular_component (GO:0005575);; Cellular Component: intracellular (GO:0005622);; Cellular Component: cell (GO:0005623);; Cellular Component: cytoplasm (GO:0005737);; Cellular Component: peroxisome (GO:0005777);; Cellular Component: cytosol (GO:0005829);; Biol…	K13346|3.1e-25|zma:100276755|K13346 peroxin-10 | (RefSeq) cl15935_1; uncharacterized protein LOC100276755	Peroxisome (ko04146)	--	--	Stress responsive A/B Barrel Domain	Stress-response A/B barrel domain-containing protein UP3 OS=Arabidopsis thaliana OX=3702 GN=UP3 PE=1 SV=1	S	Function unknown	stress responsive A/B barrel domain protein [Medicago truncatula]	biological process: response to stimulus (GO:0050896);; biological process: immune system process (GO:0002376);; cellular component: cell (GO:0005623);; cellular component: cell part (GO:0044464);; cellular component: organelle (GO:0043226);; cellular component: organelle part (GO:0044422);; biological process: multi-organism process (GO:0051704)
MTR_0122s0020	MTR_0122s0020	0.0	0.0	0.141952	1.095392	0.797333	1.811875	1.490556	0.0	0.074378	--	--	--	0.000136862179093854	-4.47848142037831	down	0.232827478984407	-1.56360245309524	normal	--	--	Cellular Component: extracellular region (GO:0005576);; Biological Process: syncytium formation (GO:0006949);; Cellular Component: plasmodesma (GO:0009506);; Biological Process: sexual reproduction (GO:0019953);;	K20628|6.0e-161|mtr:MTR_0122s0020|K20628 expansin | (RefSeq) expansin-like protein B1	--	--	--	Expansin C-terminal domain;; Lytic transglycolase	Expansin-B3 OS=Arabidopsis thaliana OX=3702 GN=EXPB3 PE=2 SV=2	S	Function unknown	expansin-B3 [Medicago truncatula]	cellular component: extracellular region (GO:0005576);; biological process: cellular process (GO:0009987);; biological process: developmental process (GO:0032502);; biological process: single-organism process (GO:0044699);; cellular component: cell junction (GO:0030054);; biological process: reproduction (GO:0000003);; biological process: reproductive process (GO:0022414);; biological process: mu…
MTR_0133s0020	MTR_0133s0020	83.97319	84.261803	59.698833	22.194046	26.699738	25.687611	63.454426	73.84285	121.439331	0.727752851256631	0.169466282128907	normal	2.1968237724512e-12	1.10890895042908	up	0.000149286843805182	1.25906440621852	up	--	--	Biological Process: defense response (GO:0006952);; Molecular Function: ADP binding (GO:0043531);;	K15078|9.4e-143|tcc:18614561|K15078 structure-specific endonuclease subunit SLX1 [EC:3.6.1.-] | (RefSeq) putative disease resistance protein RGA3	--	[T]	Signal transduction mechanisms	NB-ARC domain;; Rx N-terminal domain;; Leucine Rich repeats (2 copies);; Leucine rich repeat	Disease resistance protein RGA2 OS=Solanum bulbocastanum OX=147425 GN=RGA2 PE=1 SV=1	T	Signal transduction mechanisms	disease resistance protein RGA2 isoform X1 [Medicago truncatula]	biological process: response to stimulus (GO:0050896);; molecular function: binding (GO:0005488)
MTR_0133s0030	MTR_0133s0030	1.841599	2.163707	1.619394	0.664318	0.62602	0.669201	1.77972	1.89206	2.801992	0.672255091315696	0.17932202812992	normal	1.63926812918177e-06	1.02013984462134	up	0.000428631173403587	1.1789702080097	up	--	--	Biological Process: defense response (GO:0006952);; Molecular Function: ADP binding (GO:0043531);;	K15078|4.0e-144|tcc:18614561|K15078 structure-specific endonuclease subunit SLX1 [EC:3.6.1.-] | (RefSeq) putative disease resistance protein RGA3	--	[T]	Signal transduction mechanisms	NB-ARC domain;; Rx N-terminal domain;; Leucine Rich repeats (2 copies)	Putative disease resistance protein RGA4 OS=Solanum bulbocastanum OX=147425 GN=RGA4 PE=2 SV=1	T	Signal transduction mechanisms	putative disease resistance protein RGA3 [Medicago truncatula]	biological process: response to stimulus (GO:0050896);; molecular function: binding (GO:0005488)
MTR_0136s0060	MTR_0136s0060	18.441505	16.599997	12.093976	6.782272	7.286628	8.32944	50.267532	66.534302	66.308273	3.77802440531451e-14	1.91508530130681	up	0.00143798211701647	0.570804739241623	normal	5.83582206488296e-29	2.48871093869024	up	[O]	Posttranslational modification, protein turnover, chaperones	Molecular Function: ATPase activator activity (GO:0001671);; Cellular Component: cytosol (GO:0005829);; Biological Process: protein folding (GO:0006457);; Biological Process: positive regulation of ATPase activity (GO:0032781);; Molecular Function: chaperone binding (GO:0051087);; Molecular Function: Hsp90 protein binding (GO:0051879);;	K20224|8.2e-60|apro:F751_1339|K20224 importin-9 | (RefSeq) Importin-9	--	[S]	Function unknown	Activator of Hsp90 ATPase, N-terminal;; Activator of Hsp90 ATPase homolog 1-like protein	--	O	Posttranslational modification, protein turnover, chaperones	activator of 90 kDa heat shock protein ATPase homolog [Medicago truncatula]	molecular function: molecular function regulator (GO:0098772);; biological process: biological regulation (GO:0065007);; cellular component: cell (GO:0005623);; cellular component: cell part (GO:0044464);; biological process: cellular process (GO:0009987);; molecular function: binding (GO:0005488)
MTR_0140s0030	MTR_0140s0030	2.158457	1.839441	0.553143	6.062847	4.382534	6.231966	6.354686	3.295527	3.340023	0.013974604821884	1.38610909396602	normal	8.45702713390357e-07	-2.35579263814502	down	0.00875642747323097	-0.910469739064913	normal	--	--	Molecular Function: transcription regulatory region sequence-specific DNA binding (GO:0000976);; Molecular Function: transcription factor activity, sequence-specific DNA binding (GO:0003700);; Cellular Component: nucleus (GO:0005634);; Biological Process: response to auxin (GO:0009733);; Biological Process: cell differentiation (GO:0030154);; Molecular Function: sequence-specific DNA binding (GO:…	K09422|1.5e-194|mtr:MTR_0489s0020|K09422 transcription factor MYB, plant | (RefSeq) R2R3-myb transcription factor	--	[K]	Transcription	Myb-like DNA-binding domain;; Myb-like DNA-binding domain	Myb-related protein 306 OS=Antirrhinum majus OX=4151 GN=MYB306 PE=2 SV=1	--	--	myb-related protein 306 [Medicago truncatula]	molecular function: binding (GO:0005488);; molecular function: nucleic acid binding transcription factor activity (GO:0001071);; biological process: biological regulation (GO:0065007);; cellular component: cell (GO:0005623);; cellular component: organelle (GO:0043226);; cellular component: cell part (GO:0044464);; biological process: response to stimulus (GO:0050896);; biological process: cellula…
MTR_0144s0060	MTR_0144s0060	3.48837	1.975824	2.027243	1.395291	1.380828	1.659924	5.212245	4.380487	8.256406	0.00386782684993503	1.19530803979139	up	0.425367592239107	0.252080839832234	normal	1.83308197837373e-05	1.46302712055934	up	--	--	Biological Process: defense response (GO:0006952);; Molecular Function: ADP binding (GO:0043531);;	K15078|6.5e-144|tcc:18614561|K15078 structure-specific endonuclease subunit SLX1 [EC:3.6.1.-] | (RefSeq) putative disease resistance protein RGA3	--	[T]	Signal transduction mechanisms	NB-ARC domain;; Rx N-terminal domain;; Leucine rich repeat;; Leucine Rich repeats (2 copies)	Putative disease resistance protein RGA3 OS=Solanum bulbocastanum OX=147425 GN=RGA3 PE=2 SV=2	T	Signal transduction mechanisms	LRR and NB-ARC domain disease resistance protein [Medicago truncatula]	biological process: response to stimulus (GO:0050896);; molecular function: binding (GO:0005488)
MTR_0148s0050	MTR_0148s0050	34.236675	31.400216	22.747936	32.352626	37.15596	34.242937	89.594997	97.966943	88.933498	1.42622763661563e-19	1.61040508950776	up	8.06562980685531e-07	-0.736601999985621	normal	3.51211696563718e-09	0.868146125279808	normal	--	--	Cellular Component: cytoplasm (GO:0005737);; Molecular Function: protein kinase binding (GO:0019901);;	--	--	[T]	Signal transduction mechanisms	Leucine rich repeat;; Leucine Rich repeats (2 copies);; Leucine-rich repeat;; Leucine Rich repeat	--	T	Signal transduction mechanisms	uncharacterized protein LOC25480466 [Medicago truncatula]	cellular component: cell (GO:0005623);; cellular component: cell part (GO:0044464);; molecular function: binding (GO:0005488)
MTR_0148s0080	MTR_0148s0080	2.228919	1.739857	4.817736	14.589817	16.758879	20.213062	18.838078	17.272226	13.324527	1.59091066733213e-06	2.28439542006486	up	3.24658266235388e-10	-2.94437175859445	down	0.00297615708003231	-0.6029827165265	normal	[W]	Extracellular structures	Molecular Function: protein serine/threonine kinase activity (GO:0004674);; Molecular Function: ATP binding (GO:0005524);; Cellular Component: plasma membrane (GO:0005886);; Biological Process: protein phosphorylation (GO:0006468);; Cellular Component: integral component of membrane (GO:0016021);; Molecular Function: polysaccharide binding (GO:0030247);; Biological Process: recognition of pollen …	K24104|2.7e-75|thj:104799061|K24104 GPN-loop GTPase | (RefSeq) LOW QUALITY PROTEIN: uncharacterized protein LOC104799061	--	--	--	Protein tyrosine and serine/threonine kinase;; Protein kinase domain;; D-mannose binding lectin;; S-locus glycoprotein domain	G-type lectin S-receptor-like serine/threonine-protein kinase At4g03230 OS=Arabidopsis thaliana OX=3702 GN=At4g03230 PE=3 SV=3	T	Signal transduction mechanisms	G-type lectin S-receptor-like serine/threonine-protein kinase At4g03230 [Medicago truncatula]	molecular function: catalytic activity (GO:0003824);; biological process: metabolic process (GO:0008152);; biological process: cellular process (GO:0009987);; molecular function: binding (GO:0005488);; cellular component: cell (GO:0005623);; cellular component: membrane (GO:0016020);; cellular component: cell part (GO:0044464);; cellular component: membrane part (GO:0044425);; biological process:…
MTR_0151s0030	MTR_0151s0030	30.781233	26.688232	30.001286	87.231956	67.644966	85.074806	44.06184	35.931648	34.276314	0.0709422582456782	0.33711080559371	normal	7.24826695950577e-26	-1.93574000396189	down	2.46952674919744e-20	-1.61365877146327	down	[G]	Carbohydrate transport and metabolism	Biological Process: inositol metabolic process (GO:0006020);; Biological Process: inositol biosynthetic process (GO:0006021);; Biological Process: signal transduction (GO:0007165);; Molecular Function: inositol monophosphate 1-phosphatase activity (GO:0008934);; Biological Process: phosphatidylinositol phosphorylation (GO:0046854);; Biological Process: inositol phosphate dephosphorylation (GO:004…	K01092|9.5e-200|mtr:MTR_0151s0030|K01092 myo-inositol-1(or 4)-monophosphatase [EC:3.1.3.25] | (RefSeq) inositol monophosphatase family protein	Inositol phosphate metabolism (ko00562);; Phosphatidylinositol signaling system (ko04070)	[G]	Carbohydrate transport and metabolism	Inositol monophosphatase family	Phosphatase IMPL1, chloroplastic OS=Arabidopsis thaliana OX=3702 GN=IMPL1 PE=1 SV=2	G	Carbohydrate transport and metabolism	phosphatase IMPL1, chloroplastic [Medicago truncatula]	biological process: metabolic process (GO:0008152);; biological process: cellular process (GO:0009987);; biological process: single-organism process (GO:0044699);; biological process: biological regulation (GO:0065007);; molecular function: catalytic activity (GO:0003824);; molecular function: binding (GO:0005488)
MTR_0152s0100	MTR_0152s0100	1.6305830000000001	2.136705	1.2427380000000001	0.583357	0.424976	0.262366	0.9879990000000001	0.538727	1.121009	0.0332185624657238	-0.933347717017327	normal	0.00399079514399017	1.30665093622309	up	0.577873880501208	0.33424381362414	normal	--	--	--	--	--	--	--	--	--	--	--	putative transcription factor B3-Domain family [Medicago truncatula]	--
MTR_0153s0060	MTR_0153s0060	8.227247	6.588131	6.153016	1.590933	0.996725	1.604939	8.392038	6.904195	6.528059	0.951630795070886	0.021384561360062	normal	3.90531424440675e-07	1.79515899511845	up	2.62298680683852e-06	1.79127864602203	up	--	--	--	K12181|3.8e-28|mtr:MTR_2g007840|K12181 COP9 signalosome complex subunit 8 | (RefSeq) COP9 signalosome complex subunit 8	--	[OT]	Posttranslational modification, protein turnover, chaperones;; Signal transduction mechanisms	CSN8/PSMD8/EIF3K family	COP9 signalosome complex subunit 8 OS=Arabidopsis thaliana OX=3702 GN=CSN8 PE=1 SV=1	--	--	hypothetical protein MTR_0153s0060 [Medicago truncatula]	--
MTR_0154s0020	MTR_0154s0020	2.868116	14.606483	11.279676	0.076749	0.012224	0.0	1.167865	2.829026	2.146416	0.00298318315503206	-2.02450785003657	down	2.06961918348384e-14	7.14180822678394	up	3.3800515797336e-08	4.93235973631985	up	[T]	Signal transduction mechanisms	Molecular Function: protein serine/threonine kinase activity (GO:0004674);; Molecular Function: ATP binding (GO:0005524);; Cellular Component: cytoplasm (GO:0005737);; Biological Process: regulation of mitotic cell cycle (GO:0007346);; Biological Process: signal transduction by protein phosphorylation (GO:0023014);; Biological Process: stress-activated protein kinase signaling cascade (GO:0031098…	K20716|7.6e-65|bna:106350075|K20716 mitogen-activated protein kinase kinase kinase 17/18 | (RefSeq) mitogen-activated protein kinase kinase kinase 18-like	MAPK signaling pathway - plant (ko04016)	[T]	Signal transduction mechanisms	Protein kinase domain;; Protein tyrosine and serine/threonine kinase	Mitogen-activated protein kinase kinase kinase 20 OS=Arabidopsis thaliana OX=3702 GN=MAPKKK20 PE=1 SV=1	T	Signal transduction mechanisms	mitogen-activated protein kinase kinase kinase 17 [Medicago truncatula]	molecular function: catalytic activity (GO:0003824);; biological process: metabolic process (GO:0008152);; biological process: cellular process (GO:0009987);; molecular function: binding (GO:0005488);; cellular component: cell (GO:0005623);; cellular component: cell part (GO:0044464);; biological process: biological regulation (GO:0065007);; biological process: signaling (GO:0023052);; biological…
MTR_0154s0040	MTR_0154s0040	8.170771	33.035999	16.042051	1.072162	1.804328	1.251652	28.944418	15.161356	19.004618	0.920726713216407	0.0793583527817963	normal	5.80474613802869e-09	3.22158492078453	up	2.94175009666775e-22	3.32790541975612	up	[M]	Cell wall/membrane/envelope biogenesis	Molecular Function: MAP kinase kinase kinase activity (GO:0004709);; Molecular Function: ATP binding (GO:0005524);;	K20716|2.2e-64|bna:106350075|K20716 mitogen-activated protein kinase kinase kinase 17/18 | (RefSeq) mitogen-activated protein kinase kinase kinase 18-like	MAPK signaling pathway - plant (ko04016)	[T]	Signal transduction mechanisms	Protein kinase domain;; Protein tyrosine and serine/threonine kinase	Mitogen-activated protein kinase kinase kinase 20 OS=Arabidopsis thaliana OX=3702 GN=MAPKKK20 PE=1 SV=1	T	Signal transduction mechanisms	putative mitogen-activated protein kinase kinase kinase STE-STE11 family [Medicago truncatula]	molecular function: catalytic activity (GO:0003824);; molecular function: signal transducer activity (GO:0004871);; biological process: metabolic process (GO:0008152);; biological process: cellular process (GO:0009987);; biological process: signaling (GO:0023052);; biological process: single-organism process (GO:0044699);; biological process: response to stimulus (GO:0050896);; biological process…
MTR_0160s0040	MTR_0160s0040	0.0	0.0	0.0	0.0	0.817066	0.653177	1.612867	1.499128	2.736088	1.34924223231219e-11	5.89719277120062	up	--	--	--	0.245448873235885	1.29536529071667	normal	--	--	Cellular Component: plasma membrane (GO:0005886);; Cellular Component: integral component of membrane (GO:0016021);; Molecular Function: 4 iron, 4 sulfur cluster binding (GO:0051539);;	K20855|8.3e-54|dzi:111275668|K20855 beta-1,3-galactosyltransferase 1/2/3/4/5/7/8 [EC:2.4.1.-] | (RefSeq) probable beta-1,3-galactosyltransferase 4 isoform X1	--	--	--	Domain of unknown function (DUF588)	CASP-like protein 2D1 OS=Glycine max OX=3847 PE=2 SV=1	S	Function unknown	CASP-like protein 2D1 [Medicago truncatula]	cellular component: cell (GO:0005623);; cellular component: membrane (GO:0016020);; cellular component: cell part (GO:0044464);; cellular component: membrane part (GO:0044425);; molecular function: binding (GO:0005488)
MTR_0170s0030	MTR_0170s0030	0.274431	0.282912	0.353632	10.378191	7.561373	12.194781	0.3939	0.104307	0.092704	--	--	--	3.41580987249694e-60	-5.47157043144343	down	1.45342996927316e-36	-6.01618065365227	down	--	--	Biological Process: chloroplast organization (GO:0009658);; Cellular Component: chloroplast outer membrane (GO:0009707);; Cellular Component: integral component of membrane (GO:0016021);;	--	--	--	--	--	Protein CHUP1, chloroplastic OS=Arabidopsis thaliana OX=3702 GN=CHUP1 PE=1 SV=1	S	Function unknown	protein CHUP1, chloroplastic [Medicago truncatula]	biological process: cellular process (GO:0009987);; biological process: cellular component organization or biogenesis (GO:0071840);; cellular component: cell (GO:0005623);; cellular component: membrane (GO:0016020);; cellular component: organelle (GO:0043226);; cellular component: organelle part (GO:0044422);; cellular component: cell part (GO:0044464);; cellular component: membrane part (GO:0044…
MTR_0172s0020	MTR_0172s0020	15.171311	14.257686	18.407972	91.082596	91.887909	88.58149	17.760418	18.342718	18.461466	0.643594629896409	0.143968389613591	normal	1.81359817321942e-46	-2.97256038204489	down	2.13808842103478e-103	-2.84966856371046	down	--	--	Molecular Function: maltose transmembrane transporter activity (GO:0005363);; Cellular Component: chloroplast envelope (GO:0009941);; Biological Process: maltose transport (GO:0015768);; Cellular Component: integral component of membrane (GO:0016021);;	--	--	--	--	--	Maltose excess protein 1, chloroplastic OS=Arabidopsis thaliana OX=3702 GN=MEX1 PE=2 SV=2	S	Function unknown	maltose excess protein 1, chloroplastic [Medicago truncatula]	molecular function: transporter activity (GO:0005215);; biological process: single-organism process (GO:0044699);; biological process: localization (GO:0051179);; cellular component: cell (GO:0005623);; cellular component: organelle (GO:0043226);; cellular component: organelle part (GO:0044422);; cellular component: cell part (GO:0044464);; cellular component: membrane (GO:0016020);; cellular com…
MTR_0172s0030	MTR_0172s0030	74.501137	64.685143	74.544441	114.840363	133.938217	114.897545	108.694229	103.16925	89.295509	0.0154670591063842	0.448098383468847	normal	1.71086803611866e-12	-1.24968707972234	down	2.94430670597996e-08	-0.816689121219015	normal	[K]	Transcription	Molecular Function: transcription factor activity, sequence-specific DNA binding (GO:0003700);; Biological Process: DNA-templated transcription, initiation (GO:0006352);; Cellular Component: chloroplast (GO:0009507);; Molecular Function: sigma factor activity (GO:0016987);; Biological Process: cellular response to redox state (GO:0071461);; Biological Process: cellular response to light stimulus …	K03086|1.6e-280|mtr:MTR_0172s0030|K03086 RNA polymerase primary sigma factor | (RefSeq) RNA polymerase sigma factor	--	--	--	Sigma-70 region 3;; Sigma-70 region 2;; Sigma-70, region 4	RNA polymerase sigma factor sigA OS=Arabidopsis thaliana OX=3702 GN=SIGA PE=1 SV=1	K	Transcription	RNA polymerase sigma factor sigA [Medicago truncatula]	molecular function: nucleic acid binding transcription factor activity (GO:0001071);; biological process: biological regulation (GO:0065007);; biological process: metabolic process (GO:0008152);; biological process: cellular process (GO:0009987);; cellular component: cell (GO:0005623);; cellular component: organelle (GO:0043226);; cellular component: cell part (GO:0044464);; molecular function: t…
MTR_0180s0050	MTR_0180s0050	10.933916	9.566314	7.446093	13.651126	16.969194	15.047591	16.295214	11.505995	12.138603	0.0329484515893067	0.474617328407712	normal	9.33628183907889e-12	-1.2071714395091	down	0.000139677391899704	-0.740761189579054	normal	--	--	Molecular Function: phospholipase A2 activity (GO:0004623);; Biological Process: phospholipid metabolic process (GO:0006644);; Biological Process: arachidonic acid secretion (GO:0050482);;	--	--	--	--	--	--	S	Function unknown	uncharacterized protein LOC25480567 [Medicago truncatula]	molecular function: catalytic activity (GO:0003824);; biological process: metabolic process (GO:0008152);; biological process: cellular process (GO:0009987);; biological process: single-organism process (GO:0044699);; biological process: localization (GO:0051179)
MTR_0181s0030	MTR_0181s0030	0.11857	0.089212	0.072644	3.512035	11.255854	6.838865	0.0	0.0	0.0	--	--	--	1.63378029735385e-27	-6.49764664151189	down	1.59401443235123e-18	-9.8362572668995	down	[QV]	Secondary metabolites biosynthesis, transport and catabolism;; Defense mechanisms	Molecular Function: iron ion binding (GO:0005506);; Cellular Component: membrane (GO:0016020);; Cellular Component: integral component of membrane (GO:0016021);; Molecular Function: oxidoreductase activity, acting on paired donors, with incorporation or reduction of molecular oxygen, NAD(P)H as one donor, and incorporation of one atom of oxygen (GO:0016709);; Molecular Function: heme binding (GO:…	K24188|1.0e-208|cam:101488523|K24188 cytochrome P450 family 93 subfamily A [EC:1.14.-.-] | (RefSeq) cytochrome P450 93A3-like	--	[Q]	Secondary metabolites biosynthesis, transport and catabolism	Cytochrome P450	Cytochrome P450 93A3 OS=Glycine max OX=3847 GN=CYP93A3 PE=2 SV=1	Q	Secondary metabolites biosynthesis, transport and catabolism	cytochrome P450 93A3 [Medicago truncatula]	molecular function: binding (GO:0005488);; cellular component: membrane (GO:0016020);; cellular component: membrane part (GO:0044425);; molecular function: catalytic activity (GO:0003824);; biological process: metabolic process (GO:0008152);; biological process: single-organism process (GO:0044699)
MTR_0182s0050	MTR_0182s0050	3.070098	4.09722	2.883823	1.815655	1.78095	2.008516	1.908898	0.6279	0.898619	0.00348476761066206	-1.49578914185974	down	0.330772265637071	0.338669497287753	normal	0.0320288617635784	-1.21878180088268	normal	--	--	Biological Process: root development (GO:0048364);; Molecular Function: triphosphatase activity (GO:0050355);;	--	--	--	--	CYTH domain	Triphosphate tunnel metalloenzyme 3 OS=Arabidopsis thaliana OX=3702 GN=TTM3 PE=1 SV=1	S	Function unknown	triphosphate tunel metalloenzyme 3 [Medicago truncatula]	biological process: developmental process (GO:0032502);; biological process: single-organism process (GO:0044699);; molecular function: catalytic activity (GO:0003824)
MTR_0186s0030	MTR_0186s0030	0.578171	0.356042	0.854481	3.879349	1.374847	3.791946	7.636606	8.227991	10.545344	7.30863565752278e-18	3.64663403324245	up	9.91866738534577e-06	-2.70583237246048	down	0.0421254795198778	0.990353801431979	normal	[O]	Posttranslational modification, protein turnover, chaperones	Molecular Function: glutathione transferase activity (GO:0004364);;	K00799|3.1e-120|mtr:MTR_8g056940|K00799 glutathione S-transferase [EC:2.5.1.18] | (RefSeq) glutathione S-transferase, amino-terminal domain protein	Glutathione metabolism (ko00480)	[O]	Posttranslational modification, protein turnover, chaperones	Glutathione S-transferase, N-terminal domain;; Glutathione S-transferase, N-terminal domain;; Glutathione S-transferase, N-terminal domain	Probable glutathione S-transferase parC OS=Nicotiana tabacum OX=4097 GN=PARC PE=2 SV=1	O	Posttranslational modification, protein turnover, chaperones	unknown [Medicago truncatula]	molecular function: catalytic activity (GO:0003824)
MTR_0189s0010	MTR_0189s0010	26.626619	102.575043	50.378292	2.780591	3.269893	2.639585	31.286381	29.756435	32.606846	0.101481986585632	-0.918250931220976	normal	1.87188461425884e-14	3.80534535115929	up	5.1665382158124e-52	2.87498002783585	up	[M]	Cell wall/membrane/envelope biogenesis	Molecular Function: protein serine/threonine kinase activity (GO:0004674);; Molecular Function: ATP binding (GO:0005524);; Cellular Component: cytoplasm (GO:0005737);; Biological Process: regulation of mitotic cell cycle (GO:0007346);; Biological Process: signal transduction by protein phosphorylation (GO:0023014);; Biological Process: stress-activated protein kinase signaling cascade (GO:0031098…	K20716|7.7e-64|bna:106350075|K20716 mitogen-activated protein kinase kinase kinase 17/18 | (RefSeq) mitogen-activated protein kinase kinase kinase 18-like	MAPK signaling pathway - plant (ko04016)	[T]	Signal transduction mechanisms	Protein kinase domain;; Protein tyrosine and serine/threonine kinase	Mitogen-activated protein kinase kinase kinase 20 OS=Arabidopsis thaliana OX=3702 GN=MAPKKK20 PE=1 SV=1	T	Signal transduction mechanisms	MAP3K-like kinase, partial [Medicago truncatula]	molecular function: catalytic activity (GO:0003824);; biological process: metabolic process (GO:0008152);; biological process: cellular process (GO:0009987);; molecular function: binding (GO:0005488);; cellular component: cell (GO:0005623);; cellular component: cell part (GO:0044464);; biological process: biological regulation (GO:0065007);; biological process: signaling (GO:0023052);; biological…
MTR_0190s0020	MTR_0190s0020	0.024929	0.0	0.038744	1.615466	0.768977	1.346921	0.393872	0.045235	0.0	--	--	--	5.19049984388077e-12	-5.7282458048433	down	0.00216111498909386	-3.2812750927709	down	--	--	Molecular Function: shikimate O-hydroxycinnamoyltransferase activity (GO:0047172);;	K19747|2.1e-59|mus:103973391|K19747 BAHD acyltransferase [EC:2.3.1.-] | (RefSeq) BAHD acyltransferase DCR	--	--	--	Transferase family	Uncharacterized acetyltransferase At3g50280 OS=Arabidopsis thaliana OX=3702 GN=At3g50280 PE=3 SV=1	G	Carbohydrate transport and metabolism	uncharacterized acetyltransferase At3g50280 [Medicago truncatula]	molecular function: catalytic activity (GO:0003824)
MTR_0191s0020	MTR_0191s0020	0.81202	0.33339	0.258905	2.257385	2.11448	2.232576	0.56805	0.185847	0.340516	--	--	--	5.33997138606895e-08	-2.65826043119992	down	1.61019933529059e-09	-2.99302425208381	down	--	--	Molecular Function: DNA binding (GO:0003677);; Cellular Component: nucleus (GO:0005634);; Biological Process: polar nucleus fusion (GO:0010197);;	K11296|3.0e-23|pop:112325286|K11296 high mobility group protein B3 | (RefSeq) high mobility group B protein 7-like	--	--	--	HMG (high mobility group) box	High mobility group B protein 7 OS=Arabidopsis thaliana OX=3702 GN=HMGB7 PE=1 SV=1	K	Transcription	uncharacterized protein LOC25480599 [Medicago truncatula]	molecular function: binding (GO:0005488);; cellular component: cell (GO:0005623);; cellular component: organelle (GO:0043226);; cellular component: cell part (GO:0044464);; biological process: cellular process (GO:0009987);; biological process: cellular component organization or biogenesis (GO:0071840)
MTR_0194s0030	MTR_0194s0030	24.040277	23.315897	25.704226	3.113385	4.625449	3.822833	8.418173	25.141121	29.019232	0.757619126789261	-0.21704836959386	normal	2.79763364592357e-22	2.16768611334197	up	0.000203327111295924	1.8800165115763	up	--		Molecular Function: transmembrane receptor protein serine/threonine kinase activity (GO:0004675);; Molecular Function: ATP binding (GO:0005524);; Cellular Component: plasma membrane (GO:0005886);; Biological Process: protein phosphorylation (GO:0006468);; Cellular Component: integral component of membrane (GO:0016021);;	K01180|8.2e-150|cmax:111487562|K01180 endo-1,3(4)-beta-glucanase [EC:3.2.1.6] | (RefSeq) uncharacterized protein LOC111487562	--	[T]	Signal transduction mechanisms	Protein kinase domain;; Protein tyrosine and serine/threonine kinase	Proline-rich receptor-like protein kinase PERK9 OS=Arabidopsis thaliana OX=3702 GN=PERK9 PE=1 SV=1	T	Signal transduction mechanisms	proline-rich receptor-like protein kinase PERK9 [Medicago truncatula]	molecular function: catalytic activity (GO:0003824);; molecular function: signal transducer activity (GO:0004871);; molecular function: molecular transducer activity (GO:0060089);; biological process: metabolic process (GO:0008152);; biological process: cellular process (GO:0009987);; biological process: signaling (GO:0023052);; biological process: single-organism process (GO:0044699);; biologica…
MTR_0194s0040	MTR_0194s0040	3.455451	2.674186	3.402864	5.45279	5.934423	6.58422	5.440854	5.522351	4.779817	0.0122423366484675	0.671039826135178	normal	2.79307715940432e-09	-1.39265807513542	down	0.000249830404429083	-0.732483341908845	normal	[FR]	Nucleotide transport and metabolism;; General function prediction only	Molecular Function: 5'-deoxynucleotidase activity (GO:0002953);; Cellular Component: cytoplasm (GO:0005737);; Cellular Component: chloroplast (GO:0009507);;	K07023|4.2e-126|mtr:MTR_0194s0040|K07023 putative hydrolases of HD superfamily | (RefSeq) metal-dependent phosphohydrolase	--	[R]	General function prediction only	HD domain;; HD containing hydrolase-like enzyme;; HD domain	--	S	Function unknown	HD domain-containing protein 2 homolog isoform X2 [Medicago truncatula]	molecular function: catalytic activity (GO:0003824);; biological process: metabolic process (GO:0008152);; biological process: cellular process (GO:0009987);; cellular component: cell (GO:0005623);; cellular component: cell part (GO:0044464);; cellular component: organelle (GO:0043226)
MTR_0197s0010	MTR_0197s0010	1.605769	0.617909	1.635271	12.146655	11.946537	14.151419	1.130469	0.620441	0.374492	--	--	--	2.91171866741382e-19	-3.72176434823006	down	2.9446304598141e-37	-4.62106238739075	down	--	--	Molecular Function: transcription regulatory region sequence-specific DNA binding (GO:0000976);; Molecular Function: transcription factor activity, sequence-specific DNA binding (GO:0003700);; Cellular Component: nucleus (GO:0005634);; Biological Process: cell differentiation (GO:0030154);; Molecular Function: sequence-specific DNA binding (GO:0043565);;	K09422|3.2e-133|mtr:MTR_0197s0010|K09422 transcription factor MYB, plant | (RefSeq) myb transcription factor	--	[K]	Transcription	Myb-like DNA-binding domain;; Myb-like DNA-binding domain	Transcription factor MYB1 OS=Actinidia chinensis var. chinensis OX=1590841 GN=MYB1 PE=2 SV=1	K	Transcription	transcription factor MYB1 [Medicago truncatula]	molecular function: binding (GO:0005488);; molecular function: nucleic acid binding transcription factor activity (GO:0001071);; biological process: biological regulation (GO:0065007);; cellular component: cell (GO:0005623);; cellular component: organelle (GO:0043226);; cellular component: cell part (GO:0044464);; biological process: cellular process (GO:0009987);; biological process: development…
MTR_0200s0050	MTR_0200s0050	0.205862	0.0	0.689853	3.839037	2.06221	2.236335	0.0	0.706164	1.574078	--	--	--	0.00215131106102103	-3.27564790816109	down	0.0691366348560198	-2.04077550498698	normal	[T]	Signal transduction mechanisms	Molecular Function: acid phosphatase activity (GO:0003993);; Molecular Function: ferrous iron binding (GO:0008198);; Molecular Function: ferric iron binding (GO:0008199);;	K14379|2.9e-128|mtr:MTR_0200s0050|K14379 tartrate-resistant acid phosphatase type 5 [EC:3.1.3.2] | (RefSeq) purple acid phosphatase family protein	Riboflavin metabolism (ko00740)	[O]	Posttranslational modification, protein turnover, chaperones	Calcineurin-like phosphoesterase	Purple acid phosphatase 4 OS=Arabidopsis thaliana OX=3702 GN=PAP4 PE=2 SV=1	O	Posttranslational modification, protein turnover, chaperones	purple acid phosphatase 4 [Medicago truncatula]	molecular function: catalytic activity (GO:0003824);; biological process: metabolic process (GO:0008152);; biological process: cellular process (GO:0009987);; molecular function: binding (GO:0005488)
MTR_0204s0010	MTR_0204s0010	9.280037	8.765129	8.667384	24.644836	18.85347	26.909563	16.363754	10.027543	10.25613	0.139943421053405	0.398703155617032	normal	2.45861025548772e-23	-1.87890859557485	down	1.03580831143339e-08	-1.48587177699324	down	--	--	Cellular Component: integral component of membrane (GO:0016021);;	K17086|2.9e-254|mtr:MTR_0204s0010|K17086 transmembrane 9 superfamily member 2/4 | (RefSeq) endomembrane protein 70 family protein	--	[U]	Intracellular trafficking, secretion, and vesicular transport	Endomembrane protein 70	Transmembrane 9 superfamily member 11 OS=Arabidopsis thaliana OX=3702 GN=TMN11 PE=2 SV=1	U	Intracellular trafficking, secretion, and vesicular transport	putative nonaspanin (TM9SF) [Medicago truncatula]	cellular component: membrane (GO:0016020);; cellular component: membrane part (GO:0044425)
MTR_0204s0020	MTR_0204s0020	0.680517	0.681766	0.524976	16.784906	7.127185	16.607292	0.75434	0.616286	0.68761	0.859057438772383	0.0841122613064719	normal	4.24608487321704e-33	-4.8391102791251	down	2.28778358681376e-32	-4.74926512942377	down	[G]	Carbohydrate transport and metabolism	Molecular Function: sugar:proton symporter activity (GO:0005351);; Cellular Component: integral component of plasma membrane (GO:0005887);; Biological Process: glucose import (GO:0046323);;	K24193|6.4e-276|mtr:MTR_0204s0020|K24193 MFS transporter, SP family, sugar:H+ symporter | (RefSeq) sugar porter (SP) family MFS transporter	--	[R]	General function prediction only	Sugar (and other) transporter;; Major Facilitator Superfamily	Sugar transport protein 7 OS=Arabidopsis thaliana OX=3702 GN=STP7 PE=1 SV=1	U	Intracellular trafficking, secretion, and vesicular transport	sugar transport protein 7 isoform X1 [Medicago truncatula]	molecular function: transporter activity (GO:0005215);; biological process: single-organism process (GO:0044699);; biological process: localization (GO:0051179);; cellular component: cell (GO:0005623);; cellular component: membrane (GO:0016020);; cellular component: membrane part (GO:0044425);; cellular component: cell part (GO:0044464)
MTR_0212s0040	MTR_0212s0040	2.146643	1.971146	1.647708	1.084334	1.280865	0.779218	4.308854	4.561057	3.362054	2.42155278454964e-06	1.04028909068995	up	0.24052962673057	0.365329608152993	normal	5.43662417560191e-06	1.39198930139981	up	[C]	Energy production and conversion	Molecular Function: cytochrome-c oxidase activity (GO:0004129);; Molecular Function: copper ion binding (GO:0005507);; Molecular Function: ATP binding (GO:0005524);; Cellular Component: plasma membrane (GO:0005886);; Biological Process: ATP synthesis coupled proton transport (GO:0015986);; Cellular Component: integral component of membrane (GO:0016021);; Molecular Function: ADP binding (GO:004353…	K02132|0.0e+00|mtr:MTR_0212s0040|K02132 F-type H+-transporting ATPase subunit alpha | (RefSeq) ATP synthase F1, alpha subunit	Oxidative phosphorylation (ko00190)	[C]	Energy production and conversion	ATP synthase alpha/beta family, nucleotide-binding domain;; Cytochrome C oxidase subunit II, periplasmic domain;; ATP synthase alpha/beta chain, C terminal domain;; ATP synthase alpha/beta family, beta-barrel domain;; Cytochrome C oxidase subunit II, transmembrane domain	ATP synthase subunit alpha, mitochondrial OS=Pisum sativum OX=3888 GN=ATPA PE=3 SV=2	C	Energy production and conversion	ATP synthase F1, alpha subunit [Medicago truncatula]	molecular function: catalytic activity (GO:0003824);; molecular function: transporter activity (GO:0005215);; molecular function: electron carrier activity (GO:0009055);; biological process: metabolic process (GO:0008152);; biological process: single-organism process (GO:0044699);; biological process: localization (GO:0051179);; molecular function: binding (GO:0005488);; cellular component: cell …
MTR_0223s0010	MTR_0223s0010	0.835759	0.822446	0.82411	1.981505	1.856145	3.037104	2.618074	0.639961	1.399598	0.214590916648382	0.785492542933101	normal	2.87453971412836e-09	-1.93474243451508	down	0.055344736234457	-1.08477339809802	normal	--	--	Cellular Component: integral component of membrane (GO:0016021);; Molecular Function: transferase activity (GO:0016740);;	K20892|2.1e-06|gsl:Gasu_07340|K20892 beta-arabinofuranosyltransferase [EC:2.4.2.-] | (RefSeq) hypothetical protein	--	--	--	Nucleotide-diphospho-sugar transferase	Uncharacterized protein At4g15970 OS=Arabidopsis thaliana OX=3702 GN=At4g15970 PE=2 SV=1	G	Carbohydrate transport and metabolism	uncharacterized protein At4g15970 [Medicago truncatula]	cellular component: membrane (GO:0016020);; cellular component: membrane part (GO:0044425);; molecular function: catalytic activity (GO:0003824)
MTR_0223s0040	MTR_0223s0040	0.0	0.0	0.0	4.459767	2.430745	5.312101	0.0	0.0	0.0	--	--	--	4.15313127169463e-11	-8.89523929058377	down	1.0892835941192e-12	-8.41157765003854	down	--	--	Molecular Function: DNA binding (GO:0003677);; Cellular Component: nucleus (GO:0005634);;	K14491|6.0e-06|qsu:112008699|K14491 two-component response regulator ARR-B family | (RefSeq) putative two-component response regulator ARR21	Plant hormone signal transduction (ko04075)	--	--	Myb-like DNA-binding domain	Myb family transcription factor MOF1 OS=Oryza sativa subsp. japonica OX=39947 GN=MOF1 PE=1 SV=1	K	Transcription	protein PHR1-LIKE 3 [Medicago truncatula]	molecular function: binding (GO:0005488);; cellular component: cell (GO:0005623);; cellular component: organelle (GO:0043226);; cellular component: cell part (GO:0044464)
MTR_0224s0030	MTR_0224s0030	12.674505	11.823896	13.533296	33.565521	29.504879	32.882298	24.533113	34.638622	25.261089	7.25679138259881e-05	1.09689638373863	up	7.82068540914165e-25	-1.81355291633734	down	0.00267708993032144	-0.718539622761496	normal	[HT]	Coenzyme transport and metabolism;; Signal transduction mechanisms	Molecular Function: protein kinase activity (GO:0004672);;	K08869|2.6e-161|mtr:MTR_1g095480|K08869 aarF domain-containing kinase | (RefSeq) AarF domain kinase	--	[R]	General function prediction only	Phosphotransferase enzyme family	Protein ACTIVITY OF BC1 COMPLEX KINASE 1, chloroplastic OS=Arabidopsis thaliana OX=3702 GN=ABC1K1 PE=1 SV=1	S	Function unknown	ubiquinone biosynthesis protein coq-8, putative, partial [Medicago truncatula]	molecular function: catalytic activity (GO:0003824);; biological process: metabolic process (GO:0008152);; biological process: cellular process (GO:0009987)
MTR_0227s0010	MTR_0227s0010	0.146713	0.0	0.096174	1.661779	0.969862	1.675784	0.118755	0.06574	0.058303	--	--	--	1.97603092191099e-08	-4.32890860421709	down	1.19177392055648e-10	-4.46390160723976	down	--	--	Molecular Function: protein binding (GO:0005515);;	K11843|4.0e-09|aip:110267024|K11843 ubiquitin carboxyl-terminal hydrolase 14 [EC:3.4.19.12] | (RefSeq) FBD-associated F-box protein At4g10400-like	--	--	--	F-box domain	F-box/FBD/LRR-repeat protein At1g13570 OS=Arabidopsis thaliana OX=3702 GN=At1g13570 PE=2 SV=1	S	Function unknown	F-box/RNI superfamily protein, partial [Medicago truncatula]	molecular function: binding (GO:0005488)
MTR_0227s0020	MTR_0227s0020	21.412779	18.714563	23.182798	8.649878	3.878005	6.753799	26.327065	17.057573	15.700485	0.659850089422014	-0.157874290314848	normal	0.000752674156737108	1.22189215330117	up	0.00690111460513408	1.03984515599532	up	--	--	Molecular Function: structural constituent of ribosome (GO:0003735);; Cellular Component: ribosome (GO:0005840);; Biological Process: translational elongation (GO:0006414);;	K02943|9.3e-29|mtr:MTR_0227s0020|K02943 large subunit ribosomal protein LP2 | (RefSeq) 60S acidic ribosomal protein	Ribosome (ko03010)	[J]	Translation, ribosomal structure and biogenesis	60s Acidic ribosomal protein	60S acidic ribosomal protein P2-2 OS=Arabidopsis thaliana OX=3702 GN=RPP2B PE=1 SV=1	J	Translation, ribosomal structure and biogenesis	60S acidic ribosomal protein P2-2 [Medicago truncatula]	molecular function: structural molecule activity (GO:0005198);; cellular component: cell (GO:0005623);; cellular component: macromolecular complex (GO:0032991);; cellular component: organelle (GO:0043226);; cellular component: cell part (GO:0044464);; biological process: metabolic process (GO:0008152);; biological process: cellular process (GO:0009987)
MTR_0227s0030	MTR_0227s0030	4.875083	6.369554	4.726301	2.333188	1.360279	1.827806	5.524223	3.684551	3.248154	0.224051303556529	-0.403204465861456	normal	0.00103242059077826	1.02794607298057	up	0.116624046707029	0.600629559558905	normal	--	--	Cellular Component: integral component of membrane (GO:0016021);;	K00876|1.6e-228|mtr:MTR_0227s0030|K00876 uridine kinase [EC:2.7.1.48] | (RefSeq) transmembrane protein, putative	Pyrimidine metabolism (ko00240)	[TZ]	Signal transduction mechanisms;; Cytoskeleton	--	Inorganic pyrophosphatase TTM2 OS=Arabidopsis thaliana OX=3702 GN=TTM2 PE=1 SV=1	--	--	transmembrane protein, putative, partial [Medicago truncatula]	cellular component: membrane (GO:0016020);; cellular component: membrane part (GO:0044425)
MTR_0230s0010	MTR_0230s0010	2.636213	2.209359	2.30703	0.623938	0.644958	0.699957	2.609954	3.187076	3.771905	0.23248271355526	0.386552911702301	normal	2.42474176847776e-10	1.35301431675108	up	7.19554859344843e-09	1.72006004465218	up	[R]	General function prediction only	Biological Process: defense response (GO:0006952);; Molecular Function: ADP binding (GO:0043531);;	K15078|2.7e-109|vvi:100255136|K15078 structure-specific endonuclease subunit SLX1 [EC:3.6.1.-] | (RefSeq) putative disease resistance protein RGA1	--	[T]	Signal transduction mechanisms	NB-ARC domain;; Rx N-terminal domain	Disease resistance protein RGA2 OS=Solanum bulbocastanum OX=147425 GN=RGA2 PE=1 SV=1	T	Signal transduction mechanisms	LRR and NB-ARC domain disease resistance protein [Medicago truncatula]	biological process: response to stimulus (GO:0050896);; molecular function: binding (GO:0005488)
MTR_0236s0050	MTR_0236s0050	0.89739	0.092834	0.912103	6.853096	4.197971	5.42036	0.825913	1.085942	0.87344	0.673308294121865	0.429165387364224	normal	2.80631205444422e-06	-3.43717696096906	down	1.63462134911056e-20	-3.06513030080507	down	[E]	Amino acid transport and metabolism	Cellular Component: plasma membrane (GO:0005886);; Molecular Function: peptide:proton symporter activity (GO:0015333);; Cellular Component: integral component of membrane (GO:0016021);; Molecular Function: oligopeptide transmembrane transporter activity (GO:0035673);; Molecular Function: peptide transmembrane transporter activity (GO:1904680);;	K14638|7.5e-286|mtr:MTR_0236s0050|K14638 solute carrier family 15 (peptide/histidine transporter), member 3/4 | (RefSeq) peptide/nitrate transporter	--	[E]	Amino acid transport and metabolism	POT family	Protein NRT1/ PTR FAMILY 1.1 OS=Arabidopsis thaliana OX=3702 GN=NPF1.1 PE=1 SV=2	E	Amino acid transport and metabolism	protein NRT1/ PTR FAMILY 1.1 [Medicago truncatula]	cellular component: cell (GO:0005623);; cellular component: membrane (GO:0016020);; cellular component: cell part (GO:0044464);; molecular function: transporter activity (GO:0005215);; biological process: single-organism process (GO:0044699);; biological process: localization (GO:0051179);; cellular component: membrane part (GO:0044425)
MTR_0245s0010	MTR_0245s0010	5.319906	5.218776999999999	4.329907	2.370116	0.948144	1.548874	4.179875	2.98117	2.1555619999999998	0.0509500866817103	-0.655975784984768	normal	0.00638752847277839	1.06605169849687	up	0.43746708093748	0.383069258808854	normal	[S]	Function unknown	Molecular Function: DNA binding (GO:0003677);; Molecular Function: DNA topoisomerase type I activity (GO:0003917);; Cellular Component: chromosome (GO:0005694);; Biological Process: DNA topological change (GO:0006265);;	K03168|2.1e-151|ghi:107943645|K03168 DNA topoisomerase I [EC:5.6.2.1] | (RefSeq) DNA topoisomerase 1-like	--	[L]	Replication, recombination and repair	DNA topoisomerase;; Toprim domain;; Topoisomerase C-terminal repeat;; Topoisomerase DNA binding C4 zinc finger	--	L	Replication, recombination and repair	uncharacterized protein LOC25480723 [Medicago truncatula]	molecular function: binding (GO:0005488);; molecular function: catalytic activity (GO:0003824);; cellular component: cell (GO:0005623);; cellular component: organelle (GO:0043226);; cellular component: cell part (GO:0044464);; biological process: metabolic process (GO:0008152);; biological process: cellular process (GO:0009987);; biological process: cellular component organization or biogenesis (…
MTR_0249s0070	MTR_0249s0070	6.471069	5.832327	4.811317	3.32913	2.7093	3.43244	10.061556	13.316426	10.726237	5.18711299039228e-05	0.960049977051429	normal	0.0547742677876763	0.355161886173819	normal	4.1356429001408e-08	1.30306207023464	up	--	--	Molecular Function: DNA binding (GO:0003677);; Molecular Function: zinc ion binding (GO:0008270);;	--	--	[R]	General function prediction only	A20-like zinc finger;; AN1-like Zinc finger	Zinc finger A20 and AN1 domain-containing stress-associated protein 8 OS=Oryza sativa subsp. indica OX=39946 GN=SAP8 PE=2 SV=2	S	Function unknown	zinc finger A20 and AN1 domain stress-associated protein [Medicago truncatula]	molecular function: binding (GO:0005488)
MTR_0251s0050	MTR_0251s0050	2.44037	7.67993	21.738039	0.0	0.0	0.0	0.29275	0.883582	0.720586	8.2315927989744e-06	-3.47431366566097	down	6.41250120152643e-11	9.11492110165797	up	--	--	--	--	--	Molecular Function: transcription regulatory region sequence-specific DNA binding (GO:0000976);; Molecular Function: transcription factor activity, sequence-specific DNA binding (GO:0003700);; Cellular Component: nucleus (GO:0005634);; Biological Process: cell differentiation (GO:0030154);; Molecular Function: sequence-specific DNA binding (GO:0043565);;	K09422|9.3e-154|mtr:MTR_0251s0050|K09422 transcription factor MYB, plant | (RefSeq) myb-related transcription factor	--	[K]	Transcription	Myb-like DNA-binding domain;; Myb-like DNA-binding domain	Transcription factor MYB13 OS=Arabidopsis thaliana OX=3702 GN=MYB13 PE=1 SV=1	--	--	transcription factor MYB13 [Medicago truncatula]	molecular function: binding (GO:0005488);; molecular function: nucleic acid binding transcription factor activity (GO:0001071);; biological process: biological regulation (GO:0065007);; cellular component: cell (GO:0005623);; cellular component: organelle (GO:0043226);; cellular component: cell part (GO:0044464);; biological process: cellular process (GO:0009987);; biological process: development…
MTR_0256s0050	MTR_0256s0050	7.075384	6.36893	5.418266	1.199804	1.942962	1.89177	5.020066	5.444988	7.309937	0.776937195926895	-0.103438101808869	normal	5.82764888879129e-09	1.40313170426613	up	6.00808316450879e-05	1.27826507747236	up	[R]	General function prediction only	Biological Process: defense response (GO:0006952);; Molecular Function: ADP binding (GO:0043531);;	K15078|4.0e-139|tcc:18614561|K15078 structure-specific endonuclease subunit SLX1 [EC:3.6.1.-] | (RefSeq) putative disease resistance protein RGA3	--	[T]	Signal transduction mechanisms	NB-ARC domain;; Rx N-terminal domain;; Leucine Rich repeats (2 copies);; Leucine rich repeat	Putative disease resistance protein RGA1 OS=Solanum bulbocastanum OX=147425 GN=RGA1 PE=2 SV=2	T	Signal transduction mechanisms	NBS-LRR type disease resistance protein [Medicago truncatula]	biological process: response to stimulus (GO:0050896);; molecular function: binding (GO:0005488)
MTR_0257s0040	MTR_0257s0040	1.183392	0.571742	1.197669	0.336669	0.304911	0.570426	2.747113	3.75533	2.157215	0.00887720888413062	1.39868772477822	up	--	--	--	0.000294351164841658	2.13972208868081	up	--	--	--	--	--	--	--	--	--	T	Signal transduction mechanisms	uncharacterized protein LOC25480745 isoform X1 [Medicago truncatula]	--
MTR_0260s0030	MTR_0260s0030	7.060148	6.328481999999999	5.351711	10.442383999999999	8.449539	10.968246	10.216958	7.874935000000001	7.017562	0.0647173090675678	0.386291217543017	normal	1.35377545152721e-12	-1.17595982558684	down	9.2553472073626e-05	-0.800973591927952	normal	--	--	Cellular Component: plasma membrane (GO:0005886);;	--	--	--	--	--	Uncharacterized protein At4g15545 OS=Arabidopsis thaliana OX=3702 GN=At4g15545 PE=1 SV=1	S	Function unknown	uncharacterized protein At4g15545 [Medicago truncatula]	cellular component: cell (GO:0005623);; cellular component: membrane (GO:0016020);; cellular component: cell part (GO:0044464)
MTR_0264s0030	MTR_0264s0030	0.419161	0.721149	1.33673	0.0	0.532622	0.112372	2.170359	3.056891	3.129459	0.00974783261636685	1.55259934326114	up	--	--	--	0.00506043910731881	2.820850045922	up	--	--	--	--	--	--	--	Salt stress response/antifungal	Cysteine-rich receptor-like protein kinase 5 OS=Arabidopsis thaliana OX=3702 GN=CRK5 PE=1 SV=1	--	--	salt stress response/antifungal domain protein [Medicago truncatula]	--
MTR_0267s0050	MTR_0267s0050	1.768559	1.890539	1.598669	2.824632	2.304914	4.047312	2.451509	3.657128	2.40132	0.0836146995975615	0.64574661613013	normal	4.03838954501135e-05	-1.28239373339852	down	0.104870979865442	-0.638351685818684	normal	--	--	Molecular Function: molecular_function (GO:0003674);; Molecular Function: catalytic activity (GO:0003824);; Molecular Function: ubiquitin-protein transferase activity (GO:0004842);; Molecular Function: protein binding (GO:0005515);; Cellular Component: cellular_component (GO:0005575);; Cellular Component: intracellular (GO:0005622);; Cellular Component: cell (GO:0005623);; Cellular Component: nuc…	--	--	--	--	F-box associated;; F-box domain	F-box/kelch-repeat protein At3g06240 OS=Arabidopsis thaliana OX=3702 GN=At3g06240 PE=2 SV=1	S	Function unknown	F-box/kelch-repeat protein At3g23880 [Medicago truncatula]	molecular function: catalytic activity (GO:0003824);; molecular function: binding (GO:0005488);; cellular component: cell (GO:0005623);; cellular component: cell part (GO:0044464);; cellular component: organelle (GO:0043226);; biological process: metabolic process (GO:0008152);; biological process: cellular process (GO:0009987)
MTR_0271s0050	MTR_0271s0050	4.165461	4.946779	3.951357	1.294211	0.813163	1.488044	3.588619	3.888121	4.144602	0.543414946760701	-0.200355984267561	normal	7.03805899007895e-05	1.35908899037405	up	0.00397219338980023	1.13494511490295	up	--	--	Cellular Component: mitochondrial intermembrane space (GO:0005758);; Biological Process: copper ion transport (GO:0006825);; Molecular Function: copper chaperone activity (GO:0016531);;	K02260|7.6e-43|mtr:MTR_0648s0010|K02260 cytochrome c oxidase assembly protein subunit 17 | (RefSeq) cytochrome C oxidase copper chaperone	Oxidative phosphorylation (ko00190)	[O]	Posttranslational modification, protein turnover, chaperones	Cytochrome C oxidase copper chaperone (COX17)	Cytochrome c oxidase copper chaperone 1 OS=Arabidopsis thaliana OX=3702 GN=COX17-1 PE=2 SV=1	O	Posttranslational modification, protein turnover, chaperones	cytochrome c oxidase copper chaperone 1 [Medicago truncatula]	cellular component: cell (GO:0005623);; cellular component: membrane-enclosed lumen (GO:0031974);; cellular component: organelle (GO:0043226);; cellular component: organelle part (GO:0044422);; cellular component: cell part (GO:0044464);; biological process: localization (GO:0051179);; molecular function: binding (GO:0005488);; molecular function: metallochaperone activity (GO:0016530)
MTR_0271s0070	MTR_0271s0070	14.09608	12.928552	8.542225	1.236957	1.2074	0.693571	6.185171	4.356499	4.475127	1.78473387686348e-06	-1.25551828762059	down	5.05711788485596e-18	2.95187347953757	up	1.58652740833287e-05	1.66492577676117	up	--	--	Cellular Component: integral component of membrane (GO:0016021);;	--	--	--	--	--	--	--	--	uncharacterized protein LOC25480778 [Medicago truncatula]	cellular component: membrane (GO:0016020);; cellular component: membrane part (GO:0044425)
MTR_0275s0040	MTR_0275s0040	90.478317	73.7696	75.43399	35.842453	22.493643	31.913433	107.071671	105.502235	94.120987	0.0587628905487877	0.318565205489015	normal	0.000154049404489915	0.914199711722704	normal	3.49547411792189e-07	1.21379171462242	up	--	--	--	--	--	--	--	--	--	--	--	hypothetical protein MTR_0275s0040, partial [Medicago truncatula]	--
MTR_0276s0010	MTR_0276s0010	4.37617	5.456085	3.38061	6.696049	6.760884	6.507683	3.542094	3.43096	3.27869	0.155904060752976	-0.38976017526939	normal	1.40371357300503e-07	-1.09129725677973	down	4.5096651136299e-20	-1.49985727403387	down	--	--	--	--	--	--	--	Armadillo/beta-catenin-like repeat	--	S	Function unknown	uncharacterized protein LOC25480789 [Medicago truncatula]	--
MTR_0276s0040	MTR_0276s0040	9.227639	7.360154	9.88249	43.366474	30.543957	43.398659	7.846887	12.467908	25.583775	0.219129668248494	0.732361187814125	normal	1.33318264786662e-24	-2.61235640259679	down	0.000184492954297623	-1.82268217882647	down	--	--	--	--	--	--	--	Protein of unknown function (DUF4057)	--	S	Function unknown	uncharacterized protein LOC25480791 [Medicago truncatula]	--
MTR_0276s0050	MTR_0276s0050	6.707469	5.399383	6.419477	16.027708	12.28743	16.027267	8.475084	7.99249	5.309801	0.602517548323832	0.182457041309864	normal	3.71866049159226e-16	-1.73754368728945	down	3.19579435213239e-10	-1.56674026285114	down	--	--	Molecular Function: calcium ion binding (GO:0005509);; Molecular Function: calcium-dependent phospholipid binding (GO:0005544);; Cellular Component: cytoplasm (GO:0005737);; Cellular Component: cytosol (GO:0005829);;	K17098|7.9e-174|mtr:MTR_0276s0050|K17098 annexin D | (RefSeq) annexin D8	--	[U]	Intracellular trafficking, secretion, and vesicular transport	Annexin	Annexin D2 OS=Arabidopsis thaliana OX=3702 GN=ANN2 PE=1 SV=1	U	Intracellular trafficking, secretion, and vesicular transport	annexin D2 [Medicago truncatula]	molecular function: binding (GO:0005488);; cellular component: cell (GO:0005623);; cellular component: cell part (GO:0044464)
MTR_0277s0010	MTR_0277s0010	1.033943	1.728329	2.510073	0.056758	0.315376	0.220032	0.201299	0.535707	0.738569	0.00676801007704309	-1.72450946071214	down	0.000140098628470861	2.59840250894602	up	0.391431864338665	0.733422184222756	normal	--	--	Biological Process: signal transduction (GO:0007165);; Molecular Function: ADP binding (GO:0043531);;	K00695|0.0e+00|mtr:MTR_6g478030|K00695 sucrose synthase [EC:2.4.1.13] | (RefSeq) sucrose synthase	Starch and sucrose metabolism (ko00500)	--	--	TIR domain;; NB-ARC domain;; TIR domain;; Leucine rich repeat	Disease resistance protein RPV1 OS=Vitis rotundifolia OX=103349 GN=RPV1 PE=1 SV=1	O	Posttranslational modification, protein turnover, chaperones	disease resistance protein RPP4 isoform X2 [Medicago truncatula]	biological process: cellular process (GO:0009987);; biological process: biological regulation (GO:0065007);; molecular function: binding (GO:0005488)
MTR_0280s0040	MTR_0280s0040	46.397953	63.297424	130.783752	1.249007	2.351861	1.675074	20.001637	46.719635	37.764191	0.0547669822887668	-1.16611619191195	normal	4.01919488302264e-23	4.97122778670907	up	1.15921988453312e-18	3.71617688987473	up	--		Molecular Function: protein serine/threonine kinase activity (GO:0004674);; Molecular Function: ATP binding (GO:0005524);; Cellular Component: integral component of membrane (GO:0016021);; Molecular Function: carbohydrate binding (GO:0030246);; Biological Process: recognition of pollen (GO:0048544);;	K13420|3.6e-67|mesc:110601988|K13420 LRR receptor-like serine/threonine-protein kinase FLS2 [EC:2.7.11.1] | (RefSeq) LRR receptor-like serine/threonine-protein kinase FLS2	MAPK signaling pathway - plant (ko04016);; Plant-pathogen interaction (ko04626)	--	--	Protein kinase domain;; Protein tyrosine and serine/threonine kinase;; S-locus glycoprotein domain;; D-mannose binding lectin;; PAN-like domain	G-type lectin S-receptor-like serine/threonine-protein kinase At2g19130 OS=Arabidopsis thaliana OX=3702 GN=At2g19130 PE=2 SV=1	T	Signal transduction mechanisms	G-type lectin S-receptor-like serine/threonine-protein kinase At2g19130 [Medicago truncatula]	molecular function: catalytic activity (GO:0003824);; biological process: metabolic process (GO:0008152);; biological process: cellular process (GO:0009987);; molecular function: binding (GO:0005488);; cellular component: membrane (GO:0016020);; cellular component: membrane part (GO:0044425);; biological process: reproduction (GO:0000003);; biological process: reproductive process (GO:0022414);; …
MTR_0283s0030	MTR_0283s0030	7.69094	5.646632	2.795025	1.139804	1.191238	1.602953	6.277077	6.478702	9.516592	0.398741413843962	0.447290653228838	normal	0.000547428823294258	1.4823219795011	up	4.41864460968526e-08	1.93333445340761	up	--	--	Molecular Function: polynucleotide adenylyltransferase activity (GO:0004652);; Molecular Function: ATP binding (GO:0005524);; Cellular Component: nucleus (GO:0005634);; Biological Process: mRNA polyadenylation (GO:0006378);; Molecular Function: metal ion binding (GO:0046872);;	K14376|1.9e-214|mtr:MTR_0283s0030|K14376 poly(A) polymerase [EC:2.7.7.19] | (RefSeq) poly(A) polymerase	mRNA surveillance pathway (ko03015)	[A]	RNA processing and modification	Poly(A) polymerase central domain;; Nucleotidyltransferase domain	Nuclear poly(A) polymerase 1 OS=Arabidopsis thaliana OX=3702 GN=PAPS1 PE=1 SV=1	A	RNA processing and modification	nuclear poly(A) polymerase 1 isoform X1 [Medicago truncatula]	molecular function: catalytic activity (GO:0003824);; molecular function: binding (GO:0005488);; cellular component: cell (GO:0005623);; cellular component: organelle (GO:0043226);; cellular component: cell part (GO:0044464);; biological process: metabolic process (GO:0008152);; biological process: cellular process (GO:0009987)
MTR_0286s0010	MTR_0286s0010	6.223894	2.357839	5.46987	30.971275	22.689577	34.070343	10.129598	10.641819	15.683279	0.0105493833509079	1.27306149237997	normal	2.00036780175659e-13	-3.07554333329978	down	7.01090727315984e-09	-1.7770115539621	down	--	--	Molecular Function: peroxidase activity (GO:0004601);; Cellular Component: extracellular region (GO:0005576);; Biological Process: response to oxidative stress (GO:0006979);; Cellular Component: integral component of membrane (GO:0016021);; Molecular Function: heme binding (GO:0020037);; Biological Process: hydrogen peroxide catabolic process (GO:0042744);; Molecular Function: metal ion binding (…	K00430|4.1e-187|mtr:MTR_0286s0010|K00430 peroxidase [EC:1.11.1.7] | (RefSeq) peroxidase family protein	Phenylpropanoid biosynthesis (ko00940)	--	--	Peroxidase	Peroxidase 63 OS=Arabidopsis thaliana OX=3702 GN=PER63 PE=2 SV=1	W	Extracellular structures	peroxidase 31 [Medicago truncatula]	molecular function: catalytic activity (GO:0003824);; molecular function: antioxidant activity (GO:0016209);; biological process: metabolic process (GO:0008152);; biological process: cellular process (GO:0009987);; biological process: single-organism process (GO:0044699);; biological process: response to stimulus (GO:0050896);; biological process: detoxification (GO:0098754);; cellular component:…
MTR_0286s0040	MTR_0286s0040	11.735874	13.118925	20.322933	1.882876	3.219261	2.203048	8.509768	11.49566	17.428587	0.610884280277177	-0.297023037080022	normal	7.34010670058295e-08	2.13676057972254	up	1.81051247602345e-05	1.80053578447495	up	--	--	Biological Process: lipid metabolic process (GO:0006629);;	K18875|1.5e-10|hbr:110658115|K18875 enhanced disease susceptibility 1 protein | (RefSeq) protein EDS1-like	Plant-pathogen interaction (ko04626)	--	--	Enhanced disease susceptibility 1 protein EP domain;; Lipase (class 3)	Senescence-associated carboxylesterase 101 OS=Arabidopsis thaliana OX=3702 GN=SAG101 PE=1 SV=1	S	Function unknown	lipase [Medicago truncatula]	biological process: metabolic process (GO:0008152);; biological process: single-organism process (GO:0044699)
MTR_0286s0050	MTR_0286s0050	21.668522	25.717007	37.748177	3.442352	5.125832	4.767633	15.868331	18.204615	29.930387	0.414293010449364	-0.434613879580453	normal	4.93006460143213e-09	2.18383538705782	up	1.68005332951906e-05	1.70748343373277	up	--	--	Biological Process: positive regulation of defense response to virus by host (GO:0002230);; Biological Process: regulation of immune system process (GO:0002682);; Biological Process: regulation of immune effector process (GO:0002697);; Biological Process: regulation of response to biotic stimulus (GO:0002831);; Biological Process: positive regulation of response to biotic stimulus (GO:0002833);; …	--	--	--	--	--	--	S	Function unknown	hypothetical protein MTR_0286s0050 [Medicago truncatula]	biological process: biological regulation (GO:0065007);; molecular function: catalytic activity (GO:0003824);; cellular component: cell (GO:0005623);; cellular component: cell part (GO:0044464);; cellular component: organelle (GO:0043226);; biological process: developmental process (GO:0032502);; biological process: single-organism process (GO:0044699)
MTR_0288s0020	MTR_0288s0020	0.087744	0.0	0.130049	1.886671	1.230549	1.505543	0.946355	0.490027	0.201773	--	--	--	7.16866500492604e-10	-4.58630760563789	down	0.000932567453029696	-1.9844318981622	down	--	--	Molecular Function: UDP-glycosyltransferase activity (GO:0008194);; Cellular Component: intracellular membrane-bounded organelle (GO:0043231);; Molecular Function: quercetin 3-O-glucosyltransferase activity (GO:0080043);; Molecular Function: quercetin 7-O-glucosyltransferase activity (GO:0080044);;	K23452|7.2e-150|bna:106451242|K23452 UDP-glucosyltransferase 85A [EC:2.4.1.-] | (RefSeq) UDP-glycosyltransferase 85A2 isoform X2	Zeatin biosynthesis (ko00908)	[GC]	Carbohydrate transport and metabolism;; Energy production and conversion	UDP-glucoronosyl and UDP-glucosyl transferase	7-deoxyloganetin glucosyltransferase OS=Gardenia jasminoides OX=114476 GN=UGT85A24 PE=1 SV=1	--	--	UDP-glucosyltransferase family protein [Medicago truncatula]	molecular function: catalytic activity (GO:0003824);; cellular component: cell (GO:0005623);; cellular component: organelle (GO:0043226);; cellular component: cell part (GO:0044464)
MTR_0288s0040	MTR_0288s0040	9.063952	5.965341	9.405424	19.681492	20.04143	24.825808	5.841055	4.821523	5.818282	0.060285083735788	-0.602563182324945	normal	4.94193711700875e-12	-1.86564680414523	down	7.46348746895706e-48	-2.49911287686389	down	[G]	Carbohydrate transport and metabolism	Cellular Component: cytoplasm (GO:0005737);; Biological Process: glycogen catabolic process (GO:0005980);; Molecular Function: glycogen phosphorylase activity (GO:0008184);; Cellular Component: integral component of membrane (GO:0016021);; Molecular Function: pyridoxal phosphate binding (GO:0030170);; Molecular Function: SHG alpha-glucan phosphorylase activity (GO:0102499);;	K00688|0.0e+00|mtr:MTR_0288s0040|K00688 glycogen phosphorylase [EC:2.4.1.1] | (RefSeq) glycogen/starch/alpha-glucan phosphorylase family protein	Starch and sucrose metabolism (ko00500)	[G]	Carbohydrate transport and metabolism	Carbohydrate phosphorylase	Alpha-1,4 glucan phosphorylase L isozyme, chloroplastic/amyloplastic OS=Vicia faba OX=3906 GN=PHO1 PE=2 SV=2	G	Carbohydrate transport and metabolism	glycogen/starch/alpha-glucan phosphorylase family protein [Medicago truncatula]	cellular component: cell (GO:0005623);; cellular component: cell part (GO:0044464);; biological process: metabolic process (GO:0008152);; biological process: cellular process (GO:0009987);; biological process: single-organism process (GO:0044699);; molecular function: catalytic activity (GO:0003824);; cellular component: membrane (GO:0016020);; cellular component: membrane part (GO:0044425);; mol…
MTR_0291s0010	MTR_0291s0010	8.147324	4.707802	7.672816	6.757912	6.179547	7.485098	3.562641	2.268903	2.681473	0.000124810506199762	-1.29108766363248	down	0.12494380552128	-0.468721359599639	normal	2.62591145483667e-17	-1.80197745649941	down	--	--	Cellular Component: plasmodesmatal endoplasmic reticulum (GO:0009511);; Biological Process: positive regulation of flower development (GO:0009911);; Cellular Component: integral component of membrane (GO:0016021);; Molecular Function: transferase activity, transferring glycosyl groups (GO:0016757);; Biological Process: cellular protein localization (GO:0034613);; Biological Process: long-day phot…	--	--	--	--	Plant phosphoribosyltransferase C-terminal;; C2 domain	FT-interacting protein 1 OS=Arabidopsis thaliana OX=3702 GN=FTIP1 PE=1 SV=1	L	Replication, recombination and repair	FT-interacting protein 1 [Medicago truncatula]	cellular component: cell (GO:0005623);; cellular component: membrane (GO:0016020);; cellular component: organelle (GO:0043226);; cellular component: organelle part (GO:0044422);; cellular component: membrane part (GO:0044425);; cellular component: cell part (GO:0044464);; biological process: biological regulation (GO:0065007);; molecular function: catalytic activity (GO:0003824);; biological proc…
MTR_0294s0020	MTR_0294s0020	15.450678	15.786711	12.135489	0.731897	0.894664	0.70182	5.874898	6.178527	5.300693	4.82312786296596e-16	-1.34034776436739	down	8.0567338386836e-73	3.69407117218633	up	7.63621718140919e-21	2.32776641789262	up	[E]	Amino acid transport and metabolism	Molecular Function: peptide:proton symporter activity (GO:0015333);; Cellular Component: integral component of membrane (GO:0016021);; Molecular Function: oligopeptide transmembrane transporter activity (GO:0035673);; Molecular Function: peptide transmembrane transporter activity (GO:1904680);;	K14638|0.0e+00|mtr:MTR_0294s0020|K14638 solute carrier family 15 (peptide/histidine transporter), member 3/4 | (RefSeq) proton-dependent oligopeptide transport family protein	--	[E]	Amino acid transport and metabolism	POT family;; Major Facilitator Superfamily	Protein NRT1/ PTR FAMILY 5.10 OS=Arabidopsis thaliana OX=3702 GN=NPF5.10 PE=2 SV=1	E	Amino acid transport and metabolism	protein NRT1/ PTR FAMILY 5.10 [Medicago truncatula]	molecular function: transporter activity (GO:0005215);; biological process: single-organism process (GO:0044699);; biological process: localization (GO:0051179);; cellular component: membrane (GO:0016020);; cellular component: membrane part (GO:0044425)
MTR_0305s0020	MTR_0305s0020	0.057428	0.089017	0.030041	1.547033	0.984212	2.287241	0.137546	0.096088	0.060715	--	--	--	2.89529294709025e-22	-5.10097825396901	down	5.79941134854263e-20	-4.46903893641201	down	--	--	Cellular Component: integral component of membrane (GO:0016021);; Molecular Function: transferase activity, transferring glycosyl groups (GO:0016757);;	K18999|8.3e-07|fve:101299247|K18999 RNA polymerase II C-terminal domain phosphatase-like 3/4 [EC:3.1.3.16] | (RefSeq) RNA polymerase II C-terminal domain phosphatase-like 4	--	--	--	Plant phosphoribosyltransferase C-terminal;; C2 domain;; Integral peroxisomal membrane peroxin	FT-interacting protein 3 OS=Arabidopsis thaliana OX=3702 GN=FTIP3 PE=1 SV=1	S	Function unknown	FT-interacting protein 1 [Medicago truncatula]	cellular component: membrane (GO:0016020);; cellular component: membrane part (GO:0044425);; molecular function: catalytic activity (GO:0003824)
MTR_0308s0020	MTR_0308s0020	0.31025	0.186397	0.0	0.655012	0.837807	1.022523	0.395702	0.142527	0.093412	--	--	--	0.00634339172588486	-2.66335100440175	down	9.42472513476869e-05	-2.44372426850838	down	--	--	--	K17710|6.9e-19|gmx:100796249|K17710 pentatricopeptide repeat domain-containing protein 1 | (RefSeq) pentatricopeptide repeat-containing protein At1g12300, mitochondrial	--	[R]	General function prediction only	PPR repeat family;; PPR repeat;; PPR repeat;; Pentatricopeptide repeat domain;; Pentacotripeptide-repeat region of PRORP;; Mitochondrial 28S ribosomal protein S27;; Mitochondrial ATPase expression;; Tetratricopeptide repeat	Pentatricopeptide repeat-containing protein At1g12775, mitochondrial OS=Arabidopsis thaliana OX=3702 GN=At1g12775 PE=2 SV=1	--	--	pentatricopeptide repeat-containing protein At1g12300, mitochondrial [Medicago truncatula]	--
MTR_0312s0030	MTR_0312s0030	0.0	0.0	0.0	13.365597	1.087973	27.794731	0.0	0.0	0.0	--	--	--	2.78269368686803e-13	-10.0500609461493	down	5.98685865161609e-15	-9.47079558507543	down	--	--	Cellular Component: cellular_component (GO:0005575);; Cellular Component: intracellular (GO:0005622);; Cellular Component: cell (GO:0005623);; Cellular Component: cytoplasm (GO:0005737);; Cellular Component: endosome (GO:0005768);; Cellular Component: Golgi apparatus (GO:0005794);; Cellular Component: trans-Golgi network (GO:0005802);; Biological Process: response to stress (GO:0006950);; Biologi…	K12472|1.9e-32|bvg:104885038|K12472 epidermal growth factor receptor substrate 15 | (RefSeq) filaggrin-like	Endocytosis (ko04144)	--	--	BURP domain	BURP domain protein RD22 OS=Arabidopsis thaliana OX=3702 GN=RD22 PE=2 SV=1	S	Function unknown	BURP domain protein RD22 [Medicago truncatula]	cellular component: cell (GO:0005623);; cellular component: cell part (GO:0044464);; cellular component: organelle (GO:0043226);; cellular component: organelle part (GO:0044422);; biological process: response to stimulus (GO:0050896)
MTR_0314s0030	MTR_0314s0030	14.401728	17.96686	9.51917	2.71784	5.755841	4.5344	25.143648	23.379772	20.91691	0.0151418218935879	0.691672587050944	normal	0.00200317204587873	1.16815037345718	up	3.44226402992654e-09	1.85311683006986	up	[Q]	Secondary metabolites biosynthesis, transport and catabolism	Molecular Function: dioxygenase activity (GO:0051213);;	--	--	--	--	non-haem dioxygenase in morphine synthesis N-terminal	--	S	Function unknown	uncharacterized protein LOC25480867 [Medicago truncatula]	molecular function: catalytic activity (GO:0003824);; biological process: metabolic process (GO:0008152);; biological process: single-organism process (GO:0044699)
MTR_0316s0010	MTR_0316s0010	53.200558	34.578403	58.057842	310.840668	173.389191	271.887817	107.484512	65.368622	63.927505	0.107557337284953	0.61671166736782	normal	3.78468481404931e-16	-2.82449324009635	down	1.75300246281969e-12	-2.21308201141542	down	[J]	Translation, ribosomal structure and biogenesis	Molecular Function: structural constituent of ribosome (GO:0003735);; Cellular Component: ribosome (GO:0005840);; Biological Process: translation (GO:0006412);; Molecular Function: rRNA binding (GO:0019843);;	K02933|2.5e-97|cam:101506719|K02933 large subunit ribosomal protein L6 | (RefSeq) 50S ribosomal protein L6, chloroplastic	Ribosome (ko03010)	[J]	Translation, ribosomal structure and biogenesis	Ribosomal protein L6	50S ribosomal protein L6, chloroplastic OS=Arabidopsis thaliana OX=3702 GN=RPL6 PE=2 SV=1	J	Translation, ribosomal structure and biogenesis	50S ribosomal protein L6, chloroplastic [Medicago truncatula]	molecular function: structural molecule activity (GO:0005198);; cellular component: cell (GO:0005623);; cellular component: macromolecular complex (GO:0032991);; cellular component: organelle (GO:0043226);; cellular component: cell part (GO:0044464);; biological process: metabolic process (GO:0008152);; biological process: cellular process (GO:0009987);; molecular function: binding (GO:0005488)
MTR_0318s0020	MTR_0318s0020	13.490944	7.426213	10.093601	14.226288	22.208792	16.517933	70.330627	43.442619	42.703136	1.25614467091212e-12	2.2294844622019	up	8.99014566872426e-05	-1.25481649894814	down	0.000486388348155447	0.998085093366852	normal	--	--	Biological Process: positive regulation of growth (GO:0045927);;	K18081|6.6e-52|bna:106425271|K18081 myotubularin-related protein 1/2 [EC:3.1.3.64 3.1.3.95] | (RefSeq) phosphatidylinositol-3-phosphatase myotubularin-2-like	Inositol phosphate metabolism (ko00562);; Phosphatidylinositol signaling system (ko04070)	--	--	Protein of unknown function (DUF668);; Domain of unknown function (DUF3475)	Protein PSK SIMULATOR 3 OS=Arabidopsis thaliana OX=3702 GN=PSI3 PE=1 SV=1	S	Function unknown	DUF3475 domain protein, partial [Medicago truncatula]	biological process: biological regulation (GO:0065007)
MTR_0328s0030	MTR_0328s0030	0.330214	0.120739	0.225103	2.041121	3.043312	2.817335	0.0	0.121153	0.0	--	--	--	2.74088212754092e-16	-3.87085952740827	down	1.23218444410192e-14	-6.11654739922327	down	[Q]	Secondary metabolites biosynthesis, transport and catabolism	Molecular Function: methyltransferase activity (GO:0008168);; Biological Process: methylation (GO:0032259);; Molecular Function: metal ion binding (GO:0046872);; Molecular Function: dioxygenase activity (GO:0051213);; Molecular Function: thebane O-demethylase activity (GO:0102803);; Molecular Function: codeine O-demethylase activity (GO:0102805);;	K05658|2.4e-113|cpep:111781709|K05658 ATP-binding cassette, subfamily B (MDR/TAP), member 1 [EC:7.6.2.2] | (RefSeq) uncharacterized protein LOC111781709	ABC transporters (ko02010)	[QR]	Secondary metabolites biosynthesis, transport and catabolism;; General function prediction only	2OG-Fe(II) oxygenase superfamily;; non-haem dioxygenase in morphine synthesis N-terminal	Protein SRG1 OS=Arabidopsis thaliana OX=3702 GN=SRG1 PE=2 SV=1	Q	Secondary metabolites biosynthesis, transport and catabolism	protein SRG1 [Medicago truncatula]	molecular function: catalytic activity (GO:0003824);; biological process: metabolic process (GO:0008152);; molecular function: binding (GO:0005488);; biological process: single-organism process (GO:0044699)
MTR_0332s0020	MTR_0332s0020	51.27261	60.367306	57.400944	76.018379	108.832802	117.672539	42.456562	40.962769	36.410931	0.00334979391763639	-0.535316885538865	normal	1.06178182189505e-08	-1.31483090620511	down	3.6107732195901e-19	-1.86712952948757	down	--	--	--	--	--	--	--	Thioredoxin;; DSBA-like thioredoxin domain	--	S	Function unknown	uncharacterized protein LOC25480899 [Medicago truncatula]	--
MTR_0334s0010	MTR_0334s0010	9.899876	49.559765	22.489372	0.069891	0.241194	0.089613	12.92272	27.791586	20.338434	0.616924968421828	-0.400829403866461	normal	5.26724128032811e-22	6.8299636403955	up	1.10534475375064e-32	6.43558268441647	up	--	--	Molecular Function: electron carrier activity (GO:0009055);; Cellular Component: anchored component of plasma membrane (GO:0046658);;	--	--	--	--	Plastocyanin-like domain	--	S	Function unknown	cucumber peeling cupredoxin [Medicago truncatula]	molecular function: electron carrier activity (GO:0009055);; cellular component: cell (GO:0005623);; cellular component: membrane (GO:0016020);; cellular component: membrane part (GO:0044425);; cellular component: cell part (GO:0044464)
MTR_0339s0020	MTR_0339s0020	56.119457	62.090508	50.354996	32.072628	39.09066	36.38089	93.142403	124.687874	109.155045	5.84529217126439e-05	0.921441524473407	normal	0.308449857670066	0.155077401902041	normal	8.21306230375773e-07	1.06573415979305	up	--	--	Molecular Function: DNA binding (GO:0003677);; Cellular Component: host cell nucleus (GO:0042025);;	K02213|2.1e-10|ppp:112294962|K02213 cell division control protein 6 | (RefSeq) cell division control protein 6 homolog B-like isoform X1	--	--	--	Methyl-CpG binding domain	Methyl-CpG-binding domain-containing protein 10 OS=Arabidopsis thaliana OX=3702 GN=MBD10 PE=1 SV=1	S	Function unknown	methyl-CpG-binding domain protein [Medicago truncatula]	molecular function: binding (GO:0005488);; cellular component: other organism (GO:0044215);; cellular component: other organism part (GO:0044217)
MTR_0339s0030	MTR_0339s0030	46.785923	31.96023	57.61441	322.572601	250.831558	291.498657	141.285339	121.879166	102.214516	4.71121275525537e-05	1.3306946000414	up	1.07669124508773e-23	-3.11409867751565	down	7.50892473629074e-23	-1.7878639930044	down	--	--	Biological Process: photosystem II repair (GO:0010206);;	--	--	--	--	--	Thylakoid lumenal 16.5 kDa protein, chloroplastic OS=Arabidopsis thaliana OX=3702 GN=At4g02530 PE=1 SV=3	S	Function unknown	thylakoid lumenal 16.5 kDa protein, chloroplastic [Medicago truncatula]	biological process: metabolic process (GO:0008152);; biological process: cellular process (GO:0009987)
MTR_0350s0010	MTR_0350s0010	1.097382	3.674194	1.974148	5.503119	4.564662	4.682834	2.487424	0.828093	3.378695	0.968815713871206	-0.0378276282410566	normal	0.00141891237991623	-1.59217179283921	down	0.00272737916506268	-1.626847082413	down	--	--	Cellular Component: Golgi membrane (GO:0000139);; Biological Process: intracellular protein transport (GO:0006886);; Biological Process: retrograde vesicle-mediated transport, Golgi to ER (GO:0006890);; Biological Process: intra-Golgi vesicle-mediated transport (GO:0006891);; Cellular Component: integral component of membrane (GO:0016021);; Cellular Component: COPI vesicle coat (GO:0030126);;	K20472|2.4e-117|mtr:MTR_0350s0010|K20472 coatomer subunit zeta | (RefSeq) clathrin adaptor complex small chain	--	[U]	Intracellular trafficking, secretion, and vesicular transport	Clathrin adaptor complex small chain	Coatomer subunit zeta-3 OS=Arabidopsis thaliana OX=3702 GN=At4g08520 PE=2 SV=1	O	Posttranslational modification, protein turnover, chaperones	clathrin adaptor complex small chain [Medicago truncatula]	cellular component: cell (GO:0005623);; cellular component: membrane (GO:0016020);; cellular component: organelle (GO:0043226);; cellular component: organelle part (GO:0044422);; cellular component: cell part (GO:0044464);; biological process: localization (GO:0051179);; cellular component: membrane part (GO:0044425);; cellular component: macromolecular complex (GO:0032991)
MTR_0363s0030	MTR_0363s0030	15.364305	22.756903	31.658831	0.805262	1.254171	1.378562	4.219846	11.940687	19.556437	0.197946798863303	-0.903741466751241	normal	3.84255840785441e-22	3.83954372954692	up	1.1575618412437e-06	2.7831074346005	up	[R]	General function prediction only	Biological Process: signal transduction (GO:0007165);; Molecular Function: hydrolase activity (GO:0016787);; Molecular Function: ADP binding (GO:0043531);;	K00695|3.0e-106|mtr:MTR_6g478030|K00695 sucrose synthase [EC:2.4.1.13] | (RefSeq) sucrose synthase	Starch and sucrose metabolism (ko00500)	--	--	TIR domain;; NB-ARC domain;; TIR domain;; Leucine Rich repeats (2 copies)	TMV resistance protein N OS=Nicotiana glutinosa OX=35889 GN=N PE=1 SV=1	E	Amino acid transport and metabolism	TMV resistance protein N [Medicago truncatula]	biological process: cellular process (GO:0009987);; biological process: biological regulation (GO:0065007);; molecular function: catalytic activity (GO:0003824);; molecular function: binding (GO:0005488)
MTR_0365s0010	MTR_0365s0010	30.636232	28.521013	21.821915	1.108808	3.336071	2.410724	56.333225	33.710026	26.456032	0.196978879374978	0.463961817436718	normal	1.06259325754463e-13	3.02494450087797	up	9.3359790940333e-15	3.45644081168421	up	--	--	--	--	--	--	--	--	--	--	--	uncharacterized protein LOC25480955 [Medicago truncatula]	--
MTR_0365s0030	MTR_0365s0030	1.856832	2.092293	0.671044	0.0	0.093788	0.022789	2.103976	1.599344	2.154838	0.579908921590185	0.321825776944178	normal	9.71549079006919e-07	4.4615634639151	up	1.89473383839685e-10	4.79014539484359	up	[T]	Signal transduction mechanisms	Molecular Function: protein kinase activity (GO:0004672);; Molecular Function: ATP binding (GO:0005524);; Cellular Component: plasma membrane (GO:0005886);; Biological Process: hormone-mediated signaling pathway (GO:0009755);; Cellular Component: integral component of membrane (GO:0016021);;	K13415|2.3e-91|han:110929858|K13415 protein brassinosteroid insensitive 1 [EC:2.7.10.1 2.7.11.1] | (RefSeq) systemin receptor SR160-like	Plant hormone signal transduction (ko04075)	--	--	Leucine rich repeat;; Protein kinase domain;; Protein tyrosine and serine/threonine kinase;; Leucine Rich repeats (2 copies);; Leucine Rich Repeat;; Leucine rich repeat N-terminal domain	MDIS1-interacting receptor like kinase 2 OS=Arabidopsis thaliana OX=3702 GN=MIK2 PE=1 SV=3	T	Signal transduction mechanisms	probable leucine-rich repeat receptor-like protein kinase At1g35710 [Medicago truncatula]	molecular function: catalytic activity (GO:0003824);; biological process: metabolic process (GO:0008152);; biological process: cellular process (GO:0009987);; molecular function: binding (GO:0005488);; cellular component: cell (GO:0005623);; cellular component: membrane (GO:0016020);; cellular component: cell part (GO:0044464);; biological process: signaling (GO:0023052);; biological process: sin…
MTR_0373s0030	MTR_0373s0030	1.493606	1.474602	1.388639	0.0	0.068636	0.212076	1.137134	0.452246	0.979958	0.143311780805365	-0.778225356023446	normal	0.00026469906703964	3.17095678595607	up	--	--	--	--	--	--	K23533|5.9e-11|nta:107799167|K23533 leucine-rich repeat and immunoglobulin-like domain-containing nogo receptor-interacting protein | (RefSeq) disease resistance protein TAO1-like	--	--	--	Leucine Rich repeats (2 copies)	--	T	Signal transduction mechanisms	disease resistance protein (TIR-NBS-LRR class), putative [Medicago truncatula]	--
MTR_0388s0020	MTR_0388s0020	144.771378	116.302528	87.180923	47.668991	65.892448	52.071571	227.541519	146.317932	161.85817	0.0333939278259249	0.57736647910452	normal	0.0178922363834728	0.563596353320039	normal	1.23758612374305e-06	1.13422563033211	up	--	--	Biological Process: response to auxin (GO:0009733);;	K14488|1.9e-44|ccaj:109791807|K14488 SAUR family protein | (RefSeq) auxin-responsive protein SAUR36-like	Plant hormone signal transduction (ko04075)	--	--	Auxin responsive protein	Auxin-responsive protein SAUR36 OS=Arabidopsis thaliana OX=3702 GN=SAUR36 PE=2 SV=1	S	Function unknown	auxin-responsive protein SAUR36 [Medicago truncatula]	biological process: response to stimulus (GO:0050896)
MTR_0400s0020	MTR_0400s0020	20.845474	29.240316	16.136435	1.329215	4.16024	2.220884	71.611336	20.357216	27.264635	0.203778403902431	0.735675651331531	normal	7.13114015330288e-08	2.54255670404643	up	2.01889051391262e-08	3.24931425703943	up	--	--	--	--	--	--	--	--	--	--	--	uncharacterized protein LOC25481012, partial [Medicago truncatula]	--
MTR_0400s0040	MTR_0400s0040	1.415005	1.647329	0.404182	0.06953	0.188119	0.038937	0.792161	1.179688	0.642821	0.616924968421828	-0.369982193655367	normal	0.000191183520245918	2.8294616614494	up	0.000295075303870259	2.43151309910131	up	[T]	Signal transduction mechanisms	Molecular Function: protein kinase activity (GO:0004672);; Molecular Function: ATP binding (GO:0005524);; Cellular Component: plasma membrane (GO:0005886);; Biological Process: hormone-mediated signaling pathway (GO:0009755);; Cellular Component: integral component of membrane (GO:0016021);;	K13415|2.2e-91|han:110929858|K13415 protein brassinosteroid insensitive 1 [EC:2.7.10.1 2.7.11.1] | (RefSeq) systemin receptor SR160-like	Plant hormone signal transduction (ko04075)	--	--	Leucine rich repeat;; Protein kinase domain;; Protein tyrosine and serine/threonine kinase;; Leucine Rich repeats (2 copies);; Leucine Rich Repeat;; Leucine rich repeat N-terminal domain	MDIS1-interacting receptor like kinase 2 OS=Arabidopsis thaliana OX=3702 GN=MIK2 PE=1 SV=3	T	Signal transduction mechanisms	probable leucine-rich repeat receptor-like protein kinase At1g35710 [Medicago truncatula]	molecular function: catalytic activity (GO:0003824);; biological process: metabolic process (GO:0008152);; biological process: cellular process (GO:0009987);; molecular function: binding (GO:0005488);; cellular component: cell (GO:0005623);; cellular component: membrane (GO:0016020);; cellular component: cell part (GO:0044464);; biological process: signaling (GO:0023052);; biological process: sin…
MTR_0415s0020	MTR_0415s0020	0.029878	0.0	0.054795	1.856273	2.10645	5.956619	0.058678	0.031987	0.0	--	--	--	2.84550793357589e-13	-6.82131363028827	down	1.38606647302795e-13	-6.64639079709968	down	--	--	--	--	--	--	--	--	--	S	Function unknown	myosin heavy chain-like protein [Medicago truncatula]	--
MTR_0421s0010	MTR_0421s0010	10.175938	9.942803	9.162395	1.940832	3.99897	4.299072	9.870126	7.832488	6.276889	0.18612275775308	-0.330051300683943	normal	0.00397654244020028	1.01339646035584	up	0.0988933690703182	0.664545723472175	normal	--	--	Biological Process: signal transduction (GO:0007165);; Molecular Function: ADP binding (GO:0043531);;	K00695|4.0e-56|mtr:MTR_6g478030|K00695 sucrose synthase [EC:2.4.1.13] | (RefSeq) sucrose synthase	Starch and sucrose metabolism (ko00500)	--	--	TIR domain;; TIR domain;; NB-ARC domain	Disease resistance protein RPV1 OS=Vitis rotundifolia OX=103349 GN=RPV1 PE=1 SV=1	S	Function unknown	putative TIR domain, winged helix-turn-helix DNA-binding domain-containing protein [Medicago truncatula]	biological process: cellular process (GO:0009987);; biological process: biological regulation (GO:0065007);; molecular function: binding (GO:0005488)
MTR_0428s0010	MTR_0428s0010	2.368149	0.668193	3.908371	0.379839	0.417972	0.693174	1.96117	2.340206	2.467613	0.926392935537185	-0.0876730015748	normal	0.021836269648269	1.69425922095797	normal	6.72810341144992e-05	1.60842343644817	up	--	--	Molecular Function: UDP-glycosyltransferase activity (GO:0008194);; Cellular Component: integral component of membrane (GO:0016021);; Cellular Component: intracellular membrane-bounded organelle (GO:0043231);;	K08237|9.5e-268|mtr:MTR_0428s0010|K08237 hydroquinone glucosyltransferase [EC:2.4.1.218] | (RefSeq) UDP-glucosyltransferase family protein	--	[GC]	Carbohydrate transport and metabolism;; Energy production and conversion	UDP-glucoronosyl and UDP-glucosyl transferase	Hydroquinone glucosyltransferase OS=Rauvolfia serpentina OX=4060 GN=AS PE=1 SV=1	--	--	hydroquinone glucosyltransferase [Medicago truncatula]	molecular function: catalytic activity (GO:0003824);; cellular component: membrane (GO:0016020);; cellular component: membrane part (GO:0044425);; cellular component: cell (GO:0005623);; cellular component: organelle (GO:0043226);; cellular component: cell part (GO:0044464)
MTR_0429s0020	MTR_0429s0020	0.971147	1.007964	0.845748	1.258992	1.121333	1.558382	1.182179	0.612618	0.50029	0.493470649811514	-0.339408011576327	normal	5.59101458075589e-05	-0.963212160421947	normal	0.00138549834407692	-1.31201050514951	down	--	--	--	K00423|4.3e-16|aip:107627590|K00423 L-ascorbate oxidase [EC:1.10.3.3] | (RefSeq) L-ascorbate oxidase homolog	Ascorbate and aldarate metabolism (ko00053)	--	--	PPR repeat family;; PPR repeat;; PPR repeat;; Pentatricopeptide repeat domain;; Pentacotripeptide-repeat region of PRORP;; Mitochondrial 28S ribosomal protein S27;; Tetratricopeptide repeat	--	--	--	putative pentatricopeptide repeat-containing protein At1g12700, mitochondrial [Medicago truncatula]	--
MTR_0440s0020	MTR_0440s0020	3.067771	5.761775	3.887494	0.0	0.48151	0.0	2.224537	2.331798	2.824473	0.0622075019562525	-0.789571679417778	normal	0.00476878270433259	3.62301704158911	up	0.0319250385579121	2.74717427959012	normal	--	--	Molecular Function: kinase activity (GO:0016301);;	K10398|3.2e-49|mtr:MTR_2g096010|K10398 kinesin family member 11 | (RefSeq) P-loop nucleoside triphosphate hydrolase superfamily protein	--	[Z]	Cytoskeleton	--	Kinesin-like protein KIN-5D OS=Arabidopsis thaliana OX=3702 GN=KIN5D PE=3 SV=1	Z	Cytoskeleton	kinase superfamily protein, putative [Medicago truncatula]	molecular function: catalytic activity (GO:0003824)
MTR_0475s0040	MTR_0475s0040	2.379698	1.85575	2.313218	7.683115	6.224903	7.381784	1.536937	1.593347	1.795522	0.319381569658916	-0.432511934874678	normal	6.99614291776755e-16	-2.16531605348711	down	1.14707741493173e-18	-2.61556923795977	down	--	--	--	K00688|7.7e-09|cam:101506144|K00688 glycogen phosphorylase [EC:2.4.1.1] | (RefSeq) alpha-1,4 glucan phosphorylase L isozyme, chloroplastic/amyloplastic	Starch and sucrose metabolism (ko00500)	--	--	--	--	--	--	hypothetical protein MTR_0475s0040 [Medicago truncatula]	--
MTR_0489s0020	MTR_0489s0020	0.073046	0.052964	0.721899	9.156807	6.523751	9.257849	9.447111	0.333974	2.481622	--	--	--	7.77441846674101e-09	-4.9241743505602	down	0.0953148274195573	-1.50331470234807	normal	--	--	Molecular Function: transcription regulatory region sequence-specific DNA binding (GO:0000976);; Molecular Function: transcription factor activity, sequence-specific DNA binding (GO:0003700);; Cellular Component: nucleus (GO:0005634);; Biological Process: response to auxin (GO:0009733);; Biological Process: cell differentiation (GO:0030154);; Molecular Function: sequence-specific DNA binding (GO:…	K09422|2.0e-194|mtr:MTR_0489s0020|K09422 transcription factor MYB, plant | (RefSeq) R2R3-myb transcription factor	--	[K]	Transcription	Myb-like DNA-binding domain;; Myb-like DNA-binding domain	Myb-related protein 306 OS=Antirrhinum majus OX=4151 GN=MYB306 PE=2 SV=1	--	--	myb-related protein 306 [Medicago truncatula]	molecular function: binding (GO:0005488);; molecular function: nucleic acid binding transcription factor activity (GO:0001071);; biological process: biological regulation (GO:0065007);; cellular component: cell (GO:0005623);; cellular component: organelle (GO:0043226);; cellular component: cell part (GO:0044464);; biological process: response to stimulus (GO:0050896);; biological process: cellula…
MTR_0491s0030	MTR_0491s0030	3.069931	3.603949	6.441875	0.248824	0.717292	0.30136	2.028342	2.338657	1.426766	0.0116495554191973	-1.1903527841978	normal	9.10323976071119e-07	2.82721809779162	up	0.00312916058746112	1.58538565298913	up	[T]	Signal transduction mechanisms	Molecular Function: protein kinase activity (GO:0004672);; Molecular Function: ATP binding (GO:0005524);; Cellular Component: plasma membrane (GO:0005886);; Biological Process: hormone-mediated signaling pathway (GO:0009755);; Cellular Component: integral component of membrane (GO:0016021);;	K13415|5.6e-105|han:110929858|K13415 protein brassinosteroid insensitive 1 [EC:2.7.10.1 2.7.11.1] | (RefSeq) systemin receptor SR160-like	Plant hormone signal transduction (ko04075)	--	--	Protein kinase domain;; Protein tyrosine and serine/threonine kinase;; Leucine rich repeat;; Leucine Rich repeats (2 copies);; Leucine Rich Repeat;; Leucine Rich repeat	MDIS1-interacting receptor like kinase 2 OS=Arabidopsis thaliana OX=3702 GN=MIK2 PE=1 SV=3	T	Signal transduction mechanisms	probable leucine-rich repeat receptor-like protein kinase At1g35710 [Medicago truncatula]	molecular function: catalytic activity (GO:0003824);; biological process: metabolic process (GO:0008152);; biological process: cellular process (GO:0009987);; molecular function: binding (GO:0005488);; cellular component: cell (GO:0005623);; cellular component: membrane (GO:0016020);; cellular component: cell part (GO:0044464);; biological process: signaling (GO:0023052);; biological process: sin…
MTR_0508s0010	MTR_0508s0010	26.348862	28.684475	27.107925	8.212069	6.427821	9.101136	30.073252	23.217907	25.491819	0.60134200966378	-0.103974274035858	normal	5.90198449272173e-12	1.30226353882944	up	3.58381710102141e-09	1.18011344183317	up	--	--	Biological Process: maturation of 5.8S rRNA (GO:0000460);; Biological Process: maturation of LSU-rRNA (GO:0000470);; Cellular Component: ribosome (GO:0005840);; Cellular Component: preribosome, large subunit precursor (GO:0030687);;	K14842|1.7e-144|mtr:MTR_0508s0010|K14842 ribosome biogenesis protein NSA2 | (RefSeq) ribosomal protein S8e family protein	--	[R]	General function prediction only	Ribosomal protein S8e	--	J	Translation, ribosomal structure and biogenesis	ribosome biogenesis protein NSA2 homolog [Medicago truncatula]	biological process: metabolic process (GO:0008152);; biological process: cellular process (GO:0009987);; biological process: cellular component organization or biogenesis (GO:0071840);; cellular component: cell (GO:0005623);; cellular component: macromolecular complex (GO:0032991);; cellular component: organelle (GO:0043226);; cellular component: cell part (GO:0044464)
MTR_0511s0020	MTR_0511s0020	2.137629	1.988783	1.989831	0.469602	0.814833	0.639082	2.541698	2.655641	3.23981	0.102556975610915	0.42973328429279	normal	4.85268303937147e-05	1.16616535292097	up	1.19817579942133e-06	1.57752593992125	up	[R]	General function prediction only	Biological Process: defense response (GO:0006952);; Molecular Function: ADP binding (GO:0043531);;	K15078|2.3e-149|tcc:18614561|K15078 structure-specific endonuclease subunit SLX1 [EC:3.6.1.-] | (RefSeq) putative disease resistance protein RGA3	--	[T]	Signal transduction mechanisms	NB-ARC domain;; Rx N-terminal domain	Disease resistance protein RGA2 OS=Solanum bulbocastanum OX=147425 GN=RGA2 PE=1 SV=1	T	Signal transduction mechanisms	disease resistance protein RGA2 [Medicago truncatula]	biological process: response to stimulus (GO:0050896);; molecular function: binding (GO:0005488)
MTR_0512s0010	MTR_0512s0010	10.701862	9.689297	12.744297	4.72136	3.391045	3.958223	14.995976	11.968912	12.158446	0.560146142169903	0.18448094001351	normal	0.00120547657535026	0.966740366483048	normal	6.65678920269796e-06	1.13485295911055	up	--	--	--	--	--	--	--	Protein of unknown function (DUF2462)	--	S	Function unknown	uncharacterized protein LOC25481165 [Medicago truncatula]	--
MTR_0531s0010	MTR_0531s0010	9.204351	0.98046	6.622686	3.577315	1.002238	2.694044	9.293054	10.745459	10.894773	0.37342461144283	0.745922150009504	normal	0.463914404522918	0.667723208867289	normal	0.00429913394052419	1.48767573736924	up	--	--	Molecular Function: molecular_function (GO:0003674);; Molecular Function: binding (GO:0005488);; Molecular Function: protein binding (GO:0005515);; Cellular Component: cellular_component (GO:0005575);; Cellular Component: intracellular (GO:0005622);; Cellular Component: cell (GO:0005623);; Cellular Component: nucleus (GO:0005634);; Cellular Component: nucleoplasm (GO:0005654);; Cellular Component…	--	--	--	--	UBX domain	Plant UBX domain-containing protein 1 OS=Arabidopsis thaliana OX=3702 GN=PUX1 PE=1 SV=1	O	Posttranslational modification, protein turnover, chaperones	tether containing UBX domain for GLUT4-like protein, partial [Medicago truncatula]	molecular function: binding (GO:0005488);; cellular component: cell (GO:0005623);; cellular component: cell part (GO:0044464);; cellular component: organelle (GO:0043226);; cellular component: organelle part (GO:0044422);; cellular component: membrane (GO:0016020);; biological process: biological regulation (GO:0065007);; biological process: cellular process (GO:0009987);; biological process: cel…
MTR_0536s0020	MTR_0536s0020	7.899568	6.683233	5.595977	18.787477	17.973907	18.117233	21.699877	27.501682	28.94314	3.42560942891934e-15	1.90760971690607	up	4.21424577773773e-42	-1.93907310862644	down	0.92849844942028	-0.0236528092189666	normal	--	--	Molecular Function: UDP-glycosyltransferase activity (GO:0008194);; Cellular Component: intracellular membrane-bounded organelle (GO:0043231);;	K23260|9.7e-224|cam:101489464|K23260 scopoletin glucosyltransferase [EC:2.4.1.128] | (RefSeq) UGT73F5; UDP-glucose flavonoid 3-O-glucosyltransferase 7	Phenylpropanoid biosynthesis (ko00940)	[GC]	Carbohydrate transport and metabolism;; Energy production and conversion	UDP-glucoronosyl and UDP-glucosyl transferase	UDP-glucose flavonoid 3-O-glucosyltransferase 7 OS=Fragaria ananassa OX=3747 GN=GT7 PE=1 SV=1	--	--	scopoletin glucosyltransferase [Medicago truncatula]	molecular function: catalytic activity (GO:0003824);; cellular component: cell (GO:0005623);; cellular component: organelle (GO:0043226);; cellular component: cell part (GO:0044464)
MTR_0549s0010	MTR_0549s0010	0.321886	0.444437	0.784313	0.140761	0.217093	0.171578	2.026577	1.801037	3.362368	0.0012806653599538	1.95833031761734	up	--	--	--	8.81033147200267e-06	2.9838736702568	up	--	--	Biological Process: cellular ion homeostasis (GO:0006873);; Molecular Function: voltage-gated anion channel activity (GO:0008308);; Cellular Component: integral component of membrane (GO:0016021);;	--	--	--	--	--	S-type anion channel SLAH2 OS=Arabidopsis thaliana OX=3702 GN=SLAH2 PE=2 SV=1	S	Function unknown	S-type anion channel SLAH3 [Medicago truncatula]	biological process: cellular process (GO:0009987);; biological process: single-organism process (GO:0044699);; biological process: biological regulation (GO:0065007);; molecular function: transporter activity (GO:0005215);; biological process: localization (GO:0051179);; cellular component: membrane (GO:0016020);; cellular component: membrane part (GO:0044425)
MTR_0549s0020	MTR_0549s0020	1.047327	0.353922	1.313993	0.121436	0.355216	0.283334	3.517688	2.217278	4.621669	0.00478181632297666	1.71781212355701	up	--	--	--	5.12513852957473e-09	3.10127539893809	up	[V]	Defense mechanisms	Biological Process: cellular ion homeostasis (GO:0006873);; Molecular Function: voltage-gated anion channel activity (GO:0008308);; Cellular Component: integral component of membrane (GO:0016021);;	--	--	--	--	Voltage-dependent anion channel	S-type anion channel SLAH3 OS=Arabidopsis thaliana OX=3702 GN=SLAH3 PE=1 SV=1	S	Function unknown	C4-dicarboxylate transporter/malic acid transporter [Medicago truncatula]	biological process: cellular process (GO:0009987);; biological process: single-organism process (GO:0044699);; biological process: biological regulation (GO:0065007);; molecular function: transporter activity (GO:0005215);; biological process: localization (GO:0051179);; cellular component: membrane (GO:0016020);; cellular component: membrane part (GO:0044425)
MTR_0565s0010	MTR_0565s0010	0.347576	0.293358	0.322171	4.404649	1.696456	6.465713	5.420262	2.593468	2.694341	5.10230350772406e-14	3.2156088656293	up	6.9946498439816e-13	-4.03903249287871	down	0.19424774932366	-0.761397709778293	normal	[S]	Function unknown	Molecular Function: triglyceride lipase activity (GO:0004806);;	K00679|1.3e-50|cic:CICLE_v10027727mg|K00679 phospholipid:diacylglycerol acyltransferase [EC:2.3.1.158] | (RefSeq) hypothetical protein	Glycerolipid metabolism (ko00561)	--	--	GDSL-like Lipase/Acylhydrolase	GDSL esterase/lipase At1g29670 OS=Arabidopsis thaliana OX=3702 GN=At1g29670 PE=2 SV=1	L	Replication, recombination and repair	GDSL esterase/lipase At1g29670 [Medicago truncatula]	molecular function: catalytic activity (GO:0003824)
MTR_0578s0010	MTR_0578s0010	3.647732	4.140952	2.671668	2.895016	1.916471	2.703785	8.20615	9.394293	6.800334	0.0003045164714144	1.15384456342806	up	0.970955267815179	-0.0154367339853541	normal	0.00161949210505965	1.13481221986348	up	--	--	Molecular Function: kinase activity (GO:0016301);;	K07198|1.6e-21|atr:18425660|K07198 5'-AMP-activated protein kinase, catalytic alpha subunit [EC:2.7.11.11] | (RefSeq) CBL-interacting protein kinase 5	--	[T]	Signal transduction mechanisms	NAF domain	CBL-interacting serine/threonine-protein kinase 12 OS=Arabidopsis thaliana OX=3702 GN=CIPK12 PE=1 SV=1	T	Signal transduction mechanisms	CBL-interacting Serine/Threonine-kinase, putative, partial [Medicago truncatula]	molecular function: catalytic activity (GO:0003824)
MTR_0618s0020	MTR_0618s0020	0.088323	0.083341	0.16937	0.246822	0.239259	0.213481	0.6125	1.018109	1.10365	1.34679531476087e-05	2.63376790988477	up	--	--	--	0.0145362195804047	1.36209203677048	normal	[GI]	Carbohydrate transport and metabolism;; Lipid transport and metabolism	Molecular Function: enzyme inhibitor activity (GO:0004857);; Molecular Function: pectinesterase activity (GO:0030599);; Biological Process: cell wall modification (GO:0042545);; Molecular Function: aspartyl esterase activity (GO:0045330);; Biological Process: pectin catabolic process (GO:0045490);;	K01051|1.0e-107|fve:101302349|K01051 pectinesterase [EC:3.1.1.11] | (RefSeq) pectinesterase	Pentose and glucuronate interconversions (ko00040)	--	--	Pectinesterase	Pectinesterase 2 OS=Citrus sinensis OX=2711 GN=PECS-2.1 PE=2 SV=1	G	Carbohydrate transport and metabolism	putative pectinesterase [Medicago truncatula]	molecular function: molecular function regulator (GO:0098772);; biological process: biological regulation (GO:0065007);; molecular function: catalytic activity (GO:0003824);; biological process: cellular process (GO:0009987);; biological process: cellular component organization or biogenesis (GO:0071840);; biological process: metabolic process (GO:0008152)
MTR_0650s0010	MTR_0650s0010	0.129049	0.139512	0.514922	3.524049	1.48209	2.714542	0.302852	0.210719	0.249478	--	--	--	1.54879181346838e-07	-3.53863761175567	down	1.1298480751981e-12	-3.73770003798331	down	--	--	--	--	--	--	--	LURP-one-related	Protein LURP-one-related 6 OS=Arabidopsis thaliana OX=3702 GN=At2g05910 PE=2 SV=1	S	Function unknown	protein LURP-one-related 6 [Medicago truncatula]	--
MTR_0690s0010	MTR_0690s0010	8.593067	5.800879	10.717942	2.492598	3.379393	2.330787	5.176359	5.748285	5.20651	0.0805920524751194	-0.670536790830327	normal	0.00270302709900658	1.13017618926092	up	0.124747498106248	0.429797912351841	normal	[T]	Signal transduction mechanisms	Molecular Function: protein kinase activity (GO:0004672);; Molecular Function: ATP binding (GO:0005524);;	K13430|6.7e-46|peq:110033478|K13430 serine/threonine-protein kinase PBS1 [EC:2.7.11.1] | (RefSeq) probable serine/threonine-protein kinase PBL7 isoform X1	Plant-pathogen interaction (ko04626)	[T]	Signal transduction mechanisms	Protein kinase domain;; Protein tyrosine and serine/threonine kinase	Rust resistance kinase Lr10 OS=Triticum aestivum OX=4565 GN=LRK10 PE=2 SV=1	T	Signal transduction mechanisms	receptor-like kinase [Medicago truncatula]	molecular function: catalytic activity (GO:0003824);; biological process: metabolic process (GO:0008152);; biological process: cellular process (GO:0009987);; molecular function: binding (GO:0005488)
MTR_0693s0030	MTR_0693s0030	20.418589	18.72296	13.264539	22.305016	17.361313	22.366449	37.106277	44.297344	52.020966	1.37513474036081e-06	1.31315140576944	up	0.000347796562927803	-0.74385265484295	normal	0.0305490189587159	0.569883337594013	normal	--	--	Cellular Component: plasma membrane (GO:0005886);; Cellular Component: integral component of membrane (GO:0016021);; Molecular Function: 4 iron, 4 sulfur cluster binding (GO:0051539);;	--	--	--	--	Domain of unknown function (DUF588)	CASP-like protein 2C1 OS=Glycine max OX=3847 PE=2 SV=1	S	Function unknown	CASP-like protein 2C1 [Medicago truncatula]	cellular component: cell (GO:0005623);; cellular component: membrane (GO:0016020);; cellular component: cell part (GO:0044464);; cellular component: membrane part (GO:0044425);; molecular function: binding (GO:0005488)
MTR_0722s0020	MTR_0722s0020	99.136391	76.380768	44.344723	2.564853	3.659883	3.312829	83.217072	84.824104	72.463882	0.795866340771455	0.112698200196007	normal	1.11553743004995e-37	3.98075803158746	up	1.04679205494018e-104	4.09569836743985	up	--	--	Cellular Component: membrane (GO:0016020);; Cellular Component: integral component of membrane (GO:0016021);; Molecular Function: kinase activity (GO:0016301);;	K13415|2.5e-10|hbr:110668088|K13415 protein brassinosteroid insensitive 1 [EC:2.7.10.1 2.7.11.1] | (RefSeq) LOW QUALITY PROTEIN: systemin receptor SR160-like	Plant hormone signal transduction (ko04075)	--	--	Leucine rich repeat;; Leucine Rich repeats (2 copies)	Calmodulin-binding receptor kinase CaMRLK OS=Arabidopsis thaliana OX=3702 GN=CAMRLK PE=1 SV=1	T	Signal transduction mechanisms	receptor-like kinase, putative [Medicago truncatula]	cellular component: membrane (GO:0016020);; cellular component: membrane part (GO:0044425);; molecular function: catalytic activity (GO:0003824)
MTR_0729s0010	MTR_0729s0010	1.735901	1.175609	1.005494	0.0	0.044412	0.15282	0.04831	0.79735	0.093096	0.0893981298761428	-1.63034899503233	normal	1.90243777506507e-05	3.62232570178764	up	--	--	--	--	--	Biological Process: signal transduction (GO:0007165);; Molecular Function: ADP binding (GO:0043531);;	K00695|8.2e-61|mtr:MTR_6g478030|K00695 sucrose synthase [EC:2.4.1.13] | (RefSeq) sucrose synthase	Starch and sucrose metabolism (ko00500)	--	--	NB-ARC domain;; TIR domain;; TIR domain	Disease resistance protein RUN1 OS=Vitis rotundifolia OX=103349 GN=RUN1 PE=1 SV=1	T	Signal transduction mechanisms	disease resistance protein (TIR-NBS-LRR class) [Medicago truncatula]	biological process: cellular process (GO:0009987);; biological process: biological regulation (GO:0065007);; molecular function: binding (GO:0005488)
MTR_0795s0020	MTR_0795s0020	114.730293	149.831924	121.809044	1.36919	11.813355	5.627125	55.561649	38.981514	35.824879	1.15459604581435e-12	-1.59815687263579	down	1.06464438167248e-08	3.74973859276176	up	0.0011525075713985	2.14827730392361	up	--	--	--	--	--	[P]	Inorganic ion transport and metabolism	--	Heavy metal-associated isoprenylated plant protein 39 OS=Arabidopsis thaliana OX=3702 GN=HIPP39 PE=2 SV=1	P	Inorganic ion transport and metabolism	metal ion-binding protein, putative [Medicago truncatula]	--
MTR_0874s0020	MTR_0874s0020	1.032209	0.823827	2.671953	5.9515	8.360247	6.66485	23.560623	10.229706	8.472868	2.09289208544997e-06	2.83744803467778	up	2.05639159215249e-06	-2.58988515108501	down	0.339404809943515	0.428723723645905	normal	[V]	Defense mechanisms	Molecular Function: ATP binding (GO:0005524);; Cellular Component: integral component of membrane (GO:0016021);; Molecular Function: ATPase activity (GO:0016887);; Molecular Function: ATPase activity, coupled to transmembrane movement of substances (GO:0042626);;	K05665|1.1e-190|cqi:110721599|K05665 ATP-binding cassette, subfamily C (CFTR/MRP), member 1 [EC:7.6.2.3] | (RefSeq) putative ABC transporter C family member 15	ABC transporters (ko02010)	[Q]	Secondary metabolites biosynthesis, transport and catabolism	ABC transporter;; ABC transporter transmembrane region	ABC transporter C family member 9 OS=Arabidopsis thaliana OX=3702 GN=ABCC9 PE=2 SV=2	Q	Secondary metabolites biosynthesis, transport and catabolism	putative ABC transporter C family member 15 [Medicago truncatula]	molecular function: binding (GO:0005488);; cellular component: membrane (GO:0016020);; cellular component: membrane part (GO:0044425);; molecular function: catalytic activity (GO:0003824);; molecular function: transporter activity (GO:0005215);; biological process: localization (GO:0051179)
MTR_0929s0010	MTR_0929s0010	28.567553	19.028732	21.287725	52.376625	45.682606	55.051094	61.842373	57.732563	46.15271	3.54571671848638e-07	1.213729522857	up	1.4340716019618e-14	-1.63974830054738	down	0.0187642539537273	-0.431084950848343	normal	--	--	Cellular Component: Golgi apparatus (GO:0005794);; Molecular Function: O-acetyltransferase activity (GO:0016413);;	K12639|8.3e-24|nau:109217467|K12639 cytochrome P450 family 724 subfamily B polypeptide 1 [EC:1.14.13.-] | (RefSeq) cytochrome P450 724B1-like	Brassinosteroid biosynthesis (ko00905)	--	--	PMR5 N terminal Domain	Protein trichome birefringence-like 19 OS=Arabidopsis thaliana OX=3702 GN=TBL19 PE=3 SV=1	S	Function unknown	putative PMR5 domain, PC-Esterase [Medicago truncatula]	cellular component: cell (GO:0005623);; cellular component: organelle (GO:0043226);; cellular component: cell part (GO:0044464);; molecular function: catalytic activity (GO:0003824)
MTR_0961s0010	MTR_0961s0010	5.585971	4.654781	3.952123	4.71741	4.604784	5.405693	11.156895	9.23626	10.5372	2.33289315248371e-06	1.09972918121937	up	0.0458123950633247	-0.53277876317678	normal	0.0202114157028397	0.560112324010817	normal	--	--	--	--	--	--	--	--	--	--	--	protein PXR1 [Medicago truncatula]	--
MTR_0991s0010	MTR_0991s0010	23.394896	18.486057	18.758797	54.814201	20.776167	50.606632	34.378235	27.212347	17.157585	0.379621349719533	0.320754398057602	normal	0.000165246686514501	-1.52941352624805	down	0.00681291488638002	-1.21569481285771	down	[O]	Posttranslational modification, protein turnover, chaperones	Molecular Function: ATP binding (GO:0005524);; Biological Process: protein folding (GO:0006457);; Cellular Component: chloroplast stroma (GO:0009570);; Cellular Component: cytosolic ribosome (GO:0022626);; Biological Process: chaperone mediated protein folding requiring cofactor (GO:0051085);;	K04077|1.4e-90|mtr:MTR_1g017390|K04077 chaperonin GroEL | (RefSeq) TCP-1/cpn60 chaperonin family protein	RNA degradation (ko03018)	[O]	Posttranslational modification, protein turnover, chaperones	TCP-1/cpn60 chaperonin family	RuBisCO large subunit-binding protein subunit beta, chloroplastic OS=Pisum sativum OX=3888 PE=1 SV=2	O	Posttranslational modification, protein turnover, chaperones	TCP-1/cpn60 chaperonin family protein, partial [Medicago truncatula]	molecular function: binding (GO:0005488);; biological process: cellular process (GO:0009987);; cellular component: cell (GO:0005623);; cellular component: organelle (GO:0043226);; cellular component: organelle part (GO:0044422);; cellular component: cell part (GO:0044464);; cellular component: macromolecular complex (GO:0032991)
MTR_1008s0010	MTR_1008s0010	0.503794	0.718455	2.4437	8.981523	10.033057	7.749331	14.505911	12.634871	12.148686	5.19803202303649e-07	3.00250851558131	up	9.62869568589663e-07	-3.16274627258829	down	0.990496758918326	0.00327597874796976	normal	[V]	Defense mechanisms	Cellular Component: plant-type vacuole (GO:0000325);; Molecular Function: ATP binding (GO:0005524);; Cellular Component: vacuolar membrane (GO:0005774);; Cellular Component: membrane (GO:0016020);; Cellular Component: integral component of membrane (GO:0016021);; Molecular Function: ATPase activity (GO:0016887);; Molecular Function: ATPase activity, coupled to transmembrane movement of substances…	K05665|2.8e-55|cqi:110721599|K05665 ATP-binding cassette, subfamily C (CFTR/MRP), member 1 [EC:7.6.2.3] | (RefSeq) putative ABC transporter C family member 15	ABC transporters (ko02010)	[Q]	Secondary metabolites biosynthesis, transport and catabolism	ABC transporter	Putative ABC transporter C family member 15 OS=Arabidopsis thaliana OX=3702 GN=ABCC15 PE=5 SV=2	Q	Secondary metabolites biosynthesis, transport and catabolism	putative xenobiotic-transporting ATPase [Medicago truncatula]	cellular component: cell (GO:0005623);; cellular component: organelle (GO:0043226);; cellular component: cell part (GO:0044464);; molecular function: binding (GO:0005488);; cellular component: membrane (GO:0016020);; cellular component: organelle part (GO:0044422);; cellular component: membrane part (GO:0044425);; molecular function: catalytic activity (GO:0003824);; molecular function: transport…
MTR_1099s0010	MTR_1099s0010	80.345894	72.99379	100.223526	20.144953	23.816359	21.116934	57.233471	52.9632	59.557224	0.0226461279487258	-0.617498458360095	normal	3.0728823958283e-09	1.47946373563144	up	1.41600157324742e-06	0.839512140373911	normal	--	--	--	--	--	[I]	Lipid transport and metabolism	CRAL/TRIO domain	--	I	Lipid transport and metabolism	Sec14p-like phosphatidylinositol transfer family protein, partial [Medicago truncatula]	--
MTR_1173s0010	MTR_1173s0010	1.438346	4.817923	3.133433	0.0	0.0	0.0	0.0	0.0	0.0	1.88715151686224e-11	-5.94407075839904	down	3.12749614313949e-07	7.45854398923566	up	--	--	--	--	--	Biological Process: metal ion transport (GO:0030001);; Molecular Function: metal ion binding (GO:0046872);;	--	--	[P]	Inorganic ion transport and metabolism	Heavy-metal-associated domain	Heavy metal-associated isoprenylated plant protein 39 OS=Arabidopsis thaliana OX=3702 GN=HIPP39 PE=2 SV=1	O	Posttranslational modification, protein turnover, chaperones	heavy metal-associated isoprenylated plant protein 39 [Medicago truncatula]	biological process: localization (GO:0051179);; molecular function: binding (GO:0005488)
MTR_1395s0010	MTR_1395s0010	1.054807	1.252487	2.662692	0.0	0.073262	0.058199	0.123775	1.224199	1.314855	0.431838630364684	-0.775919910524695	normal	3.48432252353553e-07	4.36796119733842	up	--	--	--	--	--	Cellular Component: plasma membrane (GO:0005886);; Cellular Component: integral component of membrane (GO:0016021);; Molecular Function: kinase activity (GO:0016301);;	--	--	--	--	Leucine rich repeat;; Leucine Rich repeats (2 copies);; Leucine Rich Repeat;; Leucine Rich repeat	--	T	Signal transduction mechanisms	LRR receptor-like kinase family protein [Medicago truncatula]	cellular component: cell (GO:0005623);; cellular component: membrane (GO:0016020);; cellular component: cell part (GO:0044464);; cellular component: membrane part (GO:0044425);; molecular function: catalytic activity (GO:0003824)
MTR_1588s0010	MTR_1588s0010	486.836243	442.744904	683.527588	2108.86499	2231.571045	2049.330566	782.2323	981.04187	980.14978	0.0431852894730628	0.705535344390152	normal	4.41918583458894e-19	-2.44235187733705	down	7.08379874454494e-19	-1.74753417094456	down	[C]	Energy production and conversion	Biological Process: ATP synthesis coupled proton transport (GO:0015986);; Molecular Function: hydrolase activity (GO:0016787);; Cellular Component: proton-transporting ATP synthase complex, catalytic core F(1) (GO:0045261);; Molecular Function: proton-transporting ATP synthase activity, rotational mechanism (GO:0046933);;	K02115|8.6e-40|cam:101502783|K02115 F-type H+-transporting ATPase subunit gamma | (RefSeq) ATP synthase gamma chain, chloroplastic	Oxidative phosphorylation (ko00190);; Photosynthesis (ko00195)	[C]	Energy production and conversion	ATP synthase	ATP synthase gamma chain, chloroplastic OS=Pisum sativum OX=3888 GN=ATPC PE=2 SV=1	C	Energy production and conversion	ATP synthase F1, gamma subunit, partial [Medicago truncatula]	biological process: metabolic process (GO:0008152);; biological process: cellular process (GO:0009987);; biological process: single-organism process (GO:0044699);; biological process: localization (GO:0051179);; molecular function: catalytic activity (GO:0003824);; cellular component: cell (GO:0005623);; cellular component: membrane (GO:0016020);; cellular component: macromolecular complex (GO:00…
MTR_1996s0010	MTR_1996s0010	10.664147	23.346441	9.988767	0.932116	0.944462	1.347043	2.211024	5.868328	2.291366	0.000848200239643024	-1.92855398055925	down	3.48980338170717e-13	3.21728334949307	up	0.0575955470928458	1.12644808239909	normal	--	--	Molecular Function: UDP-glycosyltransferase activity (GO:0008194);;	K16266|2.0e-75|mesc:110627793|K16266 cyanohydrin UDP-glucosyltransferase [EC:2.4.1.-] | (RefSeq) linamarin synthase 2	Cyanoamino acid metabolism (ko00460)	[GC]	Carbohydrate transport and metabolism;; Energy production and conversion	UDP-glucoronosyl and UDP-glucosyl transferase	UDP-glycosyltransferase 85A8 OS=Stevia rebaudiana OX=55670 GN=UGT85A8 PE=2 SV=1	--	--	putative cyanohydrin beta-glucosyltransferase [Medicago truncatula]	molecular function: catalytic activity (GO:0003824)
MTR_1g006490	MTR_1g006490	0.191068	0.088517	0.476615	8.749702	6.589619	14.713138	0.607534	1.232909	3.949613	--	--	--	4.46072691890425e-20	-5.52051205710371	down	8.0661915190639e-05	-2.72311091933265	down	[G]	Carbohydrate transport and metabolism	Molecular Function: water channel activity (GO:0015250);; Cellular Component: integral component of membrane (GO:0016021);;	K09873|8.4e-129|mtr:MTR_1g006490|K09873 aquaporin TIP | (RefSeq) major intrinsic protein (MIP) family transporter	--	[G]	Carbohydrate transport and metabolism	Major intrinsic protein	Aquaporin TIP4-1 OS=Arabidopsis thaliana OX=3702 GN=TIP4-1 PE=2 SV=1	G	Carbohydrate transport and metabolism	aquaporin TIP4-1 [Medicago truncatula]	molecular function: transporter activity (GO:0005215);; biological process: single-organism process (GO:0044699);; biological process: localization (GO:0051179);; cellular component: membrane (GO:0016020);; cellular component: membrane part (GO:0044425)
MTR_1g006600	MTR_1g006600	10.382985	9.101933	8.587143	0.941523	4.484046	3.166056	5.506875	4.172168	2.402518	0.000206255535848519	-1.2377706233175	down	0.0306402009109137	1.19246563501675	normal	0.929352082698497	-0.0613421872103238	normal	--	--	Biological Process: protein glycosylation (GO:0006486);; Cellular Component: integral component of membrane (GO:0016021);; Molecular Function: xylogalacturonan beta-1,3-xylosyltransferase activity (GO:0102983);;	K18789|4.1e-83|psom:113275449|K18789 xylogalacturonan beta-1,3-xylosyltransferase [EC:2.4.2.41] | (RefSeq) probable glycosyltransferase At5g20260	--	[GMW]	Carbohydrate transport and metabolism;; Cell wall/membrane/envelope biogenesis;; Extracellular structures	Exostosin family	Probable glycosyltransferase At5g03795 OS=Arabidopsis thaliana OX=3702 GN=At5g03795 PE=3 SV=2	--	--	probable glycosyltransferase At5g03795 [Medicago truncatula]	biological process: metabolic process (GO:0008152);; biological process: cellular process (GO:0009987);; biological process: single-organism process (GO:0044699);; cellular component: membrane (GO:0016020);; cellular component: membrane part (GO:0044425);; molecular function: catalytic activity (GO:0003824)
MTR_1g006660	MTR_1g006660	0.064871	0.228726	0.411614	1.091775	1.230712	1.140849	0.255866	0.360953	0.38674	--	--	--	0.000187341237062059	-2.63467187104618	down	1.17630561103497e-05	-2.23369353848834	down	--	--	Molecular Function: DNA binding (GO:0003677);; Molecular Function: transcription factor activity, sequence-specific DNA binding (GO:0003700);; Cellular Component: nucleus (GO:0005634);;	K09286|4.0e-131|mtr:MTR_1g006660|K09286 EREBP-like factor | (RefSeq) AP2 domain class transcription factor	--	--	--	AP2 domain	Dehydration-responsive element-binding protein 3 OS=Arabidopsis thaliana OX=3702 GN=DREB3 PE=2 SV=1	K	Transcription	dehydration-responsive element-binding protein 3 [Medicago truncatula]	molecular function: binding (GO:0005488);; molecular function: nucleic acid binding transcription factor activity (GO:0001071);; biological process: biological regulation (GO:0065007);; cellular component: cell (GO:0005623);; cellular component: organelle (GO:0043226);; cellular component: cell part (GO:0044464)
MTR_1g006690	MTR_1g006690	13.875836000000001	12.414327	10.886567	4.071049	3.033552	3.773697	10.704755	9.097781000000001	8.563351	0.00290955652088237	-0.424620071014333	normal	6.59065393005979e-13	1.27155928311171	up	2.9611121234806e-05	0.82907507133571	normal	--	--	Biological Process: mRNA export from nucleus (GO:0006406);; Biological Process: protein import into nucleus (GO:0006606);; Biological Process: response to abscisic acid (GO:0009737);; Molecular Function: structural constituent of nuclear pore (GO:0017056);; Cellular Component: nuclear pore outer ring (GO:0031080);; Cellular Component: nuclear membrane (GO:0031965);; Biological Process: positive r…	K14304|0.0e+00|mtr:MTR_1g006690|K14304 nuclear pore complex protein Nup85 | (RefSeq) Nup85 nucleoporin protein	RNA transport (ko03013)	[YU]	Nuclear structure;; Intracellular trafficking, secretion, and vesicular transport	Nup85 Nucleoporin	Nuclear pore complex protein NUP85 OS=Arabidopsis thaliana OX=3702 GN=NUP85 PE=1 SV=1	--	--	nuclear pore complex protein NUP85 [Medicago truncatula]	biological process: localization (GO:0051179);; biological process: single-organism process (GO:0044699);; biological process: response to stimulus (GO:0050896);; molecular function: structural molecule activity (GO:0005198);; cellular component: cell (GO:0005623);; cellular component: macromolecular complex (GO:0032991);; cellular component: organelle (GO:0043226);; cellular component: organelle…
MTR_1g006975	MTR_1g006975	0.1905	0.06298	0.296978	0.44754	0.220304	0.643697	0.881212	0.933464	0.423773	0.00936997007425656	1.74773598072455	up	0.024979254288273	-1.62513649327379	normal	0.718646132977236	0.215148011189703	normal	--	--	Molecular Function: ADP binding (GO:0043531);;	K13459|1.1e-127|pxb:103940745|K13459 disease resistance protein RPS2 | (RefSeq) disease resistance protein At4g27190-like isoform X1	Plant-pathogen interaction (ko04626)	[T]	Signal transduction mechanisms	NB-ARC domain;; NAC domain	Disease resistance protein At4g27190 OS=Arabidopsis thaliana OX=3702 GN=At4g27190 PE=2 SV=1	T	Signal transduction mechanisms	disease resistance protein (CC-NBS-LRR class) family protein [Medicago truncatula]	molecular function: binding (GO:0005488)
MTR_1g006990	MTR_1g006990	2.42509	1.913206	2.341633	30.931938	29.926014	37.881027	5.20977	10.264131	2.373137	0.0308950049731784	1.285166304735	normal	2.70251037810697e-113	-4.35409463790146	down	3.43487657642594e-09	-2.93598864910486	down	[O]	Posttranslational modification, protein turnover, chaperones	Molecular Function: serine-type endopeptidase activity (GO:0004252);;	K15333|1.3e-60|nsy:104224633|K15333 tRNA guanosine-2'-O-methyltransferase [EC:2.1.1.34] | (RefSeq) uncharacterized protein LOC104224633	--	--	--	Subtilase family;; Fibronectin type-III domain;; Peptidase inhibitor I9	Subtilisin-like protease SBT4.3 OS=Arabidopsis thaliana OX=3702 GN=SBT4.3 PE=3 SV=1	O	Posttranslational modification, protein turnover, chaperones	subtilisin-like protease SBT4.3 isoform X1 [Medicago truncatula]	molecular function: catalytic activity (GO:0003824);; biological process: metabolic process (GO:0008152)
MTR_1g007060	MTR_1g007060	6.5198149999999995	7.2996490000000005	7.409705	11.610107000000001	9.025867	13.762799000000001	10.11355	10.638648	7.2063500000000005	0.259792951893955	0.346789361380919	normal	2.01481903684047e-06	-1.17198894519282	down	0.00260783933034505	-0.837877661393572	normal	[J]	Translation, ribosomal structure and biogenesis	Cellular Component: nuclear exosome (RNase complex) (GO:0000176);; Cellular Component: cytoplasmic exosome (RNase complex) (GO:0000177);; Biological Process: exonucleolytic trimming to generate mature 3'-end of 5.8S rRNA from tricistronic rRNA transcript (SSU-rRNA, 5.8S rRNA, LSU-rRNA) (GO:0000467);; Molecular Function: exonuclease activity (GO:0004527);; Biological Process: rRNA catabolic proces…	K12586|2.3e-165|mtr:MTR_1g007060|K12586 exosome complex component RRP43 | (RefSeq) exosome complex exonuclease RRP46	RNA degradation (ko03018)	[J]	Translation, ribosomal structure and biogenesis	3' exoribonuclease family, domain 1;; 3' exoribonuclease family, domain 2	--	J	Translation, ribosomal structure and biogenesis	exosome complex component RRP43 [Medicago truncatula]	cellular component: cell (GO:0005623);; cellular component: macromolecular complex (GO:0032991);; cellular component: organelle (GO:0043226);; cellular component: organelle part (GO:0044422);; cellular component: cell part (GO:0044464);; biological process: metabolic process (GO:0008152);; biological process: cellular process (GO:0009987);; biological process: cellular component organization or b…
MTR_1g007380	MTR_1g007380	51.292774	63.461678	54.328491	43.613586	86.921638	55.750904	291.897583	260.966766	186.783035	4.25556630576774e-21	2.05843942995554	up	0.0552663881686675	-0.625121501773461	normal	1.027504973552e-05	1.42440358675663	up	--	--	Biological Process: amino acid transmembrane transport (GO:0003333);; Cellular Component: plasma membrane (GO:0005886);; Molecular Function: amino acid transmembrane transporter activity (GO:0015171);; Cellular Component: integral component of membrane (GO:0016021);;	--	--	[E]	Amino acid transport and metabolism	Transmembrane amino acid transporter protein	Amino acid permease 6 OS=Arabidopsis thaliana OX=3702 GN=AAP6 PE=1 SV=1	E	Amino acid transport and metabolism	amino acid permease 6 [Medicago truncatula]	biological process: single-organism process (GO:0044699);; biological process: localization (GO:0051179);; cellular component: cell (GO:0005623);; cellular component: membrane (GO:0016020);; cellular component: cell part (GO:0044464);; molecular function: transporter activity (GO:0005215);; cellular component: membrane part (GO:0044425)
MTR_1g007480	MTR_1g007480	5.876274	4.886367	4.935937	10.141075	7.630449	10.322124	6.819519	7.476716	7.448164	0.0524933621437817	0.435801991122701	normal	1.44381515574326e-10	-1.32445177718411	down	8.21150583387737e-05	-0.901287623060852	normal	[J]	Translation, ribosomal structure and biogenesis	Molecular Function: structural constituent of ribosome (GO:0003735);; Cellular Component: mitochondrial large ribosomal subunit (GO:0005762);; Biological Process: translation (GO:0006412);;	K02902|1.1e-126|mtr:MTR_1g007480|K02902 large subunit ribosomal protein L28 | (RefSeq) ribosomal protein L28	Ribosome (ko03010)	[J]	Translation, ribosomal structure and biogenesis	Ribosomal L28 family	--	J	Translation, ribosomal structure and biogenesis	54S ribosomal protein L24, mitochondrial [Medicago truncatula]	molecular function: structural molecule activity (GO:0005198);; cellular component: cell (GO:0005623);; cellular component: macromolecular complex (GO:0032991);; cellular component: organelle (GO:0043226);; cellular component: organelle part (GO:0044422);; cellular component: cell part (GO:0044464);; biological process: metabolic process (GO:0008152);; biological process: cellular process (GO:000…
MTR_1g007490	MTR_1g007490	43.847729	41.99683	37.487953	11.964705	6.479696	7.829495	36.004932	23.498367	22.77388	0.00458132867349172	-0.626223231383252	normal	1.52536798290215e-09	1.72290927505133	up	0.0013382273601127	1.07340976154866	up	--	--	Biological Process: regulation of transcription, DNA-templated (GO:0006355);; Cellular Component: chloroplast nucleoid (GO:0042644);;	--	--	--	--	--	Protein PEP-RELATED DEVELOPMENT ARRESTED 1, chloroplastic OS=Arabidopsis thaliana OX=3702 GN=PRDA1 PE=1 SV=1	S	Function unknown	protein PEP-RELATED DEVELOPMENT ARRESTED 1, chloroplastic [Medicago truncatula]	biological process: biological regulation (GO:0065007);; cellular component: cell (GO:0005623);; cellular component: nucleoid (GO:0009295);; cellular component: organelle (GO:0043226);; cellular component: organelle part (GO:0044422);; cellular component: cell part (GO:0044464)
MTR_1g007520	MTR_1g007520	0.0	0.0	0.0	13.538337	0.978928	35.297607	0.0	0.0	0.0	--	--	--	1.48715815429588e-10	-9.64305429920243	down	3.16328335957709e-10	-8.58893872544536	down	--	--	Cellular Component: cellular_component (GO:0005575);; Cellular Component: intracellular (GO:0005622);; Cellular Component: cell (GO:0005623);; Cellular Component: cytoplasm (GO:0005737);; Cellular Component: endosome (GO:0005768);; Cellular Component: Golgi apparatus (GO:0005794);; Cellular Component: trans-Golgi network (GO:0005802);; Biological Process: response to stress (GO:0006950);; Biologi…	K12472|5.9e-32|bvg:104885038|K12472 epidermal growth factor receptor substrate 15 | (RefSeq) filaggrin-like	Endocytosis (ko04144)	--	--	BURP domain	BURP domain protein RD22 OS=Arabidopsis thaliana OX=3702 GN=RD22 PE=2 SV=1	S	Function unknown	BURP domain protein RD22 [Medicago truncatula]	cellular component: cell (GO:0005623);; cellular component: cell part (GO:0044464);; cellular component: organelle (GO:0043226);; cellular component: organelle part (GO:0044422);; biological process: response to stimulus (GO:0050896)
MTR_1g007600	MTR_1g007600	1.059464	1.012074	0.955761	0.171291	0.075401	0.119784	0.931876	0.508938	0.659632	0.115038370732632	-0.562518811028769	normal	5.31220771637568e-09	2.52739032358811	up	0.000726281894554916	1.90659615848773	up	--	--	Biological Process: RNA modification (GO:0009451);; Cellular Component: intracellular membrane-bounded organelle (GO:0043231);;	K22262|2.5e-92|qsu:112034235|K22262 WD repeat and FYVE domain-containing protein 3 | (RefSeq) protein SPIRRIG	--	[R]	General function prediction only	PPR repeat family;; PPR repeat;; PPR repeat;; Pentatricopeptide repeat domain;; Pentacotripeptide-repeat region of PRORP	Pentatricopeptide repeat-containing protein DOT4, chloroplastic OS=Arabidopsis thaliana OX=3702 GN=DOT4 PE=2 SV=1	M	Cell wall/membrane/envelope biogenesis	pentatricopeptide repeat-containing protein At2g13600 [Medicago truncatula]	biological process: metabolic process (GO:0008152);; biological process: cellular process (GO:0009987);; cellular component: cell (GO:0005623);; cellular component: organelle (GO:0043226);; cellular component: cell part (GO:0044464)
MTR_1g007630	MTR_1g007630	2.0168459999999997	1.38039	1.574492	2.903752	2.23693	3.237607	2.366386	0.763601	0.626951	0.527729284038754	-0.438157071876562	normal	1.10705245689985e-05	-1.22516108143683	down	0.00217569999290067	-1.66683957587553	down	[C]	Energy production and conversion	Molecular Function: ATP:ADP antiporter activity (GO:0005471);; Molecular Function: ATP binding (GO:0005524);; Cellular Component: integral component of membrane (GO:0016021);; Cellular Component: chloroplast membrane (GO:0031969);;	K03301|5.0e-265|mtr:MTR_1g007630|K03301 ATP:ADP antiporter, AAA family | (RefSeq) TLC ATP/ADP transporter	--	--	--	TLC ATP/ADP transporter	--	P	Inorganic ion transport and metabolism	uncharacterized protein LOC11429783 isoform X2 [Medicago truncatula]	molecular function: transporter activity (GO:0005215);; biological process: single-organism process (GO:0044699);; biological process: localization (GO:0051179);; molecular function: binding (GO:0005488);; cellular component: membrane (GO:0016020);; cellular component: membrane part (GO:0044425);; cellular component: cell (GO:0005623);; cellular component: organelle (GO:0043226);; cellular compon…
MTR_1g007740	MTR_1g007740	3.199545	2.928036	2.596581	6.106348	6.660904	6.864338	3.824527	3.205797	2.379243	0.841236305074026	0.0644044972293622	normal	4.72812006789856e-39	-1.6601085061717	down	1.3180102671006e-14	-1.60514203881931	down	--	--	Molecular Function: Rab GTPase binding (GO:0017137);;	K20241|5.0e-124|egu:105052050|K20241 WD repeat-containing protein 44 | (RefSeq) lissencephaly-1 homolog 1-like	--	[S]	Function unknown	WD domain, G-beta repeat;; Anaphase-promoting complex subunit 4 WD40 domain;; WD40 region of Ge1, enhancer of mRNA-decapping protein	--	S	Function unknown	transducin/WD40 repeat protein [Medicago truncatula]	molecular function: binding (GO:0005488)
MTR_1g007800	MTR_1g007800	29.04121	26.883093	61.410522	1.749181	2.262832	3.055408	7.833076	16.521029	40.534595	0.313207842358714	-0.794872415081417	normal	1.10226512654879e-14	3.55356540502303	up	2.08176779083059e-05	2.60263622026961	up	[IQR]	Lipid transport and metabolism;; Secondary metabolites biosynthesis, transport and catabolism;; General function prediction only	Molecular Function: 3-oxoacyl-[acyl-carrier-protein] reductase (NADPH) activity (GO:0004316);; Molecular Function: 3-oxo-glutaryl-[acp] methyl ester reductase activity (GO:0102131);; Molecular Function: 3-oxo-pimeloyl-[acp] methyl ester reductase activity (GO:0102132);;	K08081|2.6e-07|aof:109843618|K08081 tropinone reductase I [EC:1.1.1.206] | (RefSeq) tropinone reductase homolog At1g07440-like	Tropane, piperidine and pyridine alkaloid biosynthesis (ko00960)	[R]	General function prediction only	Enoyl-(Acyl carrier protein) reductase;; short chain dehydrogenase	--	Q	Secondary metabolites biosynthesis, transport and catabolism	uncharacterized protein LOC11424466 [Medicago truncatula]	molecular function: catalytic activity (GO:0003824);; biological process: metabolic process (GO:0008152);; biological process: single-organism process (GO:0044699)
MTR_1g007840	MTR_1g007840	95.974556	121.482384	83.151428	2.021004	3.659781	2.326622	14.130956	21.783022	18.040903	1.34488866318936e-18	-2.44839666526584	down	9.10513942904985e-59	4.70180858267043	up	9.96438474472792e-11	2.19627409664875	up	--	--	Cellular Component: integral component of membrane (GO:0016021);;	--	--	--	--	--	--	--	--	uncharacterized protein LOC11429785 [Medicago truncatula]	cellular component: membrane (GO:0016020);; cellular component: membrane part (GO:0044425)
MTR_1g007860	MTR_1g007860	24.781204	41.279354	35.991024	6.632235	7.132402	5.775259	5.242528	25.134628	31.489014	0.398860838385979	-0.654640999806813	normal	3.49338375079925e-11	1.88967077870523	up	0.0816764690620733	1.11499689050228	normal	[E]	Amino acid transport and metabolism	Molecular Function: hydrolase activity (GO:0016787);; Molecular Function: methyl indole-3-acetate esterase activity (GO:0080030);;	--	--	[I]	Lipid transport and metabolism	alpha/beta hydrolase fold;; Alpha/beta hydrolase family;; Serine aminopeptidase, S33	--	I	Lipid transport and metabolism	uncharacterized protein LOC11429786 isoform X1 [Medicago truncatula]	molecular function: catalytic activity (GO:0003824)
MTR_1g007880	MTR_1g007880	0.617893	0.486176	0.142578	2.693072	2.345993	4.172476	0.720416	0.547558	0.45931	--	--	--	3.85234323400795e-10	-3.2425681455608	down	1.18516618175901e-11	-2.86862840951324	down	--	--	Biological Process: cell morphogenesis (GO:0000902);; Biological Process: cell morphogenesis involved in differentiation (GO:0000904);; Cellular Component: cellular_component (GO:0005575);; Cellular Component: intracellular (GO:0005622);; Cellular Component: cell (GO:0005623);; Cellular Component: cytoskeleton (GO:0005856);; Biological Process: multicellular organism development (GO:0007275);; Bi…	--	--	--	--	--	Protein ABIL3 OS=Arabidopsis thaliana OX=3702 GN=ABIL3 PE=2 SV=1	S	Function unknown	protein ABIL2 isoform X1 [Medicago truncatula]	biological process: cellular process (GO:0009987);; biological process: developmental process (GO:0032502);; biological process: single-organism process (GO:0044699);; biological process: cellular component organization or biogenesis (GO:0071840);; cellular component: cell (GO:0005623);; cellular component: cell part (GO:0044464);; cellular component: organelle (GO:0043226);; biological process: …
MTR_1g007905	MTR_1g007905	70.402321	73.888565	85.274284	3.730141	7.511987	5.0109	36.196274	46.53252	48.841579	0.00377319694483434	-0.823869211459817	normal	1.59204419952826e-24	3.31333815137879	up	2.76582225976589e-13	2.4569064780813	up	--	--	--	--	--	--	--	--	Uncharacterized protein At4g00950 OS=Arabidopsis thaliana OX=3702 GN=At4g00950 PE=2 SV=1	S	Function unknown	uncharacterized protein At4g00950 [Medicago truncatula]	--
MTR_1g007920	MTR_1g007920	2.145693	2.279305	1.886293	4.677651	4.45525	6.046726	3.094315	2.76409	2.738564	0.0522986756203832	0.401902110755452	normal	1.66245294008368e-18	-1.74513781028428	down	6.90181321571463e-11	-1.35458985801023	down	--	--	Molecular Function: protein binding (GO:0005515);;	--	--	--	--	Protein of unknown function (DUF4005);; IQ calmodulin-binding motif	Protein IQ-DOMAIN 14 OS=Arabidopsis thaliana OX=3702 GN=IQD14 PE=1 SV=1	S	Function unknown	protein IQ-DOMAIN 1 isoform X1 [Medicago truncatula]	molecular function: binding (GO:0005488)
MTR_1g008060	MTR_1g008060	0.167998	0.256329	0.535107	1.104662	1.502357	1.80578	0.09376	0.19353	0.145675	0.126787094070029	-1.07916490970131	normal	1.06879359251622e-06	-2.57497398331653	down	2.76443224383849e-23	-3.79094059386248	down	--	--	Cellular Component: chromatin (GO:0000785);; Molecular Function: transcription regulatory region sequence-specific DNA binding (GO:0000976);; Cellular Component: nucleus (GO:0005634);; Biological Process: regulation of transcription, DNA-templated (GO:0006355);; Molecular Function: chromatin DNA binding (GO:0031490);; Molecular Function: histone demethylase activity (H3-K9 specific) (GO:0032454);…	K15601|0.0e+00|mtr:MTR_1g008060|K15601 [histone H3]-dimethyl-L-lysine9 demethylase [EC:1.14.11.65] | (RefSeq) transcription factor jumonji (JmjC) domain protein, putative	--	[K]	Transcription	JmjC domain, hydroxylase;; WRC;; Zinc-finger domain of monoamine-oxidase A repressor R1	Lysine-specific demethylase JMJ25 OS=Arabidopsis thaliana OX=3702 GN=JMJ25 PE=1 SV=1	K	Transcription	uncharacterized protein LOC11429788 [Medicago truncatula]	cellular component: cell (GO:0005623);; cellular component: organelle (GO:0043226);; cellular component: organelle part (GO:0044422);; cellular component: cell part (GO:0044464);; molecular function: binding (GO:0005488);; biological process: biological regulation (GO:0065007);; molecular function: catalytic activity (GO:0003824);; biological process: metabolic process (GO:0008152);; biological p…
MTR_1g008140	MTR_1g008140	7.309567	5.73211	6.700293	19.665592	24.990416	24.857395	15.637683	13.274256	14.284286	1.36855505508769e-09	1.0817807172165	up	1.13167286055365e-32	-2.29538979948241	down	1.47907730905384e-14	-1.22458891927637	down	[GI]	Carbohydrate transport and metabolism;; Lipid transport and metabolism	Cellular Component: integral component of membrane (GO:0016021);; Molecular Function: pectinesterase activity (GO:0030599);; Biological Process: cell wall modification (GO:0042545);; Molecular Function: aspartyl esterase activity (GO:0045330);; Biological Process: pectin catabolic process (GO:0045490);; Molecular Function: pectinesterase inhibitor activity (GO:0046910);;	K01051|1.3e-138|jcu:105642558|K01051 pectinesterase [EC:3.1.1.11] | (RefSeq) pectinesterase	Pentose and glucuronate interconversions (ko00040)	--	--	Pectinesterase;; Plant invertase/pectin methylesterase inhibitor	Probable pectinesterase/pectinesterase inhibitor 61 OS=Arabidopsis thaliana OX=3702 GN=PME61 PE=2 SV=1	G	Carbohydrate transport and metabolism	probable pectinesterase/pectinesterase inhibitor 61 [Medicago truncatula]	cellular component: membrane (GO:0016020);; cellular component: membrane part (GO:0044425);; molecular function: catalytic activity (GO:0003824);; biological process: cellular process (GO:0009987);; biological process: cellular component organization or biogenesis (GO:0071840);; biological process: metabolic process (GO:0008152);; molecular function: molecular function regulator (GO:0098772);; bi…
MTR_1g008160	MTR_1g008160	0.7213	0.360784	0.945599	1.80637	1.376103	2.4902459999999995	0.839797	0.692152	0.559953	0.702819854655223	0.196442878754848	normal	5.74236976303796e-07	-2.09365400605204	down	8.9069700264067e-07	-1.90689149568329	down	[Q]	Secondary metabolites biosynthesis, transport and catabolism	Molecular Function: diacylglycerol O-acyltransferase activity (GO:0004144);; Cellular Component: plasma membrane (GO:0005886);; Biological Process: triglyceride biosynthetic process (GO:0019432);; Molecular Function: long-chain-alcohol O-fatty-acyltransferase activity (GO:0047196);;	K15406|1.3e-95|ath:AT5G37300|K15406 wax-ester synthase / diacylglycerol O-acyltransferase [EC:2.3.1.75 2.3.1.20] | (RefSeq) WSD1; O-acyltransferase (WSD1-like) family protein	Cutin, suberine and wax biosynthesis (ko00073)	--	--	WS/DGAT C-terminal domain;; Wax ester synthase-like Acyl-CoA acyltransferase domain	O-acyltransferase WSD1 OS=Arabidopsis thaliana OX=3702 GN=WSD1 PE=2 SV=1	S	Function unknown	O-acyltransferase WSD1 isoform X2 [Medicago truncatula]	molecular function: catalytic activity (GO:0003824);; cellular component: cell (GO:0005623);; cellular component: membrane (GO:0016020);; cellular component: cell part (GO:0044464);; biological process: metabolic process (GO:0008152);; biological process: cellular process (GO:0009987);; biological process: single-organism process (GO:0044699)
MTR_1g008170	MTR_1g008170	0.871811	0.797047	0.65304	0.193684	0.138276	0.209562	1.308367	1.28089	1.423629	0.049734821468606	0.740970084044973	normal	--	--	--	1.88136406702074e-05	2.25883540117348	up	--	--	Cellular Component: cytoplasm (GO:0005737);; Biological Process: protein folding (GO:0006457);; Biological Process: developmental process (GO:0032502);; Molecular Function: unfolded protein binding (GO:0051082);;	K13206|3.7e-06|ath:AT2G27280|K13206 coiled-coil domain-containing protein 55 | (RefSeq) coiled-coil protein (DUF2040)	--	[T]	Signal transduction mechanisms	CS domain	Protein BOBBER 1 OS=Arabidopsis thaliana OX=3702 GN=BOB1 PE=1 SV=1	T	Signal transduction mechanisms	protein BOBBER 1 [Medicago truncatula]	cellular component: cell (GO:0005623);; cellular component: cell part (GO:0044464);; biological process: cellular process (GO:0009987);; biological process: developmental process (GO:0032502);; molecular function: binding (GO:0005488)
MTR_1g008200	MTR_1g008200	35.991798	32.569054	26.665483	11.682358	9.971045	12.801852	76.576225	68.513527	60.0802	1.90684724766913e-13	1.06793977490443	up	3.43399237813608e-10	0.967790607542481	normal	5.1338728591251e-37	2.02208872246768	up	--	--	Cellular Component: cytoplasm (GO:0005737);; Biological Process: protein folding (GO:0006457);; Biological Process: developmental process (GO:0032502);; Molecular Function: unfolded protein binding (GO:0051082);;	--	--	[T]	Signal transduction mechanisms	CS domain	Protein BOBBER 1 OS=Arabidopsis thaliana OX=3702 GN=BOB1 PE=1 SV=1	T	Signal transduction mechanisms	protein BOBBER 1 [Medicago truncatula]	cellular component: cell (GO:0005623);; cellular component: cell part (GO:0044464);; biological process: cellular process (GO:0009987);; biological process: developmental process (GO:0032502);; molecular function: binding (GO:0005488)
MTR_1g008220	MTR_1g008220	10.651413	7.302003000000001	6.211358	5.788663000000001	4.97572	10.378524	90.298924	66.451334	63.351682999999994	1.23029839980822e-46	3.13293105957315	up	0.567418189460542	-0.221529171751688	normal	2.25655216002484e-20	2.90470539312104	up	--	--	Molecular Function: molecular_function (GO:0003674);; Molecular Function: transcription factor activity, sequence-specific DNA binding (GO:0003700);; Cellular Component: cellular_component (GO:0005575);; Cellular Component: intracellular (GO:0005622);; Cellular Component: cell (GO:0005623);; Cellular Component: nucleus (GO:0005634);; Biological Process: regulation of transcription, DNA-templated …	--	--	--	--	--	--	K	Transcription	CCT motif protein [Medicago truncatula]	molecular function: nucleic acid binding transcription factor activity (GO:0001071);; biological process: biological regulation (GO:0065007);; cellular component: cell (GO:0005623);; cellular component: cell part (GO:0044464);; cellular component: organelle (GO:0043226);; biological process: response to stimulus (GO:0050896)
MTR_1g008310	MTR_1g008310	23.234835	16.451674	23.504099	30.218771	28.848694	28.649616	15.861973	22.239742	15.039827	0.470020697799043	-0.28091120281527	normal	4.96062929980504e-05	-0.950852209842566	normal	6.10886471416516e-08	-1.25581450180803	down	--	--	Molecular Function: molecular_function (GO:0003674);; Molecular Function: nucleic acid binding (GO:0003676);; Molecular Function: RNA binding (GO:0003723);; Molecular Function: catalytic activity (GO:0003824);; Molecular Function: nuclease activity (GO:0004518);; Molecular Function: endonuclease activity (GO:0004519);; Molecular Function: binding (GO:0005488);; Cellular Component: cellular_compon…	K17710|3.1e-193|mtr:MTR_1g008310|K17710 pentatricopeptide repeat domain-containing protein 1 | (RefSeq) PPR containing plant-like protein	--	[R]	General function prediction only	PPR repeat family;; PPR repeat;; Pentatricopeptide repeat domain;; PPR repeat;; Pentacotripeptide-repeat region of PRORP;; Mitochondrial ATPase expression	Pentatricopeptide repeat-containing protein At5g25630 OS=Arabidopsis thaliana OX=3702 GN=At5g25630 PE=2 SV=2	S	Function unknown	pentatricopeptide repeat-containing protein At5g25630 [Medicago truncatula]	molecular function: binding (GO:0005488);; molecular function: catalytic activity (GO:0003824);; biological process: metabolic process (GO:0008152);; biological process: cellular process (GO:0009987);; cellular component: cell (GO:0005623);; cellular component: cell part (GO:0044464);; cellular component: organelle (GO:0043226)
MTR_1g008380	MTR_1g008380	1.599058	2.150919	1.225632	2.114613	2.042643	2.972266	10.393391	10.425033	8.3587	7.70023679276279e-23	2.4780784915979	up	0.000846380166075325	-1.00671504786315	down	9.27029413029931e-11	1.48144226587962	up	[P]	Inorganic ion transport and metabolism	Molecular Function: N,N-dimethylaniline monooxygenase activity (GO:0004499);; Molecular Function: flavin adenine dinucleotide binding (GO:0050660);; Molecular Function: NADP binding (GO:0050661);;	K11816|1.8e-256|mtr:MTR_1g008380|K11816 indole-3-pyruvate monooxygenase [EC:1.14.13.168] | (RefSeq) indole-3-pyruvate monooxygenase	Tryptophan metabolism (ko00380)	[Q]	Secondary metabolites biosynthesis, transport and catabolism	Flavin-binding monooxygenase-like;; Pyridine nucleotide-disulphide oxidoreductase;; L-lysine 6-monooxygenase (NADPH-requiring);; Pyridine nucleotide-disulphide oxidoreductase;; FAD-NAD(P)-binding;; NAD(P)-binding Rossmann-like domain;; Pyridine nucleotide-disulphide oxidoreductase;; FAD binding domain	Indole-3-pyruvate monooxygenase YUCCA6 OS=Arabidopsis thaliana OX=3702 GN=YUC6 PE=1 SV=1	Q	Secondary metabolites biosynthesis, transport and catabolism	indole-3-pyruvate monooxygenase YUCCA6 [Medicago truncatula]	molecular function: catalytic activity (GO:0003824);; biological process: metabolic process (GO:0008152);; biological process: single-organism process (GO:0044699);; molecular function: binding (GO:0005488)
MTR_1g008500	MTR_1g008500	35.488312	9.18271	31.481497	35.358902	38.938599	51.574467	215.347641	210.454193	80.770515	3.46067264829081e-05	2.45574125471839	up	0.0274843683251249	-1.17223832633927	normal	0.00029633224979497	1.43411381750997	up	--	--	Cellular Component: cellular_component (GO:0005575);; Cellular Component: intracellular (GO:0005622);; Cellular Component: cell (GO:0005623);; Cellular Component: cytoplasm (GO:0005737);; Cellular Component: endosome (GO:0005768);; Cellular Component: Golgi apparatus (GO:0005794);; Cellular Component: trans-Golgi network (GO:0005802);; Biological Process: response to stress (GO:0006950);; Biologi…	--	--	--	--	BURP domain	BURP domain protein RD22 OS=Arabidopsis thaliana OX=3702 GN=RD22 PE=2 SV=1	S	Function unknown	BURP domain protein RD22 [Medicago truncatula]	cellular component: cell (GO:0005623);; cellular component: cell part (GO:0044464);; cellular component: organelle (GO:0043226);; cellular component: organelle part (GO:0044422);; biological process: response to stimulus (GO:0050896)
MTR_1g008590	MTR_1g008590	0.0	0.0	0.0	32.78392	2.694608	74.092049	0.0	0.0	0.0	--	--	--	1.82379174374361e-13	-10.6899475273371	down	3.26355281621286e-13	-9.59822048052908	down	--	--	Cellular Component: cellular_component (GO:0005575);; Cellular Component: intracellular (GO:0005622);; Cellular Component: cell (GO:0005623);; Cellular Component: cytoplasm (GO:0005737);; Cellular Component: endosome (GO:0005768);; Cellular Component: Golgi apparatus (GO:0005794);; Cellular Component: trans-Golgi network (GO:0005802);; Biological Process: response to stress (GO:0006950);; Biologi…	K12472|4.6e-32|bvg:104885038|K12472 epidermal growth factor receptor substrate 15 | (RefSeq) filaggrin-like	Endocytosis (ko04144)	--	--	BURP domain	BURP domain protein RD22 OS=Arabidopsis thaliana OX=3702 GN=RD22 PE=2 SV=1	S	Function unknown	BURP domain protein RD22 [Medicago truncatula]	cellular component: cell (GO:0005623);; cellular component: cell part (GO:0044464);; cellular component: organelle (GO:0043226);; cellular component: organelle part (GO:0044422);; biological process: response to stimulus (GO:0050896)
MTR_1g008600	MTR_1g008600	0.540253	0.585702	0.450924	1.136798	0.993483	0.747166	0.473248	0.32192	0.302227	0.0697800695381683	-0.556565340256899	normal	7.56257438020349e-07	-1.35798467845443	down	2.55381241202223e-09	-1.92680314441564	down	[L]	Replication, recombination and repair	Molecular Function: DNA binding (GO:0003677);; Molecular Function: DNA-directed DNA polymerase activity (GO:0003887);; Molecular Function: ATP binding (GO:0005524);; Cellular Component: cytoplasm (GO:0005737);; Biological Process: DNA-dependent DNA replication (GO:0006261);; Molecular Function: 5'-3' exonuclease activity (GO:0008409);;	K02349|0.0e+00|mtr:MTR_1g008600|K02349 DNA polymerase theta [EC:2.7.7.7] | (RefSeq) ATP-binding protein	--	[R]	General function prediction only	DNA polymerase family A;; DEAD/DEAH box helicase;; Helicase conserved C-terminal domain	Helicase and polymerase-containing protein TEBICHI OS=Arabidopsis thaliana OX=3702 GN=TEB PE=2 SV=1	A	RNA processing and modification	ATP-binding protein, partial [Medicago truncatula]	molecular function: binding (GO:0005488);; molecular function: catalytic activity (GO:0003824);; biological process: metabolic process (GO:0008152);; biological process: cellular process (GO:0009987);; cellular component: cell (GO:0005623);; cellular component: cell part (GO:0044464)
MTR_1g008610	MTR_1g008610	12.93466	12.215431	12.195362	3.498184	5.485703	3.678534	8.407835	7.037626	7.301976	1.83892581924284e-06	-0.749881846165111	normal	7.05230960255219e-05	1.05908410148744	up	0.340816238869205	0.292887724344779	normal	--	--	Molecular Function: chromatin binding (GO:0003682);;	--	--	--	--	BAH domain	Protein ANTI-SILENCING 1 OS=Arabidopsis thaliana OX=3702 GN=ASI1 PE=4 SV=2	S	Function unknown	protein ANTI-SILENCING 1 [Medicago truncatula]	molecular function: binding (GO:0005488)
MTR_1g008620	MTR_1g008620	0.070914	0.058802	0.0	4.504435	4.051526	5.673907	0.0	0.26341	0.027792	--	--	--	6.57924019277387e-22	-6.92457928098396	down	4.20917018057342e-15	-5.77652389921933	down	--	--	Cellular Component: integral component of membrane (GO:0016021);;	--	--	--	--	--	Protein TRACHEARY ELEMENT DIFFERENTIATION-RELATED 7A OS=Zinnia violacea OX=34245 GN=TED7 PE=2 SV=1	S	Function unknown	uncharacterized protein LOC11424473 [Medicago truncatula]	cellular component: membrane (GO:0016020);; cellular component: membrane part (GO:0044425)
MTR_1g008675	MTR_1g008675	3.052576	3.362948	1.766945	8.918049	10.718801	11.592472	1.835561	2.023948	2.19069	0.297726235366871	-0.43546394783239	normal	2.17310561836748e-19	-2.41648313336049	down	5.79697162014799e-34	-2.87538601074845	down	--	--	Cellular Component: integral component of membrane (GO:0016021);;	--	--	--	--	--	Protein TRACHEARY ELEMENT DIFFERENTIATION-RELATED 7A OS=Zinnia violacea OX=34245 GN=TED7 PE=2 SV=1	S	Function unknown	uncharacterized protein LOC25481858 [Medicago truncatula]	cellular component: membrane (GO:0016020);; cellular component: membrane part (GO:0044425)
MTR_1g008980	MTR_1g008980	11.719355	12.30459	9.792192	12.711742	12.314806	13.075225	21.2157	27.270948	25.437704	4.39010109142579e-07	1.09414784863015	up	1.62556381650074e-10	-0.666006018976272	normal	0.0409765922531129	0.420415702951734	normal	[HT]	Coenzyme transport and metabolism;; Signal transduction mechanisms	Cellular Component: endoplasmic reticulum (GO:0005783);; Cellular Component: Golgi apparatus (GO:0005794);; Cellular Component: plasma membrane (GO:0005886);; Cellular Component: integral component of membrane (GO:0016021);;	K08869|0.0e+00|mtr:MTR_1g008980|K08869 aarF domain-containing kinase | (RefSeq) ABC1 family protein	--	[R]	General function prediction only	Beta-lactamase;; ABC1 family;; Lipopolysaccharide core biosynthesis protein (WaaY)	Protein ACTIVITY OF BC1 COMPLEX KINASE 8, chloroplastic OS=Arabidopsis thaliana OX=3702 GN=ABC1K8 PE=2 SV=1	S	Function unknown	ABC1 family protein [Medicago truncatula]	cellular component: cell (GO:0005623);; cellular component: organelle (GO:0043226);; cellular component: cell part (GO:0044464);; cellular component: membrane (GO:0016020);; cellular component: membrane part (GO:0044425)
MTR_1g008990	MTR_1g008990	3.945656	2.9338580000000003	4.0221599999999995	6.443056	5.044889	9.802789	12.396359	11.672972	9.731432999999999	1.30027700972941e-10	1.55532358860985	up	3.37492184224189e-05	-1.42138256547001	down	0.72248175663948	0.122573629803904	normal	--	--	Molecular Function: transcription factor activity, sequence-specific DNA binding (GO:0003700);;	--	--	--	--	bZIP transcription factor;; Basic region leucine zipper	bZIP transcription factor RISBZ4 OS=Oryza sativa subsp. japonica OX=39947 GN=RISBZ4 PE=2 SV=2	K	Transcription	basic leucine zipper 9 [Medicago truncatula]	molecular function: nucleic acid binding transcription factor activity (GO:0001071);; biological process: biological regulation (GO:0065007)
MTR_1g009030	MTR_1g009030	5.939314	2.926839	4.594834	0.22569	1.112759	0.768182	6.963802	10.599854	5.010471	0.196881161827094	0.677190804980943	normal	0.000783526491112307	2.07876329777754	up	5.06844640592264e-06	2.72983433039442	up	[S]	Function unknown	Cellular Component: integral component of membrane (GO:0016021);;	--	--	--	--	Protein of unknown function, DUF599	--	S	Function unknown	plant/F12B17-70 protein [Medicago truncatula]	cellular component: membrane (GO:0016020);; cellular component: membrane part (GO:0044425)
MTR_1g009190	MTR_1g009190	147.90358	263.39566	95.745422	24.143362	23.436304	21.781994	8.501275	10.605215	10.731684	2.59959490169721e-24	-3.94154750279576	down	1.3688094482731e-10	2.33274164678831	up	2.28626241477964e-17	-1.74497892738643	down	[G]	Carbohydrate transport and metabolism	Molecular Function: ATP binding (GO:0005524);; Molecular Function: galactose binding (GO:0005534);; Cellular Component: cytosol (GO:0005829);; Biological Process: galactose metabolic process (GO:0006012);; Cellular Component: plasmodesma (GO:0009506);; Molecular Function: L-arabinokinase activity (GO:0009702);;	K12446|0.0e+00|mtr:MTR_1g009190|K12446 L-arabinokinase [EC:2.7.1.46] | (RefSeq) arabinose kinase-like protein	Amino sugar and nucleotide sugar metabolism (ko00520)	[G]	Carbohydrate transport and metabolism	GHMP kinases N terminal domain;; Galactokinase galactose-binding signature;; GHMP kinases C terminal	L-arabinokinase OS=Arabidopsis thaliana OX=3702 GN=ARA1 PE=1 SV=1	G	Carbohydrate transport and metabolism	L-arabinokinase [Medicago truncatula]	molecular function: binding (GO:0005488);; cellular component: cell (GO:0005623);; cellular component: cell part (GO:0044464);; biological process: metabolic process (GO:0008152);; biological process: single-organism process (GO:0044699);; cellular component: cell junction (GO:0030054);; molecular function: catalytic activity (GO:0003824);; biological process: cellular process (GO:0009987)
MTR_1g009200	MTR_1g009200	42.265011	29.58086	41.3004	38.63504	33.283016	37.881138	24.407043	23.794216	16.428869	0.00403040657444991	-0.841905127019532	normal	0.0683997188982426	-0.436827306140153	normal	1.11979472848184e-10	-1.3088982627266	down	[E]	Amino acid transport and metabolism	Cellular Component: plasma membrane (GO:0005886);; Biological Process: root morphogenesis (GO:0010015);; Molecular Function: nitrate transmembrane transporter activity (GO:0015112);; Molecular Function: peptide:proton symporter activity (GO:0015333);; Cellular Component: integral component of membrane (GO:0016021);; Molecular Function: oligopeptide transmembrane transporter activity (GO:0035673);…	K14638|0.0e+00|mtr:MTR_1g009200|K14638 solute carrier family 15 (peptide/histidine transporter), member 3/4 | (RefSeq) peptide/nitrate transporter plant	--	[E]	Amino acid transport and metabolism	POT family;; Major Facilitator Superfamily	Protein NRT1/ PTR FAMILY 1.2 OS=Arabidopsis thaliana OX=3702 GN=NPF1.2 PE=1 SV=1	E	Amino acid transport and metabolism	protein NRT1/ PTR FAMILY 1.2 [Medicago truncatula]	cellular component: cell (GO:0005623);; cellular component: membrane (GO:0016020);; cellular component: cell part (GO:0044464);; biological process: developmental process (GO:0032502);; biological process: single-organism process (GO:0044699);; molecular function: transporter activity (GO:0005215);; biological process: localization (GO:0051179);; cellular component: membrane part (GO:0044425);; b…
MTR_1g009315	MTR_1g009315	7.570805	6.819738	7.645607	3.0229939999999997	1.385505	2.9200760000000003	5.280479000000001	4.102792	1.745505	0.0255933569215904	-1.00678647210271	normal	0.0021282177986543	1.09576646383611	up	0.949649806977571	0.0368142815161388	normal	[S]	Function unknown	Molecular Function: DNA binding (GO:0003677);; Molecular Function: DNA topoisomerase type I activity (GO:0003917);; Cellular Component: chromosome (GO:0005694);; Biological Process: DNA topological change (GO:0006265);;	K03168|2.0e-146|ghi:107943645|K03168 DNA topoisomerase I [EC:5.6.2.1] | (RefSeq) DNA topoisomerase 1-like	--	[L]	Replication, recombination and repair	DNA topoisomerase;; Toprim domain;; Topoisomerase C-terminal repeat;; Topoisomerase DNA binding C4 zinc finger	--	L	Replication, recombination and repair	DNA topoisomerase I, bacterial protein [Medicago truncatula]	molecular function: binding (GO:0005488);; molecular function: catalytic activity (GO:0003824);; cellular component: cell (GO:0005623);; cellular component: organelle (GO:0043226);; cellular component: cell part (GO:0044464);; biological process: metabolic process (GO:0008152);; biological process: cellular process (GO:0009987);; biological process: cellular component organization or biogenesis (…
MTR_1g009610	MTR_1g009610	12.313387	12.628252	10.148826	3.494402	4.861157	4.350668	15.449003	13.604587	12.238253	0.180023359764047	0.197681318173229	normal	2.84009038820469e-08	0.968403880974429	normal	2.02091306592243e-10	1.15105707171589	up	--	--	Cellular Component: plasmodesma (GO:0009506);; Cellular Component: integral component of membrane (GO:0016021);;	K20478|0.0e+00|cmos:111446386|K20478 golgin subfamily B member 1 | (RefSeq) centromere-associated protein E-like isoform X1	--	--	--	--	--	--	--	protein MLP1 isoform X1 [Medicago truncatula]	cellular component: cell junction (GO:0030054);; cellular component: membrane (GO:0016020);; cellular component: membrane part (GO:0044425)
MTR_1g009613	MTR_1g009613	30.975681	65.087265	54.631287	7.696636	11.427111	15.083987	15.692516	38.710743	35.885239	0.216302502319436	-0.716095287254339	normal	3.51101055275097e-05	1.6516384124416	up	0.0619527327570667	0.873382899712153	normal	--	--	Molecular Function: transcription factor activity, sequence-specific DNA binding (GO:0003700);; Cellular Component: nucleus (GO:0005634);; Molecular Function: sequence-specific DNA binding (GO:0043565);;	K13425|1.8e-25|han:110922953|K13425 WRKY transcription factor 22 | (RefSeq) WRKY transcription factor 22-like	MAPK signaling pathway - plant (ko04016);; Plant-pathogen interaction (ko04626)	--	--	WRKY DNA -binding domain;; Plant zinc cluster domain	Probable WRKY transcription factor 17 OS=Arabidopsis thaliana OX=3702 GN=WRKY17 PE=1 SV=2	K	Transcription	probable WRKY transcription factor 17 [Medicago truncatula]	molecular function: nucleic acid binding transcription factor activity (GO:0001071);; biological process: biological regulation (GO:0065007);; cellular component: cell (GO:0005623);; cellular component: organelle (GO:0043226);; cellular component: cell part (GO:0044464);; molecular function: binding (GO:0005488)
MTR_1g009640	MTR_1g009640	45.767155	48.410515	33.041897	13.233952	17.637262	13.723186	20.97995	19.468435	15.785927	9.35059706359064e-10	-1.19783526660828	down	1.59941730731509e-06	1.00521369284987	up	0.348297804457071	-0.212781322908364	normal	--	--	--	--	--	[K]	Transcription	--	--	K	Transcription	uncharacterized protein LOC11421396 [Medicago truncatula]	--
MTR_1g009650	MTR_1g009650	5.986218	4.010994	5.546959	18.098822	12.606041	16.789881	8.4954	6.151276	5.778538	0.305715315688549	0.336518241965399	normal	1.23163843692093e-14	-2.08249592790486	down	1.49502376893189e-13	-1.75866371761716	down	--	--	Molecular Function: molecular_function (GO:0003674);; Molecular Function: nucleic acid binding (GO:0003676);; Molecular Function: RNA binding (GO:0003723);; Molecular Function: catalytic activity (GO:0003824);; Molecular Function: nuclease activity (GO:0004518);; Molecular Function: endonuclease activity (GO:0004519);; Molecular Function: binding (GO:0005488);; Cellular Component: cellular_compon…	--	--	[R]	General function prediction only	PPR repeat;; PPR repeat family;; PPR repeat;; Pentatricopeptide repeat domain;; Pentacotripeptide-repeat region of PRORP;; CBS domain	Pentatricopeptide repeat-containing protein At5g10690 OS=Arabidopsis thaliana OX=3702 GN=CBSPPR1 PE=2 SV=1	S	Function unknown	pentatricopeptide (PPR) repeat protein [Medicago truncatula]	molecular function: binding (GO:0005488);; molecular function: catalytic activity (GO:0003824);; biological process: metabolic process (GO:0008152);; biological process: cellular process (GO:0009987);; cellular component: cell (GO:0005623);; cellular component: cell part (GO:0044464);; cellular component: organelle (GO:0043226)
MTR_1g009780	MTR_1g009780	12.68737	11.122291	8.039588	3.546894	2.470676	2.540024	11.00265	9.246926	9.954222	0.728501262545422	-0.101646932564096	normal	7.21579120083128e-07	1.3739812574413	up	3.04562276270411e-06	1.25631116274709	up	--	--	--	--	--	--	--	Domain of unknown function (DUF4598)	--	S	Function unknown	uncharacterized protein LOC25481871 [Medicago truncatula]	--
MTR_1g009860	MTR_1g009860	48.052440000000004	46.523244	67.21376400000001	79.122126	121.07579	74.95128899999999	235.02527899999998	320.75052600000004	288.65576300000004	5.1800567251732e-14	2.2920818940641	up	0.000226386583893289	-1.23124950777602	down	0.000295129582383461	1.07457284916648	up	[HT]	Coenzyme transport and metabolism;; Signal transduction mechanisms	Molecular Function: protein kinase activity (GO:0004672);; Molecular Function: ATP binding (GO:0005524);;	K08869|5.5e-110|lang:109350299|K08869 aarF domain-containing kinase | (RefSeq) uncharacterized aarF domain-containing protein kinase At1g79600, chloroplastic-like	--	[R]	General function prediction only	ABC1 family	Protein ACTIVITY OF BC1 COMPLEX KINASE 1, chloroplastic OS=Arabidopsis thaliana OX=3702 GN=ABC1K1 PE=1 SV=1	J	Translation, ribosomal structure and biogenesis	Serine/Threonine kinase, ABC1 family protein [Medicago truncatula]	molecular function: catalytic activity (GO:0003824);; biological process: metabolic process (GO:0008152);; biological process: cellular process (GO:0009987);; molecular function: binding (GO:0005488)
MTR_1g009980	MTR_1g009980	87.626625	66.792862	82.517166	135.50882	128.957718	124.20755	62.502956	77.781799	81.563751	0.730311008122743	-0.122691766425458	normal	2.30715491856135e-10	-1.19746210519069	down	1.92735186598091e-10	-1.33750509707933	down	--	--	Cellular Component: cellular_component (GO:0005575);; Cellular Component: intracellular (GO:0005622);; Cellular Component: cell (GO:0005623);; Cellular Component: cytoplasm (GO:0005737);; Cellular Component: chloroplast (GO:0009507);; Cellular Component: plastid envelope (GO:0009526);; Cellular Component: chloroplast thylakoid (GO:0009534);; Cellular Component: plastid (GO:0009536);; Cellular Com…	--	--	--	--	PAP_fibrillin	Probable plastid-lipid-associated protein 8, chloroplastic OS=Arabidopsis thaliana OX=3702 GN=PAP8 PE=1 SV=1	S	Function unknown	probable plastid-lipid-associated protein 8, chloroplastic [Medicago truncatula]	cellular component: cell (GO:0005623);; cellular component: cell part (GO:0044464);; cellular component: organelle (GO:0043226);; cellular component: organelle part (GO:0044422)
MTR_1g010010	MTR_1g010010	3.838597	5.480484	4.23047	2.339148	1.977829	2.807042	10.102624	11.618088	13.956043	2.79602434286056e-06	1.34435771659096	up	0.101826886968319	0.439052025789472	normal	3.41126070014222e-11	1.78099021408175	up	--	--	Cellular Component: integral component of membrane (GO:0016021);; Cellular Component: endoplasmic reticulum tubular network (GO:0071782);; Biological Process: endoplasmic reticulum tubular network organization (GO:0071786);;	K23292|7.0e-250|mtr:MTR_1g010010|K23292 endoplasmic reticulum junction formation protein lunapark | (RefSeq) transmembrane protein, putative	--	[S]	Function unknown	Predicted integral membrane zinc-ribbon metal-binding protein	Uncharacterized protein At2g24330 OS=Arabidopsis thaliana OX=3702 GN=At2g24330 PE=2 SV=1	S	Function unknown	uncharacterized protein At2g24330 [Medicago truncatula]	cellular component: membrane (GO:0016020);; cellular component: membrane part (GO:0044425);; cellular component: cell (GO:0005623);; cellular component: organelle (GO:0043226);; cellular component: organelle part (GO:0044422);; cellular component: cell part (GO:0044464);; biological process: cellular process (GO:0009987);; biological process: cellular component organization or biogenesis (GO:0071…
MTR_1g010050	MTR_1g010050	78.442001	45.454692	119.34657700000001	9.456074000000001	14.691934	9.485407	28.868938	34.719286	46.041774000000004	0.0247759047509463	-1.14107353493656	normal	5.1226912316612e-07	2.3451974679108	up	0.00147917992568668	1.14572286863892	up	--	--	Biological Process: G-protein coupled receptor signaling pathway (GO:0007186);;	--	--	--	--	GGL domain	--	S	Function unknown	GGL domain protein [Medicago truncatula]	biological process: cellular process (GO:0009987);; biological process: signaling (GO:0023052);; biological process: single-organism process (GO:0044699);; biological process: response to stimulus (GO:0050896);; biological process: biological regulation (GO:0065007)
MTR_1g010120	MTR_1g010120	5.436313	5.602304	6.552037	5.886065	6.461512	7.061131	1.077025	0.628551	1.156164	3.24989417695551e-16	-2.5926617781632	down	0.00414029330466322	-0.616154188995116	normal	6.63853505608789e-30	-3.26217650970348	down	--	--	Biological Process: carbohydrate metabolic process (GO:0005975);; Molecular Function: glucan endo-1,3-beta-D-glucosidase activity (GO:0042973);; Cellular Component: anchored component of plasma membrane (GO:0046658);;	K19893|1.7e-280|mtr:MTR_1g010120|K19893 glucan endo-1,3-beta-glucosidase 5/6 [EC:3.2.1.39] | (RefSeq) glucan endo-1,3-beta-glucosidase-like protein	Starch and sucrose metabolism (ko00500)	--	--	Glycosyl hydrolases family 17;; X8 domain	Glucan endo-1,3-beta-glucosidase 5 OS=Arabidopsis thaliana OX=3702 GN=At4g31140 PE=2 SV=1	G	Carbohydrate transport and metabolism	glucan endo-1,3-beta-glucosidase 5 [Medicago truncatula]	biological process: metabolic process (GO:0008152);; molecular function: catalytic activity (GO:0003824);; cellular component: cell (GO:0005623);; cellular component: membrane (GO:0016020);; cellular component: membrane part (GO:0044425);; cellular component: cell part (GO:0044464)
MTR_1g010130	MTR_1g010130	6.042701	8.210612	4.9016139999999995	1.5237349999999998	4.3145109999999995	2.359153	2.519137	2.01748	2.514897	1.0351630949366e-06	-1.42025765385766	down	0.130550600671455	0.726853896187447	normal	0.161460245863422	-0.70458487299958	normal	[L]	Replication, recombination and repair	Molecular Function: single-stranded RNA binding (GO:0003727);; Cellular Component: nucleolus (GO:0005730);; Cellular Component: cytoplasm (GO:0005737);; Biological Process: DNA repair (GO:0006281);; Molecular Function: endoribonuclease activity, producing 5'-phosphomonoesters (GO:0016891);; Molecular Function: deoxyribonuclease V activity (GO:0043737);;	K21813|8.0e-147|mtr:MTR_1g010130|K21813 endonuclease V [EC:3.1.26.-] | (RefSeq) endonuclease V-like protein	--	[R]	General function prediction only	Endonuclease V	--	L	Replication, recombination and repair	endonuclease V [Medicago truncatula]	molecular function: binding (GO:0005488);; cellular component: cell (GO:0005623);; cellular component: organelle (GO:0043226);; cellular component: organelle part (GO:0044422);; cellular component: cell part (GO:0044464);; biological process: metabolic process (GO:0008152);; biological process: cellular process (GO:0009987);; biological process: response to stimulus (GO:0050896);; molecular funct…
MTR_1g010150	MTR_1g010150	234.869812	264.47702	108.922836	53.705582	47.38802	45.537331	14.028336	23.001488	20.634993	1.25665411549628e-16	-3.26561391495967	down	4.42511941310158e-06	1.51983210729833	up	1.09070144991613e-10	-1.86208579186631	down	--	--	Cellular Component: nucleus (GO:0005634);; Biological Process: ubiquitin-dependent protein catabolic process (GO:0006511);; Molecular Function: zinc ion binding (GO:0008270);; Biological Process: protein ubiquitination (GO:0016567);; Molecular Function: ubiquitin protein ligase activity (GO:0061630);;	K10144|1.1e-105|mtr:MTR_1g010150|K10144 RING finger and CHY zinc finger domain-containing protein 1 [EC:2.3.2.27] | (RefSeq) CHY and CTCHY and RING-type zinc finger protein	Ubiquitin mediated proteolysis (ko04120)	[R]	General function prediction only	Zinc-ribbon;; Ring finger domain;; RING-type zinc-finger;; zinc-RING finger domain;; Zinc finger, C3HC4 type (RING finger)	Probable E3 ubiquitin-protein ligase RZFP34 OS=Oryza sativa subsp. japonica OX=39947 GN=RZFP34 PE=2 SV=1	O	Posttranslational modification, protein turnover, chaperones	CHY and CTCHY and RING-type zinc finger protein [Medicago truncatula]	cellular component: cell (GO:0005623);; cellular component: organelle (GO:0043226);; cellular component: cell part (GO:0044464);; biological process: metabolic process (GO:0008152);; biological process: cellular process (GO:0009987);; molecular function: binding (GO:0005488);; molecular function: catalytic activity (GO:0003824)
MTR_1g010170	MTR_1g010170	221.516785	261.282928	107.696152	53.641052	40.132801	46.50198	13.851417	23.083347	19.16374	2.33917500645681e-16	-3.26208578541419	down	7.18926434175782e-06	1.54101994341024	up	8.5929032127591e-09	-1.836674631562	down	--	--	Cellular Component: ubiquitin ligase complex (GO:0000151);; Molecular Function: p53 binding (GO:0002039);; Molecular Function: molecular_function (GO:0003674);; Molecular Function: catalytic activity (GO:0003824);; Molecular Function: ubiquitin-protein transferase activity (GO:0004842);; Molecular Function: receptor binding (GO:0005102);; Molecular Function: binding (GO:0005488);; Molecular Funct…	K10144|9.9e-14|cam:101496966|K10144 RING finger and CHY zinc finger domain-containing protein 1 [EC:2.3.2.27] | (RefSeq) RING finger and CHY zinc finger domain-containing protein 1-like	Ubiquitin mediated proteolysis (ko04120)	[R]	General function prediction only	--	Probable E3 ubiquitin-protein ligase RZFP34 OS=Oryza sativa subsp. japonica OX=39947 GN=RZFP34 PE=2 SV=1	O	Posttranslational modification, protein turnover, chaperones	hypothetical protein MTR_1g010170 [Medicago truncatula]	cellular component: cell (GO:0005623);; cellular component: macromolecular complex (GO:0032991);; cellular component: cell part (GO:0044464);; molecular function: binding (GO:0005488);; molecular function: catalytic activity (GO:0003824);; cellular component: organelle (GO:0043226);; cellular component: organelle part (GO:0044422);; biological process: metabolic process (GO:0008152);; biological …
MTR_1g010210	MTR_1g010210	2.509106	1.198434	5.513557	0.490072	1.425022	0.627392	0.476124	0.878423	0.745861	0.00364948008399487	-1.96325707161333	down	0.0699821657316168	1.3557420027319	normal	0.226082707526721	-0.771134297951429	normal	[P]	Inorganic ion transport and metabolism	Molecular Function: molybdate ion transmembrane transporter activity (GO:0015098);; Cellular Component: integral component of membrane (GO:0016021);;	--	--	--	--	Molybdate transporter of MFS superfamily	Molybdate transporter 1 OS=Arabidopsis thaliana OX=3702 GN=MOT1 PE=1 SV=1	S	Function unknown	molybdate transporter 1 [Medicago truncatula]	molecular function: transporter activity (GO:0005215);; biological process: localization (GO:0051179);; cellular component: membrane (GO:0016020);; cellular component: membrane part (GO:0044425)
MTR_1g010240	MTR_1g010240	0.727272	1.675554	2.2204	0.045636	0.351799	0.284806	0.515262	0.644757	0.340468	0.0111206017726177	-1.53892066382894	normal	0.00724986812669757	2.1876345576169	up	--	--	--	[M]	Cell wall/membrane/envelope biogenesis	Molecular Function: protein serine/threonine kinase activity (GO:0004674);; Molecular Function: calcium ion binding (GO:0005509);; Molecular Function: ATP binding (GO:0005524);; Cellular Component: plasma membrane (GO:0005886);; Biological Process: protein phosphorylation (GO:0006468);; Biological Process: cell surface receptor signaling pathway (GO:0007166);; Cellular Component: integral compone…	K23544|2.9e-64|brp:103842861|K23544 serine incorporator 1/3 | (RefSeq) serine incorporator 3	--	--	--	Protein tyrosine and serine/threonine kinase;; Protein kinase domain;; Wall-associated kinase;; Calcium-binding EGF domain	Wall-associated receptor kinase 1 OS=Arabidopsis thaliana OX=3702 GN=WAK1 PE=1 SV=2	T	Signal transduction mechanisms	wall associated kinase-like protein, putative [Medicago truncatula]	molecular function: catalytic activity (GO:0003824);; biological process: metabolic process (GO:0008152);; biological process: cellular process (GO:0009987);; molecular function: binding (GO:0005488);; cellular component: cell (GO:0005623);; cellular component: membrane (GO:0016020);; cellular component: cell part (GO:0044464);; biological process: signaling (GO:0023052);; biological process: sin…
MTR_1g011280	MTR_1g011280	23.484492	19.982191	16.605800000000002	6.5151699999999995	6.619891999999999	6.167696	21.993087	18.001043	22.549101	0.920700123190515	0.0284118889278178	normal	1.38467554756793e-13	1.13928227429863	up	2.07169151532806e-10	1.15260573761215	up	--	--	--	--	--	--	--	--	Polyadenylate-binding protein-interacting protein 6 OS=Arabidopsis thaliana OX=3702 GN=CID6 PE=2 SV=1	S	Function unknown	polyadenylate-binding protein-interacting protein 6 [Medicago truncatula]	--
MTR_1g011460	MTR_1g011460	9.139305	8.629303	5.993507	18.103119	17.586033	17.031616	12.599353	8.37164	6.906988	0.620166208986118	0.183861406917971	normal	1.35353992643258e-22	-1.649754345832	down	1.27504413006206e-09	-1.4707721338763	down	--	--	Cellular Component: protein phosphatase type 2A complex (GO:0000159);; Cellular Component: nucleus (GO:0005634);; Cellular Component: cytosol (GO:0005829);; Biological Process: protein dephosphorylation (GO:0006470);; Biological Process: signal transduction (GO:0007165);; Biological Process: regulation of protein autophosphorylation (GO:0031952);; Molecular Function: protein phosphatase activator…	K11584|2.1e-285|mtr:MTR_1g011460|K11584 serine/threonine-protein phosphatase 2A regulatory subunit B' | (RefSeq) protein phosphatase 2A regulatory B subunit family protein	mRNA surveillance pathway (ko03015)	[T]	Signal transduction mechanisms	Protein phosphatase 2A regulatory B subunit (B56 family)	Serine/threonine protein phosphatase 2A 57 kDa regulatory subunit B' kappa isoform OS=Arabidopsis thaliana OX=3702 GN=B'KAPPA PE=1 SV=1	T	Signal transduction mechanisms	serine/threonine protein phosphatase 2A 57 kDa regulatory subunit B' kappa isoform [Medicago truncatula]	cellular component: cell (GO:0005623);; cellular component: macromolecular complex (GO:0032991);; cellular component: cell part (GO:0044464);; cellular component: organelle (GO:0043226);; biological process: metabolic process (GO:0008152);; biological process: cellular process (GO:0009987);; biological process: biological regulation (GO:0065007);; molecular function: molecular function regulator …
MTR_1g011470	MTR_1g011470	0.0	0.0	0.0	2.791991	1.787186	2.298147	0.0	0.0	0.0	--	--	--	1.15794385071869e-11	-9.03141577141198	down	1.95883273507397e-13	-8.55778978337186	down	--	--	Biological Process: regulation of cyclin-dependent protein serine/threonine kinase activity (GO:0000079);; Cellular Component: cyclin-dependent protein kinase holoenzyme complex (GO:0000307);; Cellular Component: nucleus (GO:0005634);; Cellular Component: cytoplasm (GO:0005737);; Molecular Function: cyclin-dependent protein serine/threonine kinase regulator activity (GO:0016538);; Cellular Compon…	K06627|2.1e-233|mtr:MTR_1g011470|K06627 cyclin-A | (RefSeq) carboxy-terminal domain cyclin	--	[D]	Cell cycle control, cell division, chromosome partitioning	Cyclin, N-terminal domain;; Cyclin, C-terminal domain	Cyclin-A2-2 OS=Arabidopsis thaliana OX=3702 GN=CYCA2-2 PE=2 SV=1	D	Cell cycle control, cell division, chromosome partitioning	cyclin-A2-2 [Medicago truncatula]	biological process: biological regulation (GO:0065007);; cellular component: cell (GO:0005623);; cellular component: macromolecular complex (GO:0032991);; cellular component: cell part (GO:0044464);; cellular component: organelle (GO:0043226);; molecular function: molecular function regulator (GO:0098772);; cellular component: other organism (GO:0044215);; cellular component: other organism part …
MTR_1g011510	MTR_1g011510	11.950573	9.364733	14.373986	69.574165	55.711029	59.180199	31.23324	19.913546	20.538303	0.00476797015774557	0.921535005090607	normal	1.2797392360287e-25	-2.82975022554783	down	1.05692994774193e-16	-1.91019110829215	down	[C]	Energy production and conversion	Molecular Function: electron carrier activity (GO:0009055);; Molecular Function: iron-sulfur cluster binding (GO:0051536);;	--	--	--	--	2Fe-2S iron-sulfur cluster binding domain	Photosynthetic NDH subunit of subcomplex B 3, chloroplastic OS=Arabidopsis thaliana OX=3702 GN=PNSB3 PE=2 SV=1	C	Energy production and conversion	photosynthetic NDH subunit of subcomplex B 3, chloroplastic [Medicago truncatula]	molecular function: electron carrier activity (GO:0009055);; molecular function: binding (GO:0005488)
MTR_1g011520	MTR_1g011520	2.731462	3.863729	3.495143	3.304226	2.844772	3.622093	2.090635	1.871022	1.447499	0.00105024252908865	-0.931326285360728	normal	0.0902062440654714	-0.430977557679474	normal	3.74992269443303e-10	-1.39077700002756	down	--	--	Molecular Function: molecular_function (GO:0003674);; Molecular Function: nucleic acid binding (GO:0003676);; Molecular Function: RNA binding (GO:0003723);; Molecular Function: catalytic activity (GO:0003824);; Molecular Function: nuclease activity (GO:0004518);; Molecular Function: endonuclease activity (GO:0004519);; Molecular Function: binding (GO:0005488);; Cellular Component: cellular_compon…	--	--	[R]	General function prediction only	PPR repeat;; PPR repeat family;; PPR repeat;; Pentatricopeptide repeat domain;; Pentacotripeptide-repeat region of PRORP;; Tetratricopeptide repeat	Pentatricopeptide repeat-containing protein At5g11310, mitochondrial OS=Arabidopsis thaliana OX=3702 GN=At5g11310 PE=2 SV=1	S	Function unknown	pentatricopeptide repeat-containing protein At5g11310, mitochondrial [Medicago truncatula]	molecular function: binding (GO:0005488);; molecular function: catalytic activity (GO:0003824);; biological process: metabolic process (GO:0008152);; biological process: cellular process (GO:0009987);; cellular component: cell (GO:0005623);; cellular component: cell part (GO:0044464);; cellular component: organelle (GO:0043226);; biological process: multicellular organismal process (GO:0032501);;…
MTR_1g011600	MTR_1g011600	5.402427	2.82809	3.316085	0.573625	0.358654	0.495825	0.131636	0.0	0.0	3.6232620125571e-15	-5.46545744546336	down	4.97770078809417e-08	2.45245174718251	up	--	--	--	[Q]	Secondary metabolites biosynthesis, transport and catabolism	Molecular Function: metal ion binding (GO:0046872);; Molecular Function: dioxygenase activity (GO:0051213);;	K23947|1.4e-18|jre:109014014|K23947 2-oxoglutarate-dependent dioxygenase [EC:1.14.11.-] | (RefSeq) 2-oxoglutarate-dependent dioxygenase DAO-like	Tryptophan metabolism (ko00380)	[QR]	Secondary metabolites biosynthesis, transport and catabolism;; General function prediction only	2OG-Fe(II) oxygenase superfamily;; non-haem dioxygenase in morphine synthesis N-terminal	Probable 2-oxoglutarate-dependent dioxygenase AOP1.2 OS=Arabidopsis thaliana OX=3702 GN=AOP1.2 PE=2 SV=1	Q	Secondary metabolites biosynthesis, transport and catabolism	probable 2-oxoglutarate-dependent dioxygenase AOP1.2 [Medicago truncatula]	molecular function: binding (GO:0005488);; molecular function: catalytic activity (GO:0003824);; biological process: metabolic process (GO:0008152);; biological process: single-organism process (GO:0044699)
MTR_1g011650	MTR_1g011650	20.119572	17.134674	18.665997	1.126935	2.54047	2.176917	29.800859	64.588356	18.832724	0.0860271651615123	0.936732839754336	normal	1.82820912105498e-16	2.75039132968099	up	1.09122386891376e-12	3.64603300666517	up	[T]	Signal transduction mechanisms	Molecular Function: ATP binding (GO:0005524);; Cellular Component: plasma membrane (GO:0005886);; Molecular Function: ATPase-coupled sulfate transmembrane transporter activity (GO:0015419);; Cellular Component: integral component of membrane (GO:0016021);; Molecular Function: ATPase activity (GO:0016887);; Molecular Function: ATPase activity, coupled to transmembrane movement of substances (GO:00…	K08712|2.1e-140|gsl:Gasu_29800|K08712 ATP-binding cassette, subfamily G (WHITE), member 2, SNQ2 | (RefSeq) ABC transporter, ATP-binding protein	ABC transporters (ko02010)	[Q]	Secondary metabolites biosynthesis, transport and catabolism	ABC-2 type transporter;; ABC transporter;; Plant PDR ABC transporter associated;; ABC-2 type transporter;; AAA domain, putative AbiEii toxin, Type IV TA system;; AAA domain;; P-loop containing region of AAA domain;; ABC-transporter N-terminal;; ATPase family associated with various cellular activities (AAA)	Pleiotropic drug resistance protein 1 OS=Petunia axillaris OX=33119 GN=PDR1 PE=2 SV=1	Q	Secondary metabolites biosynthesis, transport and catabolism	pleiotropic drug resistance protein 1 [Medicago truncatula]	molecular function: binding (GO:0005488);; cellular component: cell (GO:0005623);; cellular component: membrane (GO:0016020);; cellular component: cell part (GO:0044464);; molecular function: catalytic activity (GO:0003824);; molecular function: transporter activity (GO:0005215);; biological process: single-organism process (GO:0044699);; biological process: localization (GO:0051179);; cellular c…
MTR_1g011700	MTR_1g011700	1.008164	1.414574	1.155519	0.169312	0.298905	0.207444	1.287217	1.188179	2.000569	0.594775287946156	0.284066833557884	normal	0.00020370754403297	1.86818281424617	up	0.000203196571565922	2.11650005049176	up	[HC]	Coenzyme transport and metabolism;; Energy production and conversion	Molecular Function: FAD binding (GO:0071949);;	--	--	[CR]	Energy production and conversion;; General function prediction only	FAD binding domain	--	C	Energy production and conversion	FAD/NAD(P)-binding oxidoreductase family protein [Medicago truncatula]	molecular function: binding (GO:0005488)
MTR_1g011710	MTR_1g011710	2.207319	3.158066	1.841685	0.344989	0.540205	0.350749	2.376693	2.477221	2.593341	0.95188422152436	0.0248050690472086	normal	1.23752240339061e-08	2.00207113433152	up	1.61767526258568e-10	2.01266994519693	up	--	--	Biological Process: spliceosomal tri-snRNP complex assembly (GO:0000244);; Biological Process: mRNA splicing, via spliceosome (GO:0000398);; Cellular Component: U4/U6 x U5 tri-snRNP complex (GO:0046540);; Cellular Component: catalytic step 2 spliceosome (GO:0071013);; Biological Process: RNA-directed DNA methylation (GO:0080188);; Biological Process: positive regulation of miRNA metabolic process…	K12855|0.0e+00|mtr:MTR_1g011710|K12855 pre-mRNA-processing factor 6 | (RefSeq) pre-mRNA splicing factor-like protein	Spliceosome (ko03040)	[A]	RNA processing and modification	PRP1 splicing factor, N-terminal;; Tetratricopeptide repeat;; Tetratricopeptide repeat;; Tetratricopeptide repeat	Protein STABILIZED1 OS=Arabidopsis thaliana OX=3702 GN=STA1 PE=1 SV=1	A	RNA processing and modification	protein STABILIZED1 [Medicago truncatula]	biological process: metabolic process (GO:0008152);; biological process: cellular process (GO:0009987);; biological process: cellular component organization or biogenesis (GO:0071840);; cellular component: cell (GO:0005623);; cellular component: macromolecular complex (GO:0032991);; cellular component: organelle (GO:0043226);; cellular component: organelle part (GO:0044422);; cellular component: …
MTR_1g011800	MTR_1g011800	1.643103	0.847068	3.367621	167.585587	157.096573	147.169678	0.36957	0.18518	0.257113	5.30050698179612e-05	-2.62132139142078	down	1.63286271781255e-38	-6.64432264194483	down	2.39842329638647e-265	-9.61255839038128	down	--	--	Cellular Component: plant-type cell wall (GO:0009505);;	--	--	--	--	Protein of unknown function (DUF642)	--	S	Function unknown	uncharacterized protein LOC11446052 [Medicago truncatula]	cellular component: cell (GO:0005623);; cellular component: cell part (GO:0044464)
MTR_1g012020	MTR_1g012020	0.200009	0.166993	0.148603	4.537877	2.190457	4.830846	0.261304	0.203066	0.129548	--	--	--	3.68753201461577e-31	-4.86718712229358	down	1.51342504973575e-26	-4.70988810093982	down	--	--	--	K13457|3.6e-16|mtr:MTR_1g011990|K13457 disease resistance protein RPM1 | (RefSeq) NB-ARC domain disease resistance protein	Plant-pathogen interaction (ko04626)	[P]	Inorganic ion transport and metabolism	Tesmin/TSO1-like CXC domain, cysteine-rich domain	CRC domain-containing protein TSO1 OS=Arabidopsis thaliana OX=3702 GN=TSO1 PE=1 SV=1	P	Inorganic ion transport and metabolism	cysteine-rich polycomb-like protein [Medicago truncatula]	--
MTR_1g012360	MTR_1g012360	2.509297	2.525445	1.602977	0.231927	0.103629	0.11743300000000001	1.97688	2.8350269999999997	1.8125239999999998	0.992715118223959	0.00429683937351806	normal	1.03438007550804e-14	3.19390200658678	up	2.13689495814277e-11	3.14995151586022	up	--	--	--	--	--	--	--	Armadillo/beta-catenin-like repeat	--	G	Carbohydrate transport and metabolism	uncharacterized protein LOC11431776 isoform X1 [Medicago truncatula]	--
MTR_1g012370	MTR_1g012370	3.4638299999999997	3.092918	2.1582280000000003	8.071224	8.200562	8.246326	8.694483	8.596025000000001	7.149962	1.48967459781936e-11	1.42791251866895	up	1.78015232706465e-28	-1.96704727327971	down	0.000227516562476701	-0.542477635262415	normal	[R]	General function prediction only	Molecular Function: ATP binding (GO:0005524);; Cellular Component: cytoplasm (GO:0005737);; Cellular Component: mitochondrion (GO:0005739);; Molecular Function: ATPase activity (GO:0016887);;	K18798|4.9e-41|tcc:18589059|K18798 peroxisome-assembly ATPase [EC:3.6.4.7] | (RefSeq) lactation elevated protein 1	--	[R]	General function prediction only	AFG1-like ATPase	--	S	Function unknown	AFG1-like ATPase isoform X1 [Medicago truncatula]	molecular function: binding (GO:0005488);; cellular component: cell (GO:0005623);; cellular component: cell part (GO:0044464);; cellular component: organelle (GO:0043226);; molecular function: catalytic activity (GO:0003824)
MTR_1g012480	MTR_1g012480	0.889718	1.0612110000000001	0.583897	0.169061	0.118398	0.274019	0.107071	0.377123	1.009361	0.482883712200504	-0.640017136950225	normal	0.00208025617501329	1.5367071291338	up	--	--	--	--	--	Cellular Component: integral component of membrane (GO:0016021);;	--	--	--	--	Protein of unknown function (DUF4050)	--	S	Function unknown	DUF4050 family protein [Medicago truncatula]	cellular component: membrane (GO:0016020);; cellular component: membrane part (GO:0044425)
MTR_1g012520	MTR_1g012520	83.606422	66.336647	62.618607	31.338512	39.064175	32.946648	87.845192	100.15657	135.891663	0.0626035891442253	0.57959737320262	normal	0.00200142565276706	0.542044326488835	normal	3.93864818646596e-05	1.11092330618296	up	--	--	Biological Process: ubiquitin-dependent protein catabolic process (GO:0006511);; Cellular Component: SCF ubiquitin ligase complex (GO:0019005);; Biological Process: SCF-dependent proteasomal ubiquitin-dependent protein catabolic process (GO:0031146);;	K14515|5.3e-267|mtr:MTR_1g012520|K14515 EIN3-binding F-box protein | (RefSeq) EIN3-binding F-box-like protein	MAPK signaling pathway - plant (ko04016);; Plant hormone signal transduction (ko04075)	[R]	General function prediction only	Leucine Rich repeat;; Leucine Rich repeats (2 copies);; F-box domain;; F-box-like	EIN3-binding F-box protein 1 OS=Arabidopsis thaliana OX=3702 GN=EBF1 PE=1 SV=1	S	Function unknown	EIN3-binding F-box protein 1 [Medicago truncatula]	biological process: metabolic process (GO:0008152);; biological process: cellular process (GO:0009987);; cellular component: cell (GO:0005623);; cellular component: macromolecular complex (GO:0032991);; cellular component: cell part (GO:0044464)
MTR_1g012540	MTR_1g012540	5.210452	2.185635	9.34623	22.714603	13.131161	24.596668	6.707643	5.639599	4.350919	0.921792475274633	-0.0817836028322607	normal	0.000116187530769143	-2.23635679780842	down	1.30063573079337e-14	-2.38093847775508	down	[E]	Amino acid transport and metabolism	Molecular Function: N-acetyl-gamma-glutamyl-phosphate reductase activity (GO:0003942);; Biological Process: arginine biosynthetic process (GO:0006526);; Molecular Function: protein dimerization activity (GO:0046983);; Molecular Function: NAD binding (GO:0051287);;	K00145|1.8e-220|mtr:MTR_1g012540|K00145 N-acetyl-gamma-glutamyl-phosphate reductase [EC:1.2.1.38] | (RefSeq) N-acetyl-gamma-glutamyl-phosphate reductase	Arginine biosynthesis (ko00220);; 2-Oxocarboxylic acid metabolism (ko01210);; Biosynthesis of amino acids (ko01230)	[E]	Amino acid transport and metabolism	Semialdehyde dehydrogenase, NAD binding domain;; Semialdehyde dehydrogenase, dimerisation domain	Probable N-acetyl-gamma-glutamyl-phosphate reductase, chloroplastic OS=Arabidopsis thaliana OX=3702 GN=At2g19940 PE=1 SV=2	E	Amino acid transport and metabolism	probable N-acetyl-gamma-glutamyl-phosphate reductase, chloroplastic [Medicago truncatula]	molecular function: catalytic activity (GO:0003824);; biological process: metabolic process (GO:0008152);; biological process: single-organism process (GO:0044699);; biological process: cellular process (GO:0009987);; molecular function: binding (GO:0005488)
MTR_1g012590	MTR_1g012590	18.87948	19.627293	21.531059	4.070428	6.4598249999999995	4.7645990000000005	16.820837	19.607832000000002	24.874126999999998	0.986994146524779	0.00693299558635636	normal	1.63972026562668e-08	1.47073643726989	up	1.80003604900881e-06	1.45579206565788	up	--	--	Biological Process: carbohydrate transport (GO:0008643);; Cellular Component: integral component of membrane (GO:0016021);;	K15281|6.0e-144|mtr:MTR_1g012590|K15281 solute carrier family 35 | (RefSeq) UDP-sugar transporter-like protein	--	[GOU]	Carbohydrate transport and metabolism;; Posttranslational modification, protein turnover, chaperones;; Intracellular trafficking, secretion, and vesicular transport	Triose-phosphate Transporter family	UDP-N-acetylglucosamine transporter UGNT1 OS=Arabidopsis thaliana OX=3702 GN=UGNT1 PE=1 SV=1	--	--	UDP-sugar transporter-like protein [Medicago truncatula]	biological process: single-organism process (GO:0044699);; biological process: localization (GO:0051179);; cellular component: membrane (GO:0016020);; cellular component: membrane part (GO:0044425)
MTR_1g012620	MTR_1g012620	11.046892	15.631261	9.774505	11.981747	18.151699	9.72082	47.424442	76.358711	79.861084	1.27113378443183e-12	2.40399002673916	up	0.0696240307337406	-0.627867126987546	normal	1.19817579942133e-06	1.80007270247093	up	--	--	Biological Process: reciprocal meiotic recombination (GO:0007131);; Cellular Component: chloroplast (GO:0009507);; Biological Process: regulation of starch biosynthetic process (GO:0010581);; Biological Process: starch biosynthetic process (GO:0019252);;	--	--	--	--	--	--	--	--	myosin heavy chain-like protein [Medicago truncatula]	biological process: reproduction (GO:0000003);; biological process: metabolic process (GO:0008152);; biological process: cellular process (GO:0009987);; biological process: reproductive process (GO:0022414);; biological process: single-organism process (GO:0044699);; cellular component: cell (GO:0005623);; cellular component: organelle (GO:0043226);; cellular component: cell part (GO:0044464);; b…
MTR_1g012690	MTR_1g012690	0.067018	0.157244	0.0	10.533698	2.190341	6.774775	1.999051	0.024077	0.185804	--	--	--	3.8503091791844e-11	-6.30594867309239	down	0.00119982337235409	-3.33293773698605	down	--	--	--	K11855|1.4e-17|bvg:104906049|K11855 ubiquitin carboxyl-terminal hydrolase 36/42 [EC:3.4.19.12] | (RefSeq) ubiquitin carboxyl-terminal hydrolase 36	--	--	--	Hydrophobic seed protein;; Protease inhibitor/seed storage/LTP family;; Probable lipid transfer	14 kDa proline-rich protein DC2.15 OS=Daucus carota OX=4039 PE=2 SV=1	S	Function unknown	pEARLI1-like lipid transfer protein 1 [Medicago truncatula]	--
MTR_1g012700	MTR_1g012700	0.059642	0.083216	0.0	11.468618	1.818546	6.940034	1.850408	0.059537	0.274793	--	--	--	--	--	--	0.000720628816186759	-3.41995452234034	down	--	--	--	K11855|5.1e-16|bvg:104906049|K11855 ubiquitin carboxyl-terminal hydrolase 36/42 [EC:3.4.19.12] | (RefSeq) ubiquitin carboxyl-terminal hydrolase 36	--	--	--	Hydrophobic seed protein;; Protease inhibitor/seed storage/LTP family;; Probable lipid transfer	14 kDa proline-rich protein DC2.15 OS=Daucus carota OX=4039 PE=2 SV=1	S	Function unknown	lipid transfer protein EARLI 1 [Medicago truncatula]	--
MTR_1g012710	MTR_1g012710	5.821461	1.587256	3.279477	614.145325	562.26416	712.3703	180.453018	112.277435	243.708405	3.53049211943502e-26	5.26472445300829	up	7.62494001922489e-72	-7.84823117696692	down	1.08571257260591e-12	-2.32567959647515	down	--	--	--	K11855|4.7e-14|bvg:104906049|K11855 ubiquitin carboxyl-terminal hydrolase 36/42 [EC:3.4.19.12] | (RefSeq) ubiquitin carboxyl-terminal hydrolase 36	--	--	--	Hydrophobic seed protein;; Protease inhibitor/seed storage/LTP family;; Probable lipid transfer	pEARLI1-like lipid transfer protein 1 OS=Arabidopsis thaliana OX=3702 GN=AZI1 PE=1 SV=1	S	Function unknown	pEARLI1-like lipid transfer protein 1 [Medicago truncatula]	--
MTR_1g012840	MTR_1g012840	21.371145	23.917944	16.465145	4.462859	6.338464	6.002859	24.715298	29.372475	33.548504	0.0847887341304093	0.481222138139518	normal	2.32711172553974e-11	1.37495147531748	up	8.40543826969035e-14	1.84199213574734	up	--	--	Molecular Function: protein binding (GO:0005515);;	K09527|1.8e-07|pmum:103319855|K09527 DnaJ homolog subfamily C member 7 | (RefSeq) TPR repeat-containing thioredoxin TTL1	--	[ODR]	Posttranslational modification, protein turnover, chaperones;; Cell cycle control, cell division, chromosome partitioning;; General function prediction only	PB1 domain;; TPR repeat;; Tetratricopeptide repeat;; Tetratricopeptide repeat	Protein PHOX1 OS=Arabidopsis thaliana OX=3702 GN=PHOX1 PE=1 SV=1	--	--	protein PHOX1 [Medicago truncatula]	molecular function: binding (GO:0005488)
MTR_1g012870	MTR_1g012870	2.929253	2.354608	2.726142	3.87658	3.718237	4.222398	1.445527	1.342958	1.216198	7.07181251350509e-07	-1.02833355579766	down	3.16053778533487e-09	-1.04509951444709	down	1.19055059040939e-38	-2.09683320600174	down	--	--	--	--	--	--	--	Tify domain binding domain	--	S	Function unknown	hypothetical protein MTR_1g012870 [Medicago truncatula]	--
MTR_1g012890	MTR_1g012890	3.970207	3.775008	4.331625	5.947864	5.306929	5.407476	2.089369	2.358657	2.091343	0.00080631900686457	-0.90997232520222	normal	1.52684180378481e-05	-0.942527587843312	normal	2.09843679118116e-15	-1.87704613836814	down	[R]	General function prediction only	Cellular Component: histone methyltransferase complex (GO:0035097);; Molecular Function: histone methyltransferase activity (H3-K4 specific) (GO:0042800);; Biological Process: positive regulation of transcription, DNA-templated (GO:0045893);; Molecular Function: metal ion binding (GO:0046872);; Biological Process: histone H3-K4 methylation (GO:0051568);;	K11422|9.7e-33|qsu:112002491|K11422 [histone H3]-lysine4 N-trimethyltransferase SETD1 [EC:2.1.1.354] | (RefSeq) histone-lysine N-methyltransferase, H3 lysine-4 specific-like	Lysine degradation (ko00310)	[BK]	Chromatin structure and dynamics;; Transcription	SET domain;; PHD-finger	Histone-lysine N-methyltransferase ATX3 OS=Arabidopsis thaliana OX=3702 GN=ATX3 PE=2 SV=2	S	Function unknown	mixed-lineage leukemia protein, mll protein, putative [Medicago truncatula]	cellular component: cell (GO:0005623);; cellular component: membrane-enclosed lumen (GO:0031974);; cellular component: macromolecular complex (GO:0032991);; cellular component: organelle (GO:0043226);; cellular component: organelle part (GO:0044422);; cellular component: cell part (GO:0044464);; molecular function: catalytic activity (GO:0003824);; biological process: metabolic process (GO:000815…
MTR_1g012960	MTR_1g012960	130.477005	123.177063	101.011406	19.304739	24.179564	20.590473	23.458221	37.489517	26.535887	1.80313519553768e-13	-2.00190726225692	down	5.06522904305262e-40	1.96720747488515	up	0.79132931615414	-0.0837294352457723	normal	--	--	Molecular Function: RNA polymerase II core promoter proximal region sequence-specific DNA binding (GO:0000978);; Molecular Function: RNA polymerase II transcription factor activity, sequence-specific DNA binding (GO:0000981);; Cellular Component: nucleus (GO:0005634);; Biological Process: regulation of transcription from RNA polymerase II promoter (GO:0006357);;	K19589|2.1e-08|zma:100283871|K19589 release factor glutamine methyltransferase [EC:2.1.1.297] | (RefSeq) uncharacterized protein LOC100283871	--	[K]	Transcription	KNOX2 domain;; KNOX1 domain;; Homeobox KN domain;; ELK domain;; Homeodomain	Homeobox protein knotted-1-like 3 OS=Malus domestica OX=3750 PE=2 SV=1	K	Transcription	homeobox protein knotted-1-like 3 isoform X1 [Medicago truncatula]	molecular function: binding (GO:0005488);; molecular function: nucleic acid binding transcription factor activity (GO:0001071);; biological process: biological regulation (GO:0065007);; cellular component: cell (GO:0005623);; cellular component: organelle (GO:0043226);; cellular component: cell part (GO:0044464)
MTR_1g012990	MTR_1g012990	28.114571	27.720791	22.593607	5.159747	3.629447	5.021943	17.904745	12.381716	11.365693	4.0951198594873e-06	-0.948232346593266	normal	7.24826695950577e-26	2.00479104045328	up	7.97221987377756e-05	1.03112185519718	up	--	--	Biological Process: ribosomal large subunit assembly (GO:0000027);; Cellular Component: nucleolus (GO:0005730);;	K14820|1.6e-185|mtr:MTR_1g012990|K14820 ribosome biogenesis protein BRX1 | (RefSeq) ribosomal RNA processing brix domain protein	--	[J]	Translation, ribosomal structure and biogenesis	Brix domain	Ribosome biogenesis protein BRX1 homolog 2 OS=Arabidopsis thaliana OX=3702 GN=BRIX1-2 PE=2 SV=1	J	Translation, ribosomal structure and biogenesis	ribosome biogenesis protein BRX1 homolog 2 [Medicago truncatula]	biological process: cellular process (GO:0009987);; biological process: cellular component organization or biogenesis (GO:0071840);; cellular component: cell (GO:0005623);; cellular component: organelle (GO:0043226);; cellular component: organelle part (GO:0044422);; cellular component: cell part (GO:0044464)
MTR_1g013040	MTR_1g013040	0.289169	0.173231	0.165047	4.465104	3.109739	3.627888	0.276605	0.234093	0.191262	--	--	--	2.76855144902796e-38	-4.42098693237296	down	5.86147537398295e-36	-4.31703168374187	down	--		Molecular Function: transmembrane receptor protein serine/threonine kinase activity (GO:0004675);; Molecular Function: ATP binding (GO:0005524);; Cellular Component: plasma membrane (GO:0005886);; Biological Process: protein phosphorylation (GO:0006468);; Cellular Component: integral component of membrane (GO:0016021);;	K01180|1.3e-60|cmax:111487562|K01180 endo-1,3(4)-beta-glucanase [EC:3.2.1.6] | (RefSeq) uncharacterized protein LOC111487562	--	[T]	Signal transduction mechanisms	Protein tyrosine and serine/threonine kinase;; Protein kinase domain	Probable receptor-like protein kinase At1g80640 OS=Arabidopsis thaliana OX=3702 GN=At1g80640 PE=2 SV=1	T	Signal transduction mechanisms	probable receptor-like protein kinase At1g80640 [Medicago truncatula]	molecular function: catalytic activity (GO:0003824);; molecular function: signal transducer activity (GO:0004871);; molecular function: molecular transducer activity (GO:0060089);; biological process: metabolic process (GO:0008152);; biological process: cellular process (GO:0009987);; biological process: signaling (GO:0023052);; biological process: single-organism process (GO:0044699);; biologica…
MTR_1g013130	MTR_1g013130	25.265139	13.408606	4.650615	0.842912	1.441819	0.524359	18.769497	16.0772	17.72851	0.722968164771478	0.26364253546938	normal	3.38084826963197e-07	3.29174225266606	up	1.60938855200837e-20	3.61411321989472	up	--	--	Molecular Function: regulatory region nucleic acid binding (GO:0001067);; Molecular Function: molecular_function (GO:0003674);; Molecular Function: nucleic acid binding (GO:0003676);; Molecular Function: DNA binding (GO:0003677);; Molecular Function: transcription factor activity, sequence-specific DNA binding (GO:0003700);; Molecular Function: binding (GO:0005488);; Cellular Component: cellular_…	--	--	--	--	--	Zinc finger protein 3 OS=Arabidopsis thaliana OX=3702 GN=ZFP3 PE=1 SV=1	S	Function unknown	zinc finger protein 3 [Medicago truncatula]	molecular function: binding (GO:0005488);; molecular function: nucleic acid binding transcription factor activity (GO:0001071);; biological process: biological regulation (GO:0065007);; cellular component: cell (GO:0005623);; cellular component: cell part (GO:0044464);; cellular component: organelle (GO:0043226)
MTR_1g013150	MTR_1g013150	4.665902	3.105942	3.915941	1.345975	4.603439	2.986203	26.358347	14.055855	14.481433	4.98514892958568e-11	2.11747724808555	up	0.865090759597966	-0.09684127317882	normal	3.4959463357985e-05	2.01415062014707	up	[G]	Carbohydrate transport and metabolism	Molecular Function: hydrolase activity, hydrolyzing O-glycosyl compounds (GO:0004553);; Biological Process: carbohydrate metabolic process (GO:0005975);; Molecular Function: chitin binding (GO:0008061);;	K01183|1.3e-227|mtr:MTR_1g013150|K01183 chitinase [EC:3.2.1.14] | (RefSeq) glycoside hydrolase family 18 protein	Amino sugar and nucleotide sugar metabolism (ko00520)	[G]	Carbohydrate transport and metabolism	Glycosyl hydrolases family 18	Class V chitinase CHIT5a OS=Medicago truncatula OX=3880 GN=CHIT5A PE=1 SV=1	G	Carbohydrate transport and metabolism	class V chitinase [Medicago truncatula]	molecular function: catalytic activity (GO:0003824);; biological process: metabolic process (GO:0008152);; molecular function: binding (GO:0005488)
MTR_1g013410	MTR_1g013410	0.546087	0.0	0.169127	3.177063	5.198721	2.922008	0.0	0.341568	0.269171	--	--	--	1.61806564838232e-06	-4.19966923676465	down	1.67671133423408e-08	-4.37601608587112	down	--	--	Cellular Component: integral component of membrane (GO:0016021);; Biological Process: regulation of amino acid export (GO:0080143);;	--	--	--	--	--	Protein GLUTAMINE DUMPER 5 OS=Arabidopsis thaliana OX=3702 GN=GDU5 PE=2 SV=2	--	--	protein GLUTAMINE DUMPER 5 [Medicago truncatula]	cellular component: membrane (GO:0016020);; cellular component: membrane part (GO:0044425);; biological process: biological regulation (GO:0065007)
MTR_1g013440	MTR_1g013440	2.53951	5.429242	1.352876	14.632327	8.225348	13.18058	7.58036	8.978452	10.199813	0.0141035455525342	1.40527818592403	normal	8.60643148092128e-06	-2.40483929651701	down	0.0103810673221311	-0.950716639417832	normal	--	--	Cellular Component: ribosome (GO:0005840);;	K17434|1.2e-67|mtr:MTR_1g013440|K17434 large subunit ribosomal protein L53 | (RefSeq) 39S ribosomal protein L53/MRP-L53	--	--	--	39S ribosomal protein L53/MRP-L53	--	S	Function unknown	uncharacterized protein LOC11431903 [Medicago truncatula]	cellular component: cell (GO:0005623);; cellular component: macromolecular complex (GO:0032991);; cellular component: organelle (GO:0043226);; cellular component: cell part (GO:0044464)
MTR_1g013450	MTR_1g013450	47.074966	40.415527	33.658531	58.31451	89.62606	59.123165	263.749695	182.711182	151.155334	1.38246080340679e-21	2.22828799129748	up	5.08796090244045e-07	-1.27017274993561	down	0.00111438835250392	0.962208820864723	normal	--	--	Cellular Component: nucleus (GO:0005634);; Molecular Function: zinc ion binding (GO:0008270);; Biological Process: regulation of flower development (GO:0009909);;	K12135|2.0e-26|aly:9307757|K12135 zinc finger protein CONSTANS | (RefSeq) zinc finger protein CONSTANS	Circadian rhythm - plant (ko04712)	[K]	Transcription	CCT motif;; B-box zinc finger	Zinc finger protein CONSTANS-LIKE 4 OS=Arabidopsis thaliana OX=3702 GN=COL4 PE=2 SV=2	K	Transcription	zinc finger protein CONSTANS-LIKE 4 [Medicago truncatula]	cellular component: cell (GO:0005623);; cellular component: organelle (GO:0043226);; cellular component: cell part (GO:0044464);; molecular function: binding (GO:0005488);; biological process: biological regulation (GO:0065007)
MTR_1g013650	MTR_1g013650	5.003009	5.092762	4.14394	7.92227	6.392096	7.769282	8.840889	8.22019	6.151824	0.000959160322616061	0.661316034960528	normal	1.06031010730773e-13	-1.12615374198537	down	0.0241583846931252	-0.475865263019991	normal	[M]	Cell wall/membrane/envelope biogenesis	Biological Process: glycolipid biosynthetic process (GO:0009247);; Molecular Function: transferase activity, transferring hexosyl groups (GO:0016758);;	K03715|1.1e-189|mtr:MTR_1g013650|K03715 1,2-diacylglycerol 3-beta-galactosyltransferase [EC:2.4.1.46] | (RefSeq) monogalactosyldiacylglycerol synthase	Glycerolipid metabolism (ko00561)	--	--	Monogalactosyldiacylglycerol (MGDG) synthase	Probable monogalactosyldiacylglycerol synthase, chloroplastic OS=Glycine max OX=3847 GN=MGD A PE=2 SV=1	M	Cell wall/membrane/envelope biogenesis	monogalactosyldiacylglycerol synthase [Medicago truncatula]	biological process: metabolic process (GO:0008152);; biological process: cellular process (GO:0009987);; biological process: single-organism process (GO:0044699);; molecular function: catalytic activity (GO:0003824)
MTR_1g013670	MTR_1g013670	8.129121	7.551052	7.857393	0.0	0.0	0.401707	5.120904	3.312575	6.220392	0.0686410848798877	-0.693417605781769	normal	3.64077251626653e-09	5.06468634945324	up	5.71117395743127e-05	4.12334502114128	up	--	--	--	--	--	--	--	--	--	--	--	hypothetical protein MTR_1g013670 [Medicago truncatula]	--
MTR_1g013680	MTR_1g013680	7.776762	10.586404	9.848371	0.219306	0.518119	0.360069	8.239442	5.484902	8.339899	0.238189240625808	-0.394177313769645	normal	7.84691244225972e-30	4.14981303360771	up	1.75403824268582e-22	3.72149145513782	up	[J]	Translation, ribosomal structure and biogenesis	Molecular Function: translation elongation factor activity (GO:0003746);; Molecular Function: GTPase activity (GO:0003924);; Molecular Function: GTP binding (GO:0005525);; Biological Process: translation (GO:0006412);; Biological Process: translational elongation (GO:0006414);;	K03231|2.2e-271|mtr:MTR_1g013680|K03231 elongation factor 1-alpha | (RefSeq) GTP-binding elongation factor Tu family protein	RNA transport (ko03013)	[J]	Translation, ribosomal structure and biogenesis	Elongation factor Tu GTP binding domain;; Elongation factor Tu C-terminal domain;; Elongation factor Tu domain 2	Elongation factor 1-alpha OS=Vicia faba OX=3906 PE=2 SV=1	J	Translation, ribosomal structure and biogenesis	GTP-binding elongation factor Tu family protein [Medicago truncatula]	molecular function: binding (GO:0005488);; biological process: metabolic process (GO:0008152);; biological process: cellular process (GO:0009987);; molecular function: catalytic activity (GO:0003824)
MTR_1g013700	MTR_1g013700	77.850464	28.146217	25.902891	24.388792	42.134846	26.860348	124.075035	94.195358	72.656754	0.0391947412158337	1.06244461299276	normal	0.963389974826228	-0.0260698275121835	normal	0.000537240007255356	1.07317127066196	up	[T]	Signal transduction mechanisms	Molecular Function: protein serine/threonine kinase activity (GO:0004674);; Molecular Function: ATP binding (GO:0005524);; Biological Process: signal transduction (GO:0007165);;	K07198|1.8e-170|aly:9308209|K07198 5'-AMP-activated protein kinase, catalytic alpha subunit [EC:2.7.11.11] | (RefSeq) CBL-interacting serine/threonine-protein kinase 25	--	[T]	Signal transduction mechanisms	Protein kinase domain;; Protein tyrosine and serine/threonine kinase;; NAF domain;; Kinase-like	CBL-interacting serine/threonine-protein kinase 25 OS=Arabidopsis thaliana OX=3702 GN=CIPK25 PE=2 SV=1	T	Signal transduction mechanisms	CBL-interacting serine/threonine-protein kinase 25 [Medicago truncatula]	molecular function: catalytic activity (GO:0003824);; biological process: metabolic process (GO:0008152);; biological process: cellular process (GO:0009987);; molecular function: binding (GO:0005488);; biological process: biological regulation (GO:0065007)
MTR_1g013790	MTR_1g013790	1.112808	6.850403	2.343415	0.191377	0.191865	0.0	0.597782	3.413233	3.758441	0.766532013667072	-0.326293533837628	normal	0.000215479282337521	3.80303220487585	up	--	--	--	--	--	Molecular Function: transcription factor activity, sequence-specific DNA binding (GO:0003700);; Cellular Component: nucleus (GO:0005634);; Molecular Function: sequence-specific DNA binding (GO:0043565);;	K12835|4.2e-12|cmax:111493042|K12835 ATP-dependent RNA helicase DDX42 [EC:3.6.4.13] | (RefSeq) DEAD-box ATP-dependent RNA helicase 24 isoform X1	Spliceosome (ko03040)	--	--	WRKY DNA -binding domain	Probable WRKY transcription factor 40 OS=Arabidopsis thaliana OX=3702 GN=WRKY40 PE=1 SV=1	K	Transcription	probable WRKY transcription factor 40 [Medicago truncatula]	molecular function: nucleic acid binding transcription factor activity (GO:0001071);; biological process: biological regulation (GO:0065007);; cellular component: cell (GO:0005623);; cellular component: organelle (GO:0043226);; cellular component: cell part (GO:0044464);; molecular function: binding (GO:0005488)
MTR_1g013800	MTR_1g013800	0.115421	0.090356	0.054888	0.575348	0.49587	0.81323	0.064647	0.034208	0.045171	--	--	--	3.48017859604552e-17	-3.29030733622537	down	1.07697485460637e-19	-4.13241314978032	down	--	--	--	K13525|1.7e-06|aip:107621123|K13525 transitional endoplasmic reticulum ATPase | (RefSeq) cell division cycle protein 48 homolog	Protein processing in endoplasmic reticulum (ko04141)	--	--	Formin Homology 2 Domain;; C2 domain of PTEN tumour-suppressor protein	Formin-like protein 18 OS=Arabidopsis thaliana OX=3702 GN=FH18 PE=2 SV=3	S	Function unknown	formin-like protein 18 [Medicago truncatula]	--
MTR_1g014070	MTR_1g014070	2.963839	2.386422	3.170139	5.634727	5.226427	7.760864	5.249412	5.70093	4.276851	0.00417776760303047	0.781495471871768	normal	1.30510396225879e-09	-1.59566210594267	down	0.000691622994316621	-0.825336628663548	normal	--	--	Biological Process: auxin transport (GO:0060918);; Biological Process: plant organ development (GO:0099402);;	--	--	--	--	NPH3 family;; BTB/POZ domain	BTB/POZ domain-containing protein NPY1 OS=Arabidopsis thaliana OX=3702 GN=NPY1 PE=2 SV=1	S	Function unknown	BTB/POZ domain-containing protein NPY1 [Medicago truncatula]	biological process: single-organism process (GO:0044699);; biological process: localization (GO:0051179);; biological process: biological regulation (GO:0065007);; biological process: developmental process (GO:0032502)
MTR_1g014120	MTR_1g014120	0.197306	0.06299	0.103053	1.7009	1.535238	2.122814	0.568692	0.247921	0.17777	--	--	--	5.87606231558379e-12	-4.1556115951521	down	9.19172090824726e-07	-2.81618413469813	down	--	--	Molecular Function: electron carrier activity (GO:0009055);; Cellular Component: integral component of membrane (GO:0016021);; Cellular Component: anchored component of plasma membrane (GO:0046658);;	--	--	--	--	Plastocyanin-like domain	Early nodulin-like protein 1 OS=Arabidopsis thaliana OX=3702 GN=At2g25060 PE=2 SV=2	S	Function unknown	unknown [Medicago truncatula]	molecular function: electron carrier activity (GO:0009055);; cellular component: membrane (GO:0016020);; cellular component: membrane part (GO:0044425);; cellular component: cell (GO:0005623);; cellular component: cell part (GO:0044464)
MTR_1g014130	MTR_1g014130	3.036338	3.907751	2.7713	7.849799	7.786815	7.868155	1.918553	1.381716	1.555397	0.000866223189423029	-1.01920023250573	down	4.12732266856633e-18	-1.75750583843043	down	3.94584322266244e-33	-2.80046978085905	down	--	--	Cellular Component: exosome (RNase complex) (GO:0000178);; Biological Process: maturation of 5.8S rRNA (GO:0000460);; Molecular Function: DNA binding (GO:0003677);; Molecular Function: RNA binding (GO:0003723);; Cellular Component: nucleolus (GO:0005730);; Biological Process: regulation of gene expression (GO:0010468);;	K12592|3.4e-82|mtr:MTR_1g014130|K12592 exosome complex protein LRP1 | (RefSeq) Sas10/Utp3/C1D family protein	RNA degradation (ko03018)	[L]	Replication, recombination and repair	--	--	H	Coenzyme transport and metabolism	uncharacterized protein LOC11432979 isoform X1 [Medicago truncatula]	cellular component: cell (GO:0005623);; cellular component: macromolecular complex (GO:0032991);; cellular component: cell part (GO:0044464);; biological process: metabolic process (GO:0008152);; biological process: cellular process (GO:0009987);; biological process: cellular component organization or biogenesis (GO:0071840);; molecular function: binding (GO:0005488);; cellular component: organel…
MTR_1g014220	MTR_1g014220	14.467938	14.740949	17.992132	3.38062	6.707765	4.555539	7.451861	7.630697	6.749818	8.13237342825997e-07	-1.14445853886203	down	0.000517124470732879	1.19855826806642	up	0.931698687607121	0.0329562863414578	normal	[G]	Carbohydrate transport and metabolism	Cellular Component: integral component of membrane (GO:0016021);;	--	--	--	--	BT1 family;; Major Facilitator Superfamily	Probable folate-biopterin transporter 6 OS=Arabidopsis thaliana OX=3702 GN=At5g10820 PE=2 SV=1	S	Function unknown	folate/biopterin transporter [Medicago truncatula]	cellular component: membrane (GO:0016020);; cellular component: membrane part (GO:0044425)
MTR_1g014270	MTR_1g014270	62.309486	65.125885	51.614216	18.947237	21.46826	22.607279	74.539497	68.991241	62.342575	0.252349729497634	0.16652622721111	normal	1.5807941988285e-18	1.01113537716702	up	2.58412321777136e-22	1.16248264345001	up	--	--	Cellular Component: chromatin (GO:0000785);; Cellular Component: nucleus (GO:0005634);; Biological Process: DNA repair (GO:0006281);; Biological Process: mitotic sister chromatid cohesion (GO:0007064);;	K11267|1.1e-57|egu:105049958|K11267 sister chromatid cohesion protein PDS5 | (RefSeq) sister chromatid cohesion protein PDS5 homolog A isoform X1	--	[D]	Cell cycle control, cell division, chromosome partitioning	Lamin-B receptor of TUDOR domain	--	D	Cell cycle control, cell division, chromosome partitioning	triadin isoform X2 [Medicago truncatula]	cellular component: cell (GO:0005623);; cellular component: organelle (GO:0043226);; cellular component: organelle part (GO:0044422);; cellular component: cell part (GO:0044464);; biological process: metabolic process (GO:0008152);; biological process: cellular process (GO:0009987);; biological process: response to stimulus (GO:0050896);; biological process: single-organism process (GO:0044699);;…
MTR_1g014420	MTR_1g014420	0.294883	0.0	0.316837	6.2177	5.475178	7.449937	4.416044	2.039236	0.654902	0.0129737225516674	2.49978114657239	normal	4.78181188410103e-08	-5.05174637474931	down	0.00105705852995809	-1.94419618069929	down	--	--	Molecular Function: ubiquitin activating enzyme activity (GO:0004839);; Molecular Function: transferase activity, transferring acyl groups (GO:0016746);;	--	--	[S]	Function unknown	Armadillo/beta-catenin-like repeat	--	S	Function unknown	putative aminoacyltransferase, E1 ubiquitin-activating enzyme [Medicago truncatula]	molecular function: catalytic activity (GO:0003824)
MTR_1g014700	MTR_1g014700	2.460618	1.363376	1.766986	1.920704	1.45037	1.946293	1.398101	0.975105	0.9539	0.0433781438644291	-0.76585508881054	normal	0.214136754360448	-0.424500719682084	normal	4.73127330130559e-05	-1.21906365135576	down	--	--	Molecular Function: ubiquitin-protein transferase activity (GO:0004842);; Biological Process: SCF-dependent proteasomal ubiquitin-dependent protein catabolic process (GO:0031146);;	--	--	--	--	F-box domain;; Kelch motif;; F-box-like	F-box only protein 13 OS=Arabidopsis thaliana OX=3702 GN=FBX13 PE=2 SV=2	S	Function unknown	F-box only protein 13 [Medicago truncatula]	molecular function: catalytic activity (GO:0003824);; biological process: metabolic process (GO:0008152);; biological process: cellular process (GO:0009987)
MTR_1g014730	MTR_1g014730	23.227706	20.488779	28.505426	39.36211	41.372398000000004	36.597543	57.684645	82.73924699999999	63.829464	2.72431739713745e-06	1.43016396957788	up	1.25250563660585e-06	-1.17082889226422	down	0.29502767836958	0.262388098822843	normal	[T]	Signal transduction mechanisms	Molecular Function: hydrolase activity (GO:0016787);;	--	--	--	--	Protein of unknown function (DUF1350)	--	S	Function unknown	uncharacterized protein LOC25481975 [Medicago truncatula]	molecular function: catalytic activity (GO:0003824)
MTR_1g014930	MTR_1g014930	14.397777	9.17094	10.9439	4.432451	2.231784	5.356782	19.494431	6.022153	7.634442	0.850011251644612	-0.125017972527679	normal	0.00923503481079749	1.02334429758491	up	0.115957285957308	0.86627937543685	normal	--	--	--	--	--	--	--	Protein of unknown function (DUF1677)	--	S	Function unknown	uncharacterized protein LOC25481983 [Medicago truncatula]	--
MTR_1g015040	MTR_1g015040	0.0	0.0	0.0	1.039438	1.074985	2.962368	0.029198	0.0	0.0	--	--	--	2.08505212337508e-08	-7.97841435371171	down	1.25344933859027e-09	-6.12908653363885	down	--	--	Cellular Component: integral component of membrane (GO:0016021);;	--	--	--	--	--	--	S	Function unknown	proline-rich receptor-like protein kinase PERK2 [Medicago truncatula]	cellular component: membrane (GO:0016020);; cellular component: membrane part (GO:0044425)
MTR_1g015275	MTR_1g015275	7.965712	2.143346	2.964263	1.116109	1.241225	1.181975	33.455292	23.942066	14.088792	5.06963196983772e-05	2.2481732977878	up	0.0171705715452376	1.32608915263534	normal	7.2740271411991e-27	3.71300809994851	up	--	--	Biological Process: auxin-activated signaling pathway (GO:0009734);;	K09285|1.5e-06|obr:102701992|K09285 AP2-like factor, ANT lineage | (RefSeq) AP2-like ethylene-responsive transcription factor ANT	--	--	--	--	Protein BIG GRAIN 1-like A OS=Arabidopsis thaliana OX=3702 GN=At3g13980 PE=3 SV=1	S	Function unknown	protein BIG GRAIN 1-like A [Medicago truncatula]	biological process: cellular process (GO:0009987);; biological process: signaling (GO:0023052);; biological process: single-organism process (GO:0044699);; biological process: response to stimulus (GO:0050896);; biological process: biological regulation (GO:0065007)
MTR_1g015290	MTR_1g015290	166.118652	101.366356	199.186859	903.515442	953.188782	907.245789	183.682129	218.166245	220.486206	0.414669792794303	0.359853646427219	normal	8.69397635923857e-21	-3.01388902552847	down	1.19329237459174e-52	-2.67797161546041	down	--	--	Cellular Component: photosystem II (GO:0009523);; Biological Process: photosynthesis (GO:0015979);; Cellular Component: integral component of membrane (GO:0016021);; Molecular Function: oxidoreductase activity (GO:0016491);;	K22048|1.4e-29|csv:101209209|K22048 mechanosensitive ion channel protein 4/5/6/7/8/9/10 | (RefSeq) mechanosensitive ion channel protein 10	--	--	--	Photosystem II reaction centre X protein (PsbX)	--	S	Function unknown	uncharacterized protein LOC11428767 [Medicago truncatula]	cellular component: cell (GO:0005623);; cellular component: membrane (GO:0016020);; cellular component: macromolecular complex (GO:0032991);; cellular component: membrane part (GO:0044425);; cellular component: cell part (GO:0044464);; biological process: metabolic process (GO:0008152);; biological process: cellular process (GO:0009987);; molecular function: catalytic activity (GO:0003824)
MTR_1g015300	MTR_1g015300	1.355342	0.613861	1.358735	1.327226	2.423025	0.999426	0.687745	0.233407	0.880852	--	--	--	0.1090965282621	-0.978358634718929	normal	0.00680726918450573	-1.81408916146015	down	[E]	Amino acid transport and metabolism	Biological Process: polyamine biosynthetic process (GO:0006596);; Molecular Function: thermospermine synthase activity (GO:0010487);;	K18787|5.2e-198|mtr:MTR_1g015300|K18787 thermospermine synthase [EC:2.5.1.79] | (RefSeq) thermospermine synthase ACAULIS protein	--	[E]	Amino acid transport and metabolism	Spermine/spermidine synthase domain;; Spermidine synthase tetramerisation domain	Thermospermine synthase ACAULIS5 OS=Arabidopsis thaliana OX=3702 GN=ACL5 PE=1 SV=1	E	Amino acid transport and metabolism	thermospermine synthase ACAULIS5 [Medicago truncatula]	biological process: metabolic process (GO:0008152);; biological process: cellular process (GO:0009987);; molecular function: catalytic activity (GO:0003824)
MTR_1g015410	MTR_1g015410	75.158989	102.035011	81.702965	56.944752	67.165337	54.418488	37.032188	33.95602	43.43697	2.58366563169715e-07	-1.19684028412573	down	0.847733834191621	0.0453051575438723	normal	1.15954962520909e-08	-1.17586545001728	down	[C]	Energy production and conversion	Biological Process: cytokinin metabolic process (GO:0009690);; Molecular Function: cytokinin dehydrogenase activity (GO:0019139);; Molecular Function: FAD binding (GO:0071949);;	K00279|2.4e-305|mtr:MTR_1g015410|K00279 cytokinin dehydrogenase [EC:1.5.99.12] | (RefSeq) cytokinin oxidase/dehydrogenase-like protein	Zeatin biosynthesis (ko00908)	[C]	Energy production and conversion	Cytokinin dehydrogenase 1, FAD and cytokinin binding;; FAD binding domain	Cytokinin dehydrogenase 7 OS=Arabidopsis thaliana OX=3702 GN=CKX7 PE=1 SV=1	C	Energy production and conversion	cytokinin dehydrogenase 7 [Medicago truncatula]	biological process: metabolic process (GO:0008152);; biological process: cellular process (GO:0009987);; biological process: biological regulation (GO:0065007);; molecular function: catalytic activity (GO:0003824);; biological process: single-organism process (GO:0044699);; molecular function: binding (GO:0005488)
MTR_1g015520	MTR_1g015520	10.566483	15.278769	7.586836	3.553678	5.89771	1.873384	0.851797	0.568391	1.439814	8.15902078133484e-10	-3.24109177086221	down	0.0803666015888192	1.00284311620677	normal	--	--	--	--	--	--	--	--	--	--	--	--	--	--	hypothetical protein MTR_1g015520 [Medicago truncatula]	--
MTR_1g015530	MTR_1g015530	10.547701	8.182056	11.58431	61.749177	55.297126999999996	56.523397	2.596838	3.683735	3.7932699999999997	6.38012584508839e-07	-1.60602114335917	down	6.01057905062659e-40	-2.99130546825592	down	1.82171843880047e-79	-4.63846247619704	down	[T]	Signal transduction mechanisms	Molecular Function: protein serine/threonine kinase activity (GO:0004674);; Molecular Function: ATP binding (GO:0005524);; Cellular Component: plasma membrane (GO:0005886);; Biological Process: hormone-mediated signaling pathway (GO:0009755);; Cellular Component: integral component of membrane (GO:0016021);; Molecular Function: receptor serine/threonine kinase binding (GO:0033612);;	K20718|6.1e-311|mtr:MTR_1g015530|K20718 LRR receptor-like serine/threonine-protein kinase ERECTA [EC:2.7.11.1] | (RefSeq) LRR receptor-like kinase family protein	MAPK signaling pathway - plant (ko04016)	--	--	Protein kinase domain;; Leucine rich repeat;; Protein tyrosine and serine/threonine kinase;; Leucine Rich repeats (2 copies);; Leucine Rich Repeat;; Leucine rich repeat N-terminal domain	LRR receptor-like serine/threonine-protein kinase ERECTA OS=Arabidopsis thaliana OX=3702 GN=ERECTA PE=1 SV=1	T	Signal transduction mechanisms	LRR receptor-like serine/threonine-protein kinase ERECTA [Medicago truncatula]	molecular function: catalytic activity (GO:0003824);; biological process: metabolic process (GO:0008152);; biological process: cellular process (GO:0009987);; molecular function: binding (GO:0005488);; cellular component: cell (GO:0005623);; cellular component: membrane (GO:0016020);; cellular component: cell part (GO:0044464);; biological process: signaling (GO:0023052);; biological process: sin…
MTR_1g015650	MTR_1g015650	17.669752	63.252884	17.358315	2.511344	3.257436	1.632807	0.056598	2.003312	2.369744	0.000119934383747395	-3.45801769582511	down	6.65842012941369e-08	3.13371064904875	up	0.272446933830679	-1.12255583979437	normal	--	--	--	--	--	[K]	Transcription	--	--	K	Transcription	hypothetical protein MTR_1g015650 [Medicago truncatula]	--
MTR_1g015700	MTR_1g015700	3.7547430000000004	4.1200280000000005	3.15421	3.02243	2.355328	2.773622	6.646241	38.542394	17.412852	0.000242602958563115	2.29273725825103	up	0.772121512679473	-0.0653476246255246	normal	0.000113042885414439	2.33917822487232	up	--	--	Molecular Function: fatty acid binding (GO:0005504);; Cellular Component: chloroplast stroma (GO:0009570);; Molecular Function: intramolecular lyase activity (GO:0016872);;	--	--	--	--	Chalcone isomerase like	Fatty-acid-binding protein 2 OS=Arabidopsis thaliana OX=3702 GN=FAP2 PE=2 SV=2	S	Function unknown	fatty-acid-binding protein 2 isoform X1 [Medicago truncatula]	molecular function: binding (GO:0005488);; cellular component: cell (GO:0005623);; cellular component: organelle (GO:0043226);; cellular component: organelle part (GO:0044422);; cellular component: cell part (GO:0044464);; molecular function: catalytic activity (GO:0003824)
MTR_1g015750	MTR_1g015750	2.157728	1.3452320000000002	1.9362059999999999	3.03217	2.3079099999999997	3.1197179999999998	2.661751	3.233096	2.923737	0.0546517818311969	0.639879757380172	normal	0.000161993425552691	-1.10249497039475	down	0.0634511864409874	-0.472758095390806	normal	--	--	Molecular Function: G-protein coupled receptor binding (GO:0001664);; Molecular Function: GTPase activity (GO:0003924);; Molecular Function: GTP binding (GO:0005525);; Cellular Component: heterotrimeric G-protein complex (GO:0005834);; Biological Process: adenylate cyclase-modulating G-protein coupled receptor signaling pathway (GO:0007188);; Molecular Function: G-protein beta/gamma-subunit compl…	K19729|4.2e-220|mtr:MTR_1g015750|K19729 guanine nucleotide-binding protein G(t) subunit alpha 3 | (RefSeq) heterotrimeric GTP-binding protein alpha subunit, putative	--	[DT]	Cell cycle control, cell division, chromosome partitioning;; Signal transduction mechanisms	G-protein alpha subunit;; ADP-ribosylation factor family	Guanine nucleotide-binding protein alpha-1 subunit OS=Pisum sativum OX=3888 GN=GPA1 PE=2 SV=1	--	--	guanine nucleotide-binding protein alpha-1 subunit isoform X1 [Medicago truncatula]	molecular function: binding (GO:0005488);; molecular function: catalytic activity (GO:0003824);; cellular component: cell (GO:0005623);; cellular component: membrane (GO:0016020);; cellular component: macromolecular complex (GO:0032991);; cellular component: membrane part (GO:0044425);; cellular component: cell part (GO:0044464);; biological process: cellular process (GO:0009987);; biological pro…
MTR_1g015810	MTR_1g015810	2.651124	4.648121	3.299592	0.073245	0.127996	0.0674	0.074527	0.157434	0.355799	1.64608981045015e-10	-3.76510703841931	down	2.05688048551447e-12	4.44592488825369	up	--	--	--	--	--	--	--	--	--	--	Domain of unknown function (DUF3511)	--	--	--	uncharacterized protein LOC25481992 [Medicago truncatula]	--
MTR_1g015830	MTR_1g015830	11.861063000000001	13.390428	19.114408	16.079263	14.758168000000001	17.387117	6.857892	5.915147999999999	5.678954	4.51762636791489e-05	-1.29661438137507	down	0.0616601692716012	-0.580740594494231	normal	1.42106698783117e-36	-1.92465846979175	down	[R]	General function prediction only	Cellular Component: nucleus (GO:0005634);; Cellular Component: cytosol (GO:0005829);; Biological Process: cytokinin biosynthetic process (GO:0009691);; Molecular Function: hydrolase activity, hydrolyzing N-glycosyl compounds (GO:0016799);;	K22522|4.9e-119|mtr:MTR_1g015830|K22522 cytokinin riboside 5'-monophosphate phosphoribohydrolase [EC:3.2.2.-] | (RefSeq) lysine decarboxylase family protein	--	--	--	Possible lysine decarboxylase;; SLOG cluster4 family	Cytokinin riboside 5'-monophosphate phosphoribohydrolase LOG8 OS=Arabidopsis thaliana OX=3702 GN=LOG8 PE=1 SV=1	H	Coenzyme transport and metabolism	cytokinin riboside 5'-monophosphate phosphoribohydrolase LOG8 [Medicago truncatula]	cellular component: cell (GO:0005623);; cellular component: organelle (GO:0043226);; cellular component: cell part (GO:0044464);; biological process: metabolic process (GO:0008152);; biological process: cellular process (GO:0009987);; biological process: biological regulation (GO:0065007);; molecular function: catalytic activity (GO:0003824)
MTR_1g015860	MTR_1g015860	1.99749	5.26544	1.55396	0.596002	0.668805	0.445287	5.555733	3.774121	3.589229	0.44273926825037	0.487446707968938	normal	0.00173364933955599	1.78969150807474	up	5.4800406402377e-12	2.31570137523266	up	[QV]	Secondary metabolites biosynthesis, transport and catabolism;; Defense mechanisms	Molecular Function: monooxygenase activity (GO:0004497);; Molecular Function: thromboxane-A synthase activity (GO:0004796);; Molecular Function: iron ion binding (GO:0005506);; Cellular Component: integral component of membrane (GO:0016021);; Molecular Function: oxidoreductase activity, acting on paired donors, with incorporation or reduction of molecular oxygen (GO:0016705);; Molecular Function:…	K20771|9.3e-307|mtr:MTR_1g015860|K20771 carlactone C-19 oxidase [EC:1.14.-.-] | (RefSeq) cytochrome P450 family protein	--	[Q]	Secondary metabolites biosynthesis, transport and catabolism	Cytochrome P450	Cytochrome P450 711A1 OS=Arabidopsis thaliana OX=3702 GN=CYP711A1 PE=2 SV=1	Q	Secondary metabolites biosynthesis, transport and catabolism	cytochrome P450 711A1 isoform X1 [Medicago truncatula]	molecular function: catalytic activity (GO:0003824);; biological process: metabolic process (GO:0008152);; biological process: single-organism process (GO:0044699);; molecular function: binding (GO:0005488);; cellular component: membrane (GO:0016020);; cellular component: membrane part (GO:0044425)
MTR_1g015890	MTR_1g015890	8.116601	4.630574	4.876659	3.851418	10.727035	9.318005	78.006004	50.855728	26.595739	5.09992437244443e-12	2.95083861204571	up	0.056290369468897	-0.921911578468283	normal	2.85211730413373e-05	2.08804076840016	up	--	--	Molecular Function: electron carrier activity (GO:0009055);; Molecular Function: protein disulfide oxidoreductase activity (GO:0015035);; Molecular Function: glutathione dehydrogenase (ascorbate) activity (GO:0045174);;	K03676|9.8e-38|gra:105772269|K03676 glutaredoxin 3 | (RefSeq) glutaredoxin-C6-like	--	[O]	Posttranslational modification, protein turnover, chaperones	Glutaredoxin;; Glutaredoxin-like domain (DUF836)	Glutaredoxin-C6 OS=Arabidopsis thaliana OX=3702 GN=GRXC6 PE=2 SV=2	O	Posttranslational modification, protein turnover, chaperones	glutaredoxin-like protein, putative [Medicago truncatula]	molecular function: electron carrier activity (GO:0009055);; molecular function: catalytic activity (GO:0003824);; biological process: metabolic process (GO:0008152);; biological process: single-organism process (GO:0044699);; molecular function: antioxidant activity (GO:0016209);; biological process: cellular process (GO:0009987);; biological process: response to stimulus (GO:0050896);; biologic…
MTR_1g015920	MTR_1g015920	3.029233	3.839259	4.116094	2.411118	1.450766	1.534473	7.68965	8.39906	6.389027	0.00313910364994536	0.951899006327909	normal	0.231973250129601	0.526602745842504	normal	0.000109060242392319	1.46677640196408	up	--	--	Molecular Function: hydrolase activity (GO:0016787);;	K01193|5.8e-20|mtr:MTR_1g015970|K01193 beta-fructofuranosidase [EC:3.2.1.26] | (RefSeq) fructan exohydrolase	Galactose metabolism (ko00052);; Starch and sucrose metabolism (ko00500)	--	--	Glycosyl hydrolases family 32 N-terminal domain	Beta-fructofuranosidase, insoluble isoenzyme 3 OS=Daucus carota OX=4039 GN=INV3 PE=3 SV=1	G	Carbohydrate transport and metabolism	glycoside hydrolase family 32 amino-terminal domain protein [Medicago truncatula]	molecular function: catalytic activity (GO:0003824)
MTR_1g015980	MTR_1g015980	9.572861	45.881847	18.18667	0.281667	2.52086	0.272821	2.941333	3.455542	2.677695	5.53384270501726e-07	-2.81836804706834	down	2.77528021842381e-05	3.81979408567242	up	0.298202146087833	0.938491859304334	normal	[G]	Carbohydrate transport and metabolism	Molecular Function: hydrolase activity, hydrolyzing O-glycosyl compounds (GO:0004553);; Biological Process: carbohydrate metabolic process (GO:0005975);;	K01193|4.4e-262|mtr:MTR_1g015970|K01193 beta-fructofuranosidase [EC:3.2.1.26] | (RefSeq) fructan exohydrolase	Galactose metabolism (ko00052);; Starch and sucrose metabolism (ko00500)	[G]	Carbohydrate transport and metabolism	Glycosyl hydrolases family 32 N-terminal domain;; Glycosyl hydrolases family 32 C terminal	Beta-fructofuranosidase, insoluble isoenzyme CWINV1 OS=Arabidopsis thaliana OX=3702 GN=CWINV1 PE=1 SV=1	G	Carbohydrate transport and metabolism	beta-fructofuranosidase, insoluble isoenzyme CWINV6 [Medicago truncatula]	molecular function: catalytic activity (GO:0003824);; biological process: metabolic process (GO:0008152)
MTR_1g016070	MTR_1g016070	1.021953	0.489056	1.076885	48.472744	45.165813	52.985809	1.284053	2.073115	0.886935	0.335926834550791	0.618859426601652	normal	2.92558436689004e-80	-6.23543425059514	down	7.54558145905304e-67	-5.58589181366796	down	[I]	Lipid transport and metabolism	Biological Process: lipid metabolic process (GO:0006629);; Cellular Component: integral component of membrane (GO:0016021);; Molecular Function: Delta8-sphingolipid desaturase activity (GO:0102003);;	K21737|8.2e-276|mtr:MTR_1g016070|K21737 acyl-lipid Delta6-acetylenase / acyl-lipid (9-3)-desaturase [EC:1.14.19.38 1.14.19.47] | (RefSeq) fatty acid/sphingolipid desaturase	--	[I]	Lipid transport and metabolism	Fatty acid desaturase;; Cytochrome b5-like Heme/Steroid binding domain	Acyl-lipid (9-3)-desaturase OS=Borago officinalis OX=13363 PE=1 SV=1	I	Lipid transport and metabolism	delta(8)-fatty-acid desaturase 1 [Medicago truncatula]	biological process: metabolic process (GO:0008152);; biological process: single-organism process (GO:0044699);; cellular component: membrane (GO:0016020);; cellular component: membrane part (GO:0044425);; molecular function: catalytic activity (GO:0003824)
MTR_1g016100	MTR_1g016100	12.647609	9.517097	8.992371	21.414452	21.595539	22.779198	55.439632	50.800125	36.266125	6.5143235081331e-21	2.1287019622918	up	2.31200962226763e-23	-1.57201512367277	down	0.00430633248535855	0.562880873909743	normal	--	--	Biological Process: response to abscisic acid (GO:0009737);; Cellular Component: integral component of membrane (GO:0016021);;	--	--	--	--	Cotton fibre expressed protein	Pathogen-associated molecular patterns-induced protein A70 OS=Arabidopsis thaliana OX=3702 GN=A70 PE=1 SV=1	S	Function unknown	uncharacterized protein LOC11411531 [Medicago truncatula]	biological process: response to stimulus (GO:0050896);; cellular component: membrane (GO:0016020);; cellular component: membrane part (GO:0044425)
MTR_1g016110	MTR_1g016110	51.027421000000004	56.833535	40.139891	13.339304	14.088695999999999	14.46633	55.879345	61.707785	53.789727	0.431176342604443	0.181269465886562	normal	1.5875765357596e-20	1.33120736844985	up	8.43242950296229e-27	1.49738788795703	up	[D]	Cell cycle control, cell division, chromosome partitioning	Molecular Function: ATP binding (GO:0005524);; Cellular Component: cytosol (GO:0005829);; Biological Process: iron-sulfur cluster assembly (GO:0016226);; Molecular Function: metal ion binding (GO:0046872);; Molecular Function: iron-sulfur cluster binding (GO:0051536);; Molecular Function: 4 iron, 4 sulfur cluster binding (GO:0051539);;	K03593|9.7e-37|egu:105053126|K03593 ATP-binding protein involved in chromosome partitioning | (RefSeq) iron-sulfur protein NUBPL isoform X1	--	[D]	Cell cycle control, cell division, chromosome partitioning	NUBPL iron-transfer P-loop NTPase;; CobQ/CobB/MinD/ParA nucleotide binding domain;; AAA domain;; Anion-transporting ATPase;; ATPase MipZ	Cytosolic Fe-S cluster assembly factor NBP35 OS=Arabidopsis thaliana OX=3702 GN=NBP35 PE=1 SV=1	D	Cell cycle control, cell division, chromosome partitioning	putative flagellum site-determining protein YlxH/ Fe-S cluster assembling factor NBP35 [Medicago truncatula]	molecular function: binding (GO:0005488);; cellular component: cell (GO:0005623);; cellular component: cell part (GO:0044464);; biological process: metabolic process (GO:0008152);; biological process: cellular process (GO:0009987);; biological process: cellular component organization or biogenesis (GO:0071840)
MTR_1g016120	MTR_1g016120	27.783325	70.617638	9.093032	0.462186	1.086323	0.699966	40.916298	85.900307	37.881088	0.513069601051017	0.559912817052653	normal	1.01335523191196e-12	4.85960150887425	up	1.94147459487361e-33	5.52510232088818	up	--	--	Molecular Function: zinc ion transmembrane transporter activity (GO:0005385);; Cellular Component: plasma membrane (GO:0005886);; Cellular Component: membrane (GO:0016020);; Cellular Component: integral component of membrane (GO:0016021);; Biological Process: zinc II ion transmembrane transport (GO:0071577);;	K14709|8.2e-195|mtr:MTR_1g016120|K14709 solute carrier family 39 (zinc transporter), member 1/2/3 | (RefSeq) ZIP zinc/iron transport family protein	--	[P]	Inorganic ion transport and metabolism	ZIP Zinc transporter	Zinc transporter 4, chloroplastic OS=Arabidopsis thaliana OX=3702 GN=ZIP4 PE=2 SV=1	P	Inorganic ion transport and metabolism	zinc transporter 4, chloroplastic [Medicago truncatula]	molecular function: transporter activity (GO:0005215);; biological process: localization (GO:0051179);; cellular component: cell (GO:0005623);; cellular component: membrane (GO:0016020);; cellular component: cell part (GO:0044464);; cellular component: membrane part (GO:0044425)
MTR_1g016170	MTR_1g016170	9.171885	8.370436	7.270932	15.757356	14.516168	19.400789	45.961498	16.024464	20.826029	0.000135576432904734	1.60628409680546	up	2.78352748587532e-18	-1.48756251152266	down	0.721586075346964	0.165964577610041	normal	--	--	Biological Process: regulation of transcription, DNA-templated (GO:0006355);; Molecular Function: zinc ion binding (GO:0008270);; Molecular Function: sequence-specific DNA binding (GO:0043565);;	K09184|4.5e-08|vvi:104879571|K09184 GATA-binding protein, other eukaryote | (RefSeq) GATA transcription factor 8	--	[K]	Transcription	GATA zinc finger	Protein CYTOKININ-RESPONSIVE GATA TRANSCRIPTION FACTOR 1 OS=Oryza sativa subsp. japonica OX=39947 GN=CGA1 PE=2 SV=1	K	Transcription	GATA transcription factor 21 [Medicago truncatula]	biological process: biological regulation (GO:0065007);; molecular function: binding (GO:0005488)
MTR_1g016230	MTR_1g016230	208.621536	146.577454	369.063019	853.270386	1268.462036	916.204529	750.607788	985.836243	674.106323	0.000540870710803296	1.59549298756804	up	1.31232923270887e-08	-2.48826083489254	down	0.0013184532834333	-0.868337428549513	normal	[E]	Amino acid transport and metabolism	Molecular Function: glycine dehydrogenase (decarboxylating) activity (GO:0004375);; Cellular Component: mitochondrion (GO:0005739);; Cellular Component: glycine cleavage complex (GO:0005960);; Cellular Component: chloroplast envelope (GO:0009941);; Molecular Function: glycine binding (GO:0016594);; Biological Process: glycine decarboxylation via glycine cleavage system (GO:0019464);; Molecular Fu…	K00281|0.0e+00|mtr:MTR_1g016230|K00281 glycine dehydrogenase [EC:1.4.4.2] | (RefSeq) glycine dehydrogenase [decarboxylating] protein	Glycine, serine and threonine metabolism (ko00260);; Glyoxylate and dicarboxylate metabolism (ko00630);; Carbon metabolism (ko01200)	[E]	Amino acid transport and metabolism	Glycine cleavage system P-protein	Glycine dehydrogenase (decarboxylating), mitochondrial OS=Pisum sativum OX=3888 GN=GDCSP PE=1 SV=1	E	Amino acid transport and metabolism	glycine dehydrogenase (decarboxylating), mitochondrial [Medicago truncatula]	molecular function: catalytic activity (GO:0003824);; biological process: metabolic process (GO:0008152);; biological process: single-organism process (GO:0044699);; cellular component: cell (GO:0005623);; cellular component: organelle (GO:0043226);; cellular component: cell part (GO:0044464);; cellular component: macromolecular complex (GO:0032991);; cellular component: organelle part (GO:004442…
MTR_1g016235	MTR_1g016235	7.223425	4.740858	19.765507	28.278635	62.05759	32.76461	42.684895	58.410206	43.147652	0.00189750905630794	1.92377623223349	up	0.000457686591951582	-2.31253036278348	down	0.48055461155742	-0.306566358117598	normal	--	--	--	--	--	--	--	--	--	--	--	hypothetical protein MTR_1g016235 [Medicago truncatula]	--
MTR_1g016310	MTR_1g016310	0.041607	0.0	0.133577	1.9167260000000002	0.8504210000000001	1.618744	0.0	0.139413	0.188121	--	--	--	1.3019216055709e-09	-4.97982950106231	down	1.1558634024796e-05	-3.79908277947322	down	--	--	Molecular Function: protein binding (GO:0005515);;	K11843|6.6e-12|aip:110267024|K11843 ubiquitin carboxyl-terminal hydrolase 14 [EC:3.4.19.12] | (RefSeq) FBD-associated F-box protein At4g10400-like	--	--	--	--	F-box/FBD/LRR-repeat protein At5g56420 OS=Arabidopsis thaliana OX=3702 GN=At5g56420 PE=2 SV=1	S	Function unknown	F-box/RNI/FBD-like domain protein [Medicago truncatula]	molecular function: binding (GO:0005488)
MTR_1g016340	MTR_1g016340	3.6395359999999997	5.541818	2.588233	0.709744	1.053253	0.46245200000000003	2.420519	2.486264	2.931408	0.15157073447921	-0.584638245655461	normal	7.40839088772693e-05	1.82138210937159	up	0.00515218906845616	1.21491499752115	up	--	--	Molecular Function: ligase activity (GO:0016874);;	K11843|2.2e-19|aip:110267024|K11843 ubiquitin carboxyl-terminal hydrolase 14 [EC:3.4.19.12] | (RefSeq) FBD-associated F-box protein At4g10400-like	--	--	--	F-box domain;; FBD;; Leucine Rich Repeat	F-box/FBD/LRR-repeat protein At1g13570 OS=Arabidopsis thaliana OX=3702 GN=At1g13570 PE=2 SV=1	S	Function unknown	ubiquitin-protein ligase, putative [Medicago truncatula]	molecular function: catalytic activity (GO:0003824)
MTR_1g016430	MTR_1g016430	17.087961999999997	14.346983000000002	11.802383	30.241458	32.987094	30.739606	22.740615	27.888191	25.545646999999995	0.000560524683328624	0.770596110887487	normal	1.80472351217602e-24	-1.59722465065637	down	8.80328190271682e-06	-0.834552577021912	normal	--	--	Molecular Function: calcium ion binding (GO:0005509);; Cellular Component: integral component of membrane (GO:0016021);;	K06268|1.4e-116|cam:101509616|K06268 serine/threonine-protein phosphatase 2B regulatory subunit | (RefSeq) calcineurin B-like protein 10	--	[T]	Signal transduction mechanisms	EF hand;; EF-hand domain;; EF-hand domain pair;; EF-hand domain pair;; EF hand	Calcineurin B-like protein 10 OS=Arabidopsis thaliana OX=3702 GN=CBL10 PE=1 SV=1	T	Signal transduction mechanisms	calcineurin B-like protein 10 isoform X1 [Medicago truncatula]	molecular function: binding (GO:0005488);; cellular component: membrane (GO:0016020);; cellular component: membrane part (GO:0044425)
MTR_1g016510	MTR_1g016510	0.345524	0.175036	0.574938	11.943387	10.906136	14.547347	1.273196	2.417172	1.373076	0.00136035022087847	1.96142599734983	up	9.31855184585814e-36	-5.44398236225677	down	3.45236106406711e-24	-3.3699339750878	down	--	--	Biological Process: response to cold (GO:0009409);; Biological Process: response to abscisic acid (GO:0009737);; Biological Process: response to jasmonic acid (GO:0009753);; Cellular Component: integral component of membrane (GO:0016021);; Biological Process: regulation of auxin polar transport (GO:2000012);;	K18266|4.1e-139|egr:104430388|K18266 protein NDRG1 | (RefSeq) pollen-specific protein SF21 isoform X2	--	[S]	Function unknown	Ndr family;; alpha/beta hydrolase fold;; Alpha/beta hydrolase family	Protein NDL2 OS=Arabidopsis thaliana OX=3702 GN=NDL2 PE=1 SV=1	S	Function unknown	protein NDL2 [Medicago truncatula]	biological process: response to stimulus (GO:0050896);; cellular component: membrane (GO:0016020);; cellular component: membrane part (GO:0044425);; biological process: biological regulation (GO:0065007)
MTR_1g016780	MTR_1g016780	1450.887573	1500.752075	1189.703369	28.194769	57.932987	37.61681	315.64389	401.519653	243.637329	1.2228823993319e-17	-2.1062235030899	down	3.13506636417284e-51	4.53773804295369	up	2.95935260329063e-12	2.38782176009202	up	[O]	Posttranslational modification, protein turnover, chaperones	Molecular Function: cysteine-type endopeptidase activity (GO:0004197);; Cellular Component: vacuole (GO:0005773);; Biological Process: vacuolar protein processing (GO:0006624);; Biological Process: proteolysis involved in cellular protein catabolic process (GO:0051603);;	K01369|8.7e-294|mtr:MTR_1g016780|K01369 legumain [EC:3.4.22.34] | (RefSeq) vacuolar processing enzyme	--	[O]	Posttranslational modification, protein turnover, chaperones	Peptidase C13 family	Vacuolar-processing enzyme OS=Vicia sativa OX=3908 PE=1 SV=1	O	Posttranslational modification, protein turnover, chaperones	vacuolar-processing enzyme [Medicago truncatula]	molecular function: catalytic activity (GO:0003824);; biological process: metabolic process (GO:0008152);; cellular component: cell (GO:0005623);; cellular component: organelle (GO:0043226);; cellular component: cell part (GO:0044464);; biological process: cellular process (GO:0009987)
MTR_1g016850	MTR_1g016850	71.518044	113.685753	113.734589	371.513794	267.730621	416.592651	495.396332	657.168457	1225.035278	4.26503902662874e-10	2.82229643356115	up	2.27368392268452e-13	-2.2755571743397	down	0.143944861042687	0.645521016599991	normal	--	--	--	--	--	--	--	--	--	--	--	hypothetical protein MtrunA17_Chr1g0151831 [Medicago truncatula]	--
MTR_1g017020	MTR_1g017020	1.737008	1.846615	1.650986	1.290382	2.449058	1.472017	1.100852	0.706364	0.569464	0.000143871397748064	-1.1640392858876	down	0.165579171733466	-0.485021936060558	normal	4.55899263791444e-05	-1.66388851972587	down	[G]	Carbohydrate transport and metabolism	Molecular Function: endo-1,4-beta-xylanase activity (GO:0031176);; Biological Process: xylan catabolic process (GO:0045493);;	K01181|1.2e-39|oeu:111411459|K01181 endo-1,4-beta-xylanase [EC:3.2.1.8] | (RefSeq) uncharacterized protein LOC111411459	--	--	--	Carbohydrate binding domain;; Glycosyl hydrolase family 10	Endo-1,4-beta-xylanase 1 OS=Arabidopsis thaliana OX=3702 GN=XYN1 PE=1 SV=1	G	Carbohydrate transport and metabolism	uncharacterized protein LOC25482020 isoform X1 [Medicago truncatula]	molecular function: catalytic activity (GO:0003824);; biological process: metabolic process (GO:0008152);; biological process: cellular process (GO:0009987)
MTR_1g017090	MTR_1g017090	2.303733	3.609081	0.956154	1.589779	1.108797	2.599895	0.0	0.418077	0.18729	0.00460048847779029	-2.65154668792652	down	0.831718455071954	-0.138534334650119	normal	0.000827409847925869	-3.24530231218154	down	--	--	Cellular Component: nucleus (GO:0005634);; Biological Process: regulation of transcription, DNA-templated (GO:0006355);; Molecular Function: sequence-specific DNA binding (GO:0043565);;	K09338|5.0e-139|mtr:MTR_1g017090|K09338 homeobox-leucine zipper protein | (RefSeq) homeobox associated leucine zipper protein	--	[K]	Transcription	Homeodomain;; Homeobox associated leucine zipper	Homeobox-leucine zipper protein HAT22 OS=Arabidopsis thaliana OX=3702 GN=HAT22 PE=1 SV=1	K	Transcription	homeobox-leucine zipper protein HOX15 [Medicago truncatula]	cellular component: cell (GO:0005623);; cellular component: organelle (GO:0043226);; cellular component: cell part (GO:0044464);; biological process: biological regulation (GO:0065007);; molecular function: binding (GO:0005488)
MTR_1g017160	MTR_1g017160	11.319522	11.740271	8.296769	30.367414	18.656786	28.314165	18.801456	16.364122	14.586501	0.00113802927825023	0.627589016355209	normal	2.60522266154616e-12	-1.79325633713435	down	4.55240753859386e-06	-1.17714732040721	down	--	--	Cellular Component: integral component of membrane (GO:0016021);;	K09422|1.1e-44|vvi:100262671|K09422 transcription factor MYB, plant | (RefSeq) uncharacterized LOC100262671	--	--	--	--	--	--	--	uncharacterized protein LOC25482027 [Medicago truncatula]	cellular component: membrane (GO:0016020);; cellular component: membrane part (GO:0044425)
MTR_1g017220	MTR_1g017220	10.483231	9.670289	11.975997	38.138611	31.246582	39.857079	21.766293	15.882879	17.235506	0.00210441531960816	0.711577646512349	normal	3.59448813334162e-26	-2.23549420223623	down	5.87401820789613e-17	-1.53535584716571	down	--	--	Molecular Function: methyltransferase activity (GO:0008168);; Cellular Component: integral component of membrane (GO:0016021);; Biological Process: methylation (GO:0032259);;	K23871|4.6e-142|mtr:MTR_1g017220|K23871 putative pectin methylesterase [EC:2.1.1.-] | (RefSeq) transmembrane protein, putative	--	--	--	--	Probable pectin methylesterase CGR2 OS=Arabidopsis thaliana OX=3702 GN=CGR2 PE=2 SV=1	S	Function unknown	uncharacterized protein At3g49720 [Medicago truncatula]	molecular function: catalytic activity (GO:0003824);; cellular component: membrane (GO:0016020);; cellular component: membrane part (GO:0044425);; biological process: metabolic process (GO:0008152)
MTR_1g017260	MTR_1g017260	11.32203	13.72083	8.90938	8.487275	7.435585	7.950564	38.765175	17.111912	16.987118	0.0137409888706325	1.00817490587559	normal	0.971579006410766	0.00830040095131985	normal	0.00568672159669947	1.02579358231924	up	--	--	Cellular Component: integral component of membrane (GO:0016021);;	K09523|4.5e-07|ppp:112278813|K09523 DnaJ homolog subfamily C member 3 | (RefSeq) dnaJ protein P58IPK homolog B-like	Protein processing in endoplasmic reticulum (ko04141)	--	--	DnaJ domain	--	O	Posttranslational modification, protein turnover, chaperones	uncharacterized protein LOC25482031 [Medicago truncatula]	cellular component: membrane (GO:0016020);; cellular component: membrane part (GO:0044425)
MTR_1g017270	MTR_1g017270	7.67112	15.321107999999999	5.469006	11.999122	11.081647	14.822013	27.533248	27.140389	58.507993	0.000400509181480525	1.86747887845703	up	0.0215884561851764	-0.930187222905368	normal	0.0111554298492087	1.02186965756115	normal	[HC]	Coenzyme transport and metabolism;; Energy production and conversion	Molecular Function: squalene monooxygenase activity (GO:0004506);; Cellular Component: endoplasmic reticulum (GO:0005783);; Cellular Component: integral component of membrane (GO:0016021);; Biological Process: sterol biosynthetic process (GO:0016126);; Molecular Function: flavin adenine dinucleotide binding (GO:0050660);;	K00511|8.4e-308|mtr:MTR_1g017270|K00511 squalene monooxygenase [EC:1.14.14.17] | (RefSeq) squalene monooxygenase	Steroid biosynthesis (ko00100);; Sesquiterpenoid and triterpenoid biosynthesis (ko00909)	[I]	Lipid transport and metabolism	Squalene epoxidase;; FAD binding domain;; FAD dependent oxidoreductase;; NAD(P)-binding Rossmann-like domain;; FAD binding domain;; Glucose inhibited division protein A	Squalene monooxygenase SE1 OS=Panax ginseng OX=4054 GN=SQE1 PE=2 SV=1	I	Lipid transport and metabolism	squalene monooxygenase [Medicago truncatula]	molecular function: catalytic activity (GO:0003824);; biological process: metabolic process (GO:0008152);; biological process: single-organism process (GO:0044699);; cellular component: cell (GO:0005623);; cellular component: organelle (GO:0043226);; cellular component: cell part (GO:0044464);; cellular component: membrane (GO:0016020);; cellular component: membrane part (GO:0044425);; molecular …
MTR_1g017290	MTR_1g017290	2.969117	3.182296	3.095588	6.000097	4.362278	3.681515	5.230766	4.569458	6.177561	0.00637674342386244	0.73675366311094	normal	0.000406573284809742	-1.0846416221341	down	0.313430275097178	-0.357040214292105	normal	--	--	Molecular Function: DNA binding (GO:0003677);;	--	--	--	--	Helix-hairpin-helix motif	--	S	Function unknown	uncharacterized protein LOC25482033 [Medicago truncatula]	molecular function: binding (GO:0005488)
MTR_1g017350	MTR_1g017350	1.215475	0.889738	1.309528	3.3970190000000002	2.2107270000000003	3.396658	1.088287	1.3094000000000001	2.0405870000000004	0.628695684440803	0.289757610638629	normal	1.46240361652539e-08	-1.88363194251813	down	0.000134012958032147	-1.58673634317076	down	--	--	Molecular Function: transcription factor activity, sequence-specific DNA binding (GO:0003700);; Cellular Component: nucleus (GO:0005634);; Molecular Function: protein dimerization activity (GO:0046983);;	K18878|3.2e-30|cann:107866053|K18878 BHLH transcription factor Upa20 | (RefSeq) Upa20; transcription factor bHLH137-like	Plant-pathogen interaction (ko04626)	--	--	Helix-loop-helix DNA-binding domain	Transcription factor bHLH74 OS=Arabidopsis thaliana OX=3702 GN=BHLH74 PE=1 SV=1	K	Transcription	transcription factor bHLH74 isoform X1 [Medicago truncatula]	molecular function: nucleic acid binding transcription factor activity (GO:0001071);; biological process: biological regulation (GO:0065007);; cellular component: cell (GO:0005623);; cellular component: organelle (GO:0043226);; cellular component: cell part (GO:0044464);; molecular function: binding (GO:0005488)
MTR_1g017390	MTR_1g017390	59.577477	48.888729	59.194519	136.730545	53.223949	111.429787	92.609062	70.812828	53.898376	0.299439526112627	0.314408517209044	normal	0.000745375072163208	-1.31498668625064	down	0.0122461919657008	-1.0141463789742	normal	[O]	Posttranslational modification, protein turnover, chaperones	Molecular Function: ATP binding (GO:0005524);; Biological Process: protein folding (GO:0006457);; Cellular Component: chloroplast stroma (GO:0009570);; Cellular Component: cytosolic ribosome (GO:0022626);; Biological Process: protein refolding (GO:0042026);; Biological Process: chaperone mediated protein folding requiring cofactor (GO:0051085);;	K04077|0.0e+00|mtr:MTR_1g017390|K04077 chaperonin GroEL | (RefSeq) TCP-1/cpn60 chaperonin family protein	RNA degradation (ko03018)	[O]	Posttranslational modification, protein turnover, chaperones	TCP-1/cpn60 chaperonin family	RuBisCO large subunit-binding protein subunit beta, chloroplastic OS=Pisum sativum OX=3888 PE=1 SV=2	O	Posttranslational modification, protein turnover, chaperones	ruBisCO large subunit-binding protein subunit beta, chloroplastic [Medicago truncatula]	molecular function: binding (GO:0005488);; biological process: cellular process (GO:0009987);; cellular component: cell (GO:0005623);; cellular component: organelle (GO:0043226);; cellular component: organelle part (GO:0044422);; cellular component: cell part (GO:0044464);; cellular component: macromolecular complex (GO:0032991)
MTR_1g017400	MTR_1g017400	0.0	0.022993	0.0	0.757326	0.439589	0.918484	0.0	0.0	0.0	--	--	--	7.81253711078116e-11	-5.99669526293245	down	8.82215134907295e-10	-7.56824982268235	down	--	--	Molecular Function: DNA binding (GO:0003677);; Molecular Function: transcription factor activity, sequence-specific DNA binding (GO:0003700);; Cellular Component: nucleus (GO:0005634);;	K09285|0.0e+00|mtr:MTR_1g017400|K09285 AP2-like factor, ANT lineage | (RefSeq) AP2-like ethylene-responsive transcription factor	--	--	--	AP2 domain	AP2-like ethylene-responsive transcription factor CRL5 OS=Oryza sativa subsp. japonica OX=39947 GN=CRL5 PE=2 SV=1	K	Transcription	AP2-like ethylene-responsive transcription factor [Medicago truncatula]	molecular function: binding (GO:0005488);; molecular function: nucleic acid binding transcription factor activity (GO:0001071);; biological process: biological regulation (GO:0065007);; cellular component: cell (GO:0005623);; cellular component: organelle (GO:0043226);; cellular component: cell part (GO:0044464)
MTR_1g017450	MTR_1g017450	79.10090299999999	55.710933999999995	91.907295	154.508747	134.94746800000001	139.43185499999998	123.369816	122.201641	122.087536	0.0425663907262211	0.638744524047523	normal	7.99870206471289e-07	-1.38312005787035	down	9.72788368845996e-08	-0.758157222431004	normal	--	--	Cellular Component: integral component of membrane (GO:0016021);;	K15281|1.5e-08|soe:110779446|K15281 solute carrier family 35 | (RefSeq) uncharacterized protein LOC110779446	--	--	--	Protein of unknown function (DUF3054)	--	S	Function unknown	uncharacterized protein LOC25482042 [Medicago truncatula]	cellular component: membrane (GO:0016020);; cellular component: membrane part (GO:0044425)
MTR_1g017490	MTR_1g017490	5.94126	2.997893	2.16764	5.9540619999999995	5.042233	7.241253	3.107476	1.597802	2.2572140000000003	0.187259238744332	-0.682437419913335	normal	0.00214925111579691	-1.22149860707906	down	6.55261253309473e-11	-1.94166041222867	down	--	--	Molecular Function: ATP binding (GO:0005524);; Cellular Component: nucleus (GO:0005634);; Biological Process: transcription, DNA-templated (GO:0006351);; Biological Process: regulation of transcription, DNA-templated (GO:0006355);; Biological Process: developmental process (GO:0032502);;	K22382|3.2e-11|oeu:111408549|K22382 WD repeat-containing protein 26 | (RefSeq) WD repeat-containing protein 26 homolog	--	--	--	WRC;; QLQ	Growth-regulating factor 6 OS=Oryza sativa subsp. japonica OX=39947 GN=GRF6 PE=2 SV=2	K	Transcription	growth-regulating factor 1 [Medicago truncatula]	molecular function: binding (GO:0005488);; cellular component: cell (GO:0005623);; cellular component: organelle (GO:0043226);; cellular component: cell part (GO:0044464);; biological process: metabolic process (GO:0008152);; biological process: cellular process (GO:0009987);; biological process: biological regulation (GO:0065007);; biological process: developmental process (GO:0032502)
MTR_1g017500	MTR_1g017500	31.400564	21.641607	30.036343	0.676031	5.347601	2.851011	64.01841	74.372971	67.032753	1.37768093300183e-06	1.2509259447309	up	4.9819600319286e-05	2.65012462241244	up	1.24344648007697e-10	3.84702051977243	up	--	--	--	--	--	--	--	--	--	--	--	uncharacterized protein LOC25482045 [Medicago truncatula]	--
MTR_1g017530	MTR_1g017530	0.140563	0.0	0.43815	2.252854	9.002749000000001	3.486142	0.37131800000000004	0.0	0.11063400000000001	--	--	--	7.10400664823986e-06	-4.6245019204943	down	1.60137803019381e-08	-4.97404794989539	down	--	--	--	--	--	--	--	--	--	--	--	uncharacterized protein LOC25482047 isoform X2 [Medicago truncatula]	--
MTR_1g017700	MTR_1g017700	11.797132	7.704839	14.93182	1.111707	1.056326	0.962285	14.584345	18.559853	10.2111	0.623220116988842	0.265893435297327	normal	5.23000164624823e-13	2.95127917655981	up	1.83606457021258e-19	3.20058877137815	up	--	--	Cellular Component: extracellular region (GO:0005576);; Molecular Function: growth factor activity (GO:0008083);; Biological Process: cell proliferation (GO:0008283);;	--	--	--	--	Phytosulfokine precursor protein (PSK)	Phytosulfokines OS=Asparagus officinalis OX=4686 GN=PSK PE=1 SV=1	--	--	phytosulfokine precursor protein [Medicago truncatula]	cellular component: extracellular region (GO:0005576);; molecular function: binding (GO:0005488);; biological process: single-organism process (GO:0044699)
MTR_1g017770	MTR_1g017770	3.813388	5.72027	10.50736	2.62825	1.759858	2.28731	2.375738	3.257564	1.442615	0.00982488314580632	-1.47132074360813	down	0.0281901934701808	1.1173551257842	normal	0.296322817494456	-0.459675960472561	normal	--	--	Molecular Function: ubiquitin-protein transferase activity (GO:0004842);; Molecular Function: transferase activity, transferring acyl groups (GO:0016746);; Molecular Function: ligase activity (GO:0016874);;	--	--	--	--	U-box domain	U-box domain-containing protein 30 OS=Arabidopsis thaliana OX=3702 GN=PUB30 PE=1 SV=1	G	Carbohydrate transport and metabolism	U-box domain-containing protein 30 [Medicago truncatula]	molecular function: catalytic activity (GO:0003824)
MTR_1g017830	MTR_1g017830	59.672241	99.167557	43.341225	0.0	0.0	0.0	1.024674	3.422612	3.55095	6.44468079918923e-16	-4.30776754625667	down	1.29690665996915e-24	12.1605516898728	up	3.2894453966284e-09	7.46013107626839	up	--	--	--	--	--	--	--	--	--	S	Function unknown	uncharacterized protein LOC11417187 [Medicago truncatula]	--
MTR_1g017870	MTR_1g017870	15.420596999999999	17.435283	12.678977999999999	5.431743	7.020652000000001	5.128158	6.3845019999999995	6.631328	8.071516999999998	8.51725547508124e-06	-1.0731587753641	down	0.000217019478209483	0.838186237130442	normal	0.376756365486321	-0.257620933024571	normal	--	--	Molecular Function: peptidyl-prolyl cis-trans isomerase activity (GO:0003755);;	K09571|9.0e-194|mtr:MTR_1g017870|K09571 FK506-binding protein 4/5 [EC:5.2.1.8] | (RefSeq) FKBP-type peptidyl-prolyl cis-trans isomerase	--	[O]	Posttranslational modification, protein turnover, chaperones	FKBP-type peptidyl-prolyl cis-trans isomerase;; Tetratricopeptide repeat;; Tetratricopeptide repeat;; Tetratricopeptide repeat	70 kDa peptidyl-prolyl isomerase OS=Triticum aestivum OX=4565 GN=FKBP70 PE=1 SV=1	O	Posttranslational modification, protein turnover, chaperones	FKBP-type peptidyl-prolyl cis-trans isomerase [Medicago truncatula]	molecular function: catalytic activity (GO:0003824)
MTR_1g017880	MTR_1g017880	28.320057	26.521561	25.945385	9.839112	8.56632	10.47023	36.665051	25.535549	23.277761	0.917989975256148	0.0306099214468709	normal	3.01266006775784e-14	0.995227170153378	normal	1.70253790343943e-06	1.00762652328256	up	--	--	Biological Process: reproduction (GO:0000003);; Biological Process: regionalization (GO:0003002);; Biological Process: developmental process involved in reproduction (GO:0003006);; Molecular Function: protein binding (GO:0005515);; Cellular Component: cellular_component (GO:0005575);; Cellular Component: intracellular (GO:0005622);; Cellular Component: cell (GO:0005623);; Cellular Component: nucl…	K14548|0.0e+00|mtr:MTR_1g017880|K14548 U3 small nucleolar RNA-associated protein 4 | (RefSeq) transducin/WD-like repeat-protein	Ribosome biogenesis in eukaryotes (ko03008)	[R]	General function prediction only	WD domain, G-beta repeat;; Anaphase-promoting complex subunit 4 WD40 domain	WD repeat-containing protein PCN OS=Arabidopsis thaliana OX=3702 GN=PCN PE=2 SV=1	S	Function unknown	WD repeat-containing protein PCN [Medicago truncatula]	biological process: reproduction (GO:0000003);; biological process: multicellular organismal process (GO:0032501);; biological process: developmental process (GO:0032502);; biological process: single-organism process (GO:0044699);; biological process: reproductive process (GO:0022414);; molecular function: binding (GO:0005488);; cellular component: cell (GO:0005623);; cellular component: cell par…
MTR_1g017940	MTR_1g017940	4.278316	5.052159	4.277551	9.916276	8.546642	8.672595	8.083547	5.389439	4.591873	0.259881021517877	0.351354284333672	normal	1.89781336692421e-17	-1.48375656383318	down	8.2702277760582e-06	-1.13851651823161	down	--	--	Molecular Function: protein binding (GO:0005515);;	--	--	--	--	F-box domain	F-box protein At3g12350 OS=Arabidopsis thaliana OX=3702 GN=At3g12350 PE=2 SV=1	S	Function unknown	F-box protein At3g12350 [Medicago truncatula]	molecular function: binding (GO:0005488)
MTR_1g017950	MTR_1g017950	1.410844	0.508117	1.43185	37.793655	19.117592	37.715656	1.016266	1.166525	0.634424	0.715584986789477	-0.281270560144775	normal	7.4182835996951e-27	-5.1907835653333	down	1.87538559856615e-47	-5.52504824721109	down	--	--	Cellular Component: plasma membrane (GO:0005886);; Cellular Component: actin cytoskeleton (GO:0015629);; Molecular Function: metal ion binding (GO:0046872);; Molecular Function: actin filament binding (GO:0051015);; Biological Process: actin filament bundle assembly (GO:0051017);;	K09377|2.1e-116|mtr:MTR_1g017950|K09377 cysteine and glycine-rich protein | (RefSeq) GATA type zinc finger transcription factor family protein	--	[TZ]	Signal transduction mechanisms;; Cytoskeleton	LIM domain	LIM domain-containing protein WLIM1 OS=Arabidopsis thaliana OX=3702 GN=WLIM1 PE=1 SV=1	--	--	LIM domain-containing protein WLIM1 [Medicago truncatula]	cellular component: cell (GO:0005623);; cellular component: membrane (GO:0016020);; cellular component: cell part (GO:0044464);; cellular component: organelle (GO:0043226);; molecular function: binding (GO:0005488);; biological process: cellular process (GO:0009987);; biological process: single-organism process (GO:0044699);; biological process: cellular component organization or biogenesis (GO:0…
MTR_1g017990	MTR_1g017990	7.107744	16.529346	3.320027	0.035879	0.883428	0.066986	0.495652	2.133343	0.880716	0.00032313580424911	-2.56690462250718	down	0.000141089558956015	3.87371950712614	up	0.335082827872578	1.11623302124548	normal	--	--	Cellular Component: integral component of membrane (GO:0016021);;	--	--	--	--	--	--	--	--	uncharacterized protein LOC11414211 [Medicago truncatula]	cellular component: membrane (GO:0016020);; cellular component: membrane part (GO:0044425)
MTR_1g018020	MTR_1g018020	9.69033	10.812924	8.802221	3.319088	3.414081	3.28814	5.499212	6.81776	8.753754	0.15413566738616	-0.484259795083347	normal	1.53145031679133e-09	1.05198494941777	up	0.102000603550506	0.539176639314918	normal	--	--	--	K14014|1.2e-38|mtr:MTR_1g018020|K14014 small VCP/p97-interacting protein | (RefSeq) hypothetical protein	Protein processing in endoplasmic reticulum (ko04141)	--	--	Small VCP/p97-interacting protein	--	S	Function unknown	uncharacterized protein LOC11417871 [Medicago truncatula]	--
MTR_1g018030	MTR_1g018030	7.939559	3.15072	6.05305	23.673931	18.441296	20.754364	3.932961	6.84426	4.39459	0.775039008587185	-0.189650697242221	normal	1.40358068846298e-09	-2.33825747273736	down	3.87999017584666e-16	-2.56071455168877	down	[J]	Translation, ribosomal structure and biogenesis	Molecular Function: glucosamine 6-phosphate N-acetyltransferase activity (GO:0004343);; Cellular Component: chloroplast (GO:0009507);;	K22450|7.4e-107|mtr:MTR_1g018030|K22450 aralkylamine N-acetyltransferase [EC:2.3.1.87] | (RefSeq) acyl-CoA N-acyltransferase domain protein	Tryptophan metabolism (ko00380)	--	--	Acetyltransferase (GNAT) family;; Acetyltransferase (GNAT) domain;; Acetyltransferase (GNAT) domain	Serotonin N-acetyltransferase 2, chloroplastic OS=Oryza sativa subsp. japonica OX=39947 GN=SNAT2 PE=1 SV=1	S	Function unknown	serotonin N-acetyltransferase 2, chloroplastic [Medicago truncatula]	molecular function: catalytic activity (GO:0003824);; cellular component: cell (GO:0005623);; cellular component: organelle (GO:0043226);; cellular component: cell part (GO:0044464)
MTR_1g018140	MTR_1g018140	49.190563	50.565151	59.436558	1.946496	2.89329	2.588322	15.287141	17.80644	27.164076	6.60572745596469e-05	-1.39335154965439	down	1.28717950131693e-54	3.9217292494577	up	3.4776340572578e-12	2.46289460857707	up	--	--	Molecular Function: molecular_function (GO:0003674);; Molecular Function: catalytic activity (GO:0003824);; Molecular Function: ubiquitin-protein transferase activity (GO:0004842);; Molecular Function: protein binding (GO:0005515);; Biological Process: cellular protein modification process (GO:0006464);; Biological Process: proteolysis (GO:0006508);; Biological Process: ubiquitin-dependent protei…	--	--	--	--	F-box domain;; F-box-like	F-box/kelch-repeat protein At5g43190 OS=Arabidopsis thaliana OX=3702 GN=At5g43190 PE=2 SV=1	S	Function unknown	F-box/kelch-repeat protein At5g43190 [Medicago truncatula]	molecular function: catalytic activity (GO:0003824);; molecular function: binding (GO:0005488);; biological process: metabolic process (GO:0008152);; biological process: cellular process (GO:0009987)
MTR_1g018180	MTR_1g018180	109.819695	104.344719	97.997185	31.163448	36.295944	31.17942	42.454731	64.759148	47.782581	0.000132074189785253	-1.01875487674632	down	1.69275635114666e-18	1.16809351259681	up	0.688217391222679	0.116378283484193	normal	--	--	Molecular Function: ubiquitin activating enzyme activity (GO:0004839);; Cellular Component: nucleus (GO:0005634);; Cellular Component: cytoplasm (GO:0005737);; Molecular Function: transferase activity, transferring acyl groups (GO:0016746);;	K05857|3.2e-39|bna:106388063|K05857 phosphatidylinositol phospholipase C, delta [EC:3.1.4.11] | (RefSeq) phosphoinositide phospholipase C 4	Inositol phosphate metabolism (ko00562);; Phosphatidylinositol signaling system (ko04070)	[S]	Function unknown	Armadillo/beta-catenin-like repeat;; Kinesin-associated protein (KAP)	U-box domain-containing protein 13 OS=Arabidopsis thaliana OX=3702 GN=PUB13 PE=1 SV=1	S	Function unknown	U-box domain-containing protein 4 [Medicago truncatula]	molecular function: catalytic activity (GO:0003824);; cellular component: cell (GO:0005623);; cellular component: organelle (GO:0043226);; cellular component: cell part (GO:0044464)
MTR_1g018200	MTR_1g018200	0.021863	0.0	0.130755	6.578407	5.010877	7.789818	0.0	0.0	0.061303	--	--	--	4.25270819138932e-16	-6.90570298488502	down	7.50945207160526e-41	-8.37331786906252	down	[G]	Carbohydrate transport and metabolism	Molecular Function: beta-galactosidase activity (GO:0004565);; Cellular Component: cell wall (GO:0005618);; Cellular Component: vacuole (GO:0005773);; Biological Process: carbohydrate metabolic process (GO:0005975);;	K12309|0.0e+00|csat:104791541|K12309 beta-galactosidase [EC:3.2.1.23] | (RefSeq) beta-galactosidase 2 isoform X1	Galactose metabolism (ko00052);; Other glycan degradation (ko00511);; Glycosaminoglycan degradation (ko00531);; Sphingolipid metabolism (ko00600);; Glycosphingolipid biosynthesis - ganglio series (ko00604)	[G]	Carbohydrate transport and metabolism	Glycosyl hydrolases family 35;; Beta-sandwich domain in beta galactosidase;; Beta-galactosidase	Beta-galactosidase OS=Malus domestica OX=3750 PE=1 SV=1	G	Carbohydrate transport and metabolism	beta-galactosidase [Medicago truncatula]	molecular function: catalytic activity (GO:0003824);; cellular component: cell (GO:0005623);; cellular component: cell part (GO:0044464);; cellular component: organelle (GO:0043226);; biological process: metabolic process (GO:0008152)
MTR_1g018205	MTR_1g018205	9.157954	7.259007	8.281464	1.314449	0.867417	1.245516	9.223675	4.358575	4.180609	0.216118690123394	-0.526683249312754	normal	2.69528095892454e-18	2.33526869392932	up	3.30632318668783e-05	1.7589690799238	up	--	--	Cellular Component: mitochondrial outer membrane (GO:0005741);; Molecular Function: voltage-gated anion channel activity (GO:0008308);;	K15040|2.2e-151|mtr:MTR_1g018205|K15040 voltage-dependent anion channel protein 2 | (RefSeq) porin/voltage-dependent anion-selective channel protein	--	[P]	Inorganic ion transport and metabolism	Eukaryotic porin	Mitochondrial outer membrane protein porin 2 OS=Arabidopsis thaliana OX=3702 GN=VDAC2 PE=1 SV=1	P	Inorganic ion transport and metabolism	mitochondrial outer membrane protein porin 2 [Medicago truncatula]	cellular component: cell (GO:0005623);; cellular component: membrane (GO:0016020);; cellular component: organelle (GO:0043226);; cellular component: organelle part (GO:0044422);; cellular component: cell part (GO:0044464);; molecular function: transporter activity (GO:0005215);; biological process: localization (GO:0051179);; biological process: biological regulation (GO:0065007)
MTR_1g018320	MTR_1g018320	55.786327	51.49229	40.510208	19.620018	31.69626	20.831812	10.131797	20.733494	16.95484	1.40619445905286e-05	-1.58692840263586	down	0.0485568506568026	0.529112851892773	normal	0.00488753767996919	-1.10409244877615	down	[HR]	Coenzyme transport and metabolism;; General function prediction only	Biological Process: secondary shoot formation (GO:0010223);; Molecular Function: hydrolase activity (GO:0016787);; Biological Process: strigolactone biosynthetic process (GO:1901601);;	--	--	--	--	Alpha/beta hydrolase family;; alpha/beta hydrolase fold	Strigolactone esterase RMS3 OS=Pisum sativum OX=3888 GN=RMS3 PE=1 SV=1	S	Function unknown	strigolactone esterase RMS3 [Medicago truncatula]	biological process: multicellular organismal process (GO:0032501);; biological process: developmental process (GO:0032502);; biological process: single-organism process (GO:0044699);; molecular function: catalytic activity (GO:0003824);; biological process: metabolic process (GO:0008152);; biological process: cellular process (GO:0009987)
MTR_1g018350	MTR_1g018350	11.974224	11.261686	10.677433	3.528871	4.412964	4.055974	9.805017	8.959533	9.391232	0.0117709216777215	-0.303414322560399	normal	2.22829722185968e-12	1.00635205671286	up	1.19535227145633e-05	0.686814636411516	normal	--	--	Molecular Function: nucleic acid binding (GO:0003676);; Molecular Function: ubiquitin binding (GO:0043130);;	K18667|0.0e+00|mtr:MTR_1g018350|K18667 activating signal cointegrator complex subunit 2 | (RefSeq) SPOC domain protein	--	--	--	SPOC domain;; RNA recognition motif. (a.k.a. RRM, RBD, or RNP domain)	--	S	Function unknown	uncharacterized protein LOC11414216 isoform X2 [Medicago truncatula]	molecular function: binding (GO:0005488)
MTR_1g018420	MTR_1g018420	766.475281	780.487183	1256.642212	3.488497	4.981099	4.477231	41.796349	60.048325	71.092072	2.23156147576324e-25	-3.91815574725144	down	5.98262335195453e-105	7.23575664668196	up	4.55905754337869e-24	3.18183999712246	up	--	--	--	--	--	[R]	General function prediction only	C2H2-type zinc finger;; C2H2-type zinc finger	Zinc finger protein ZAT10 OS=Arabidopsis thaliana OX=3702 GN=ZAT10 PE=2 SV=1	S	Function unknown	zinc finger protein ZAT10 [Medicago truncatula]	--
MTR_1g018440	MTR_1g018440	0.071859	0.075032	0.04504	2.142979	1.228836	2.595222	0.113297	0.155486	0.111612	--	--	--	1.56525622686759e-24	-5.25710812557126	down	3.82754558227029e-20	-4.34054945759788	down	--	--	Cellular Component: cytoplasm (GO:0005737);; Cellular Component: nuclear microtubule (GO:0005880);; Molecular Function: microtubule binding (GO:0008017);; Biological Process: spindle assembly (GO:0051225);;	--	--	--	--	QWRF family	QWRF motif-containing protein 2 OS=Arabidopsis thaliana OX=3702 GN=QWRF2 PE=2 SV=1	S	Function unknown	QWRF motif-containing protein 2 [Medicago truncatula]	cellular component: cell (GO:0005623);; cellular component: cell part (GO:0044464);; cellular component: organelle (GO:0043226);; cellular component: organelle part (GO:0044422);; cellular component: supramolecular complex (GO:0099080);; molecular function: binding (GO:0005488);; biological process: cellular process (GO:0009987);; biological process: single-organism process (GO:0044699);; biologi…
MTR_1g018510	MTR_1g018510	39.045086	16.820795	11.623947	25.22086	41.720261	32.770317	185.016266	74.997459	45.156948	0.00156445048460328	1.95121930253663	up	0.0229032082756442	-1.07308423910754	normal	0.0483341789404517	1.00870977070708	normal	[O]	Posttranslational modification, protein turnover, chaperones	Molecular Function: serine-type endopeptidase activity (GO:0004252);;	K15333|1.7e-80|nsy:104224633|K15333 tRNA guanosine-2'-O-methyltransferase [EC:2.1.1.34] | (RefSeq) uncharacterized protein LOC104224633	--	--	--	Subtilase family;; Fibronectin type-III domain;; Peptidase inhibitor I9;; PA domain	Subtilisin-like protease SBT1.7 OS=Arabidopsis thaliana OX=3702 GN=SBT1.7 PE=1 SV=1	O	Posttranslational modification, protein turnover, chaperones	subtilisin-like serine protease [Medicago truncatula]	molecular function: catalytic activity (GO:0003824);; biological process: metabolic process (GO:0008152)
MTR_1g018550	MTR_1g018550	42.851631	45.763256	80.19905800000001	9.286594000000001	10.732796	9.973583000000001	12.983502	21.360500000000002	24.344849	0.00154963631390198	-1.47241203879406	down	2.2184737338591e-08	2.00925859745148	up	0.190306471711217	0.458066117345103	normal	--	--	Cellular Component: integral component of membrane (GO:0016021);; Biological Process: Golgi vesicle transport (GO:0048193);;	--	--	--	--	Syntaxin 6, N-terminal	Syntaxin-61 OS=Arabidopsis thaliana OX=3702 GN=SYP61 PE=1 SV=1	S	Function unknown	uncharacterized protein LOC11417872 [Medicago truncatula]	cellular component: membrane (GO:0016020);; cellular component: membrane part (GO:0044425);; biological process: localization (GO:0051179)
MTR_1g018580	MTR_1g018580	0.0	0.0	0.052543	5.851417	5.286767	7.552404	0.15656	0.0	0.099124	--	--	--	1.09611243191324e-24	-7.93120045464172	down	2.16103768493834e-31	-6.38436710012898	down	[R]	General function prediction only	Biological Process: regionalization (GO:0003002);; Molecular Function: molecular_function (GO:0003674);; Molecular Function: catalytic activity (GO:0003824);; Cellular Component: cellular_component (GO:0005575);; Cellular Component: intracellular (GO:0005622);; Cellular Component: cell (GO:0005623);; Cellular Component: cytoplasm (GO:0005737);; Cellular Component: cytosol (GO:0005829);; Biologica…	K22419|6.5e-223|mtr:MTR_1g018580|K22419 Delta4-3-oxosteroid 5beta-reductase [EC:1.3.1.3] | (RefSeq) 3-oxo-delta(4,5)-steroid 5-beta-reductase-like protein	--	--	--	--	(S)-8-oxocitronellyl enol synthase ISY1 OS=Nepeta cataria OX=39347 GN=ISY1 PE=1 SV=1	S	Function unknown	3-oxo-delta(4,5)-steroid 5-beta-reductase-like protein [Medicago truncatula]	biological process: multicellular organismal process (GO:0032501);; biological process: developmental process (GO:0032502);; biological process: single-organism process (GO:0044699);; molecular function: catalytic activity (GO:0003824);; cellular component: cell (GO:0005623);; cellular component: cell part (GO:0044464);; biological process: metabolic process (GO:0008152);; biological process: res…
MTR_1g018590	MTR_1g018590	0.0	0.0	0.049301	2.576136	0.923979	2.641832	0.178624	0.085245	0.0	--	--	--	8.62837697039043e-11	-6.30653403666152	down	2.6257508246277e-08	-4.61439039642579	down	[M]	Cell wall/membrane/envelope biogenesis	Biological Process: regionalization (GO:0003002);; Molecular Function: molecular_function (GO:0003674);; Molecular Function: catalytic activity (GO:0003824);; Cellular Component: cellular_component (GO:0005575);; Cellular Component: intracellular (GO:0005622);; Cellular Component: cell (GO:0005623);; Cellular Component: cytoplasm (GO:0005737);; Cellular Component: cytosol (GO:0005829);; Biologica…	K22419|3.7e-240|mtr:MTR_1g018590|K22419 Delta4-3-oxosteroid 5beta-reductase [EC:1.3.1.3] | (RefSeq) 3-oxo-delta(4,5)-steroid 5-beta-reductase-like protein	--	--	--	--	3-oxo-Delta(4,5)-steroid 5-beta-reductase OS=Arabidopsis thaliana OX=3702 GN=VEP1 PE=1 SV=1	S	Function unknown	3-oxo-delta(4,5)-steroid 5-beta-reductase-like protein [Medicago truncatula]	biological process: multicellular organismal process (GO:0032501);; biological process: developmental process (GO:0032502);; biological process: single-organism process (GO:0044699);; molecular function: catalytic activity (GO:0003824);; cellular component: cell (GO:0005623);; cellular component: cell part (GO:0044464);; biological process: metabolic process (GO:0008152);; biological process: res…
MTR_1g018640	MTR_1g018640	6.010616	2.324717	3.880264	34.021175	11.046605	32.791672	0.0	1.483347	3.638464	0.483338804258228	-0.866352026394111	normal	1.22357756699526e-08	-3.09140895807172	down	0.0140143582368901	-3.42556606343299	normal	--	--	--	--	--	--	--	Gibberellin regulated protein	Snakin-1 OS=Solanum tuberosum OX=4113 GN=SN1 PE=1 SV=1	S	Function unknown	peamaclein [Medicago truncatula]	--
MTR_1g018650	MTR_1g018650	0.232604	0.0	0.161839	2.070391	1.566676	4.900221	0.764953	0.212281	0.273315	--	--	--	1.85632592396568e-07	-4.60726307173024	down	1.86693471345793e-06	-3.14731873549338	down	--	--	Cellular Component: integral component of membrane (GO:0016021);; Molecular Function: ligase activity (GO:0016874);;	--	--	[O]	Posttranslational modification, protein turnover, chaperones	Domain of unknown function (DUF4793);; Domain of unknown function (DUF4792);; Zinc finger, C3HC4 type (RING finger)	E3 ubiquitin-protein ligase APD1 OS=Arabidopsis thaliana OX=3702 GN=APD1 PE=2 SV=1	O	Posttranslational modification, protein turnover, chaperones	ubiquitin-protein ligase, putative [Medicago truncatula]	cellular component: membrane (GO:0016020);; cellular component: membrane part (GO:0044425);; molecular function: catalytic activity (GO:0003824)
MTR_1g018710	MTR_1g018710	1.080148	0.998973	0.496282	2.626766	2.314095	2.422231	1.065491	1.164942	0.385824	--	--	--	1.27132512846534e-07	-1.97799193507645	down	9.57279919277623e-05	-1.97764309107597	down	--	--	Biological Process: mitotic cell cycle (GO:0000278);; Cellular Component: cellular_component (GO:0005575);; Cellular Component: intracellular (GO:0005622);; Cellular Component: cell (GO:0005623);; Cellular Component: nucleus (GO:0005634);; Cellular Component: nuclear envelope (GO:0005635);; Cellular Component: nuclear outer membrane (GO:0005640);; Cellular Component: cytoplasm (GO:0005737);; Cell…	K14319|7.0e-12|ini:109175733|K14319 Ran GTPase-activating protein 1 | (RefSeq) RAN GTPase-activating protein 2-like	RNA transport (ko03013)	--	--	WPP domain	MFP1 attachment factor 1 OS=Solanum lycopersicum OX=4081 GN=MAF1 PE=1 SV=1	S	Function unknown	MFP1 attachment factor 1 [Medicago truncatula]	biological process: cellular process (GO:0009987);; biological process: single-organism process (GO:0044699);; cellular component: cell (GO:0005623);; cellular component: cell part (GO:0044464);; cellular component: organelle (GO:0043226);; cellular component: organelle part (GO:0044422);; cellular component: membrane (GO:0016020);; cellular component: membrane part (GO:0044425);; biological proc…
MTR_1g018760	MTR_1g018760	20.78112	15.922822	25.207212	297.519196	287.490601	381.868408	180.189972	48.550545	80.063698	2.65928179251549e-05	2.10306829684826	up	2.11660949048414e-59	-4.40956296565191	down	1.2229412756701e-06	-2.17630967420805	down	[E]	Amino acid transport and metabolism	Molecular Function: asparaginase activity (GO:0004067);; Cellular Component: cytoplasm (GO:0005737);; Molecular Function: beta-aspartyl-peptidase activity (GO:0008798);; Biological Process: protein autoprocessing (GO:0016540);;	K13051|1.4e-183|mtr:MTR_1g018760|K13051 L-asparaginase / beta-aspartyl-peptidase [EC:3.5.1.1 3.4.19.5] | (RefSeq) isoaspartyl peptidase/L-asparaginase	Alanine, aspartate and glutamate metabolism (ko00250);; Cyanoamino acid metabolism (ko00460)	[E]	Amino acid transport and metabolism	Asparaginase	Probable isoaspartyl peptidase/L-asparaginase 2 OS=Arabidopsis thaliana OX=3702 GN=At3g16150 PE=2 SV=2	E	Amino acid transport and metabolism	probable isoaspartyl peptidase/L-asparaginase 2 [Medicago truncatula]	molecular function: catalytic activity (GO:0003824);; cellular component: cell (GO:0005623);; cellular component: cell part (GO:0044464);; biological process: metabolic process (GO:0008152)
MTR_1g018810	MTR_1g018810	0.0	0.0	0.134266	36.525459	11.970829	36.601818	0.0	0.0	0.03739	--	--	--	4.15779556125171e-09	-7.9450409000719	down	5.70620116943954e-32	-10.0533037389129	down	--	--	--	--	--	--	--	bHLH-MYC and R2R3-MYB transcription factors N-terminal	Protein RICE SALT SENSITIVE 3 OS=Oryza sativa subsp. japonica OX=39947 GN=RSS3 PE=1 SV=1	S	Function unknown	protein RICE SALT SENSITIVE 3 [Medicago truncatula]	--
MTR_1g018840	MTR_1g018840	1659.100892	1746.4100099999998	1279.6850169999998	465.892439	736.172454	485.36175299999996	401.659651	394.10475099999996	296.142134	5.2388937302444e-31	-2.11585521556429	down	0.000140194795608485	0.966590808158124	normal	8.2325972692065e-06	-1.16870456631267	down	[O]	Posttranslational modification, protein turnover, chaperones	Molecular Function: cysteine-type peptidase activity (GO:0008234);; Cellular Component: integral component of membrane (GO:0016021);;	K16292|3.1e-109|smo:SELMODRAFT_428615|K16292 KDEL-tailed cysteine endopeptidase [EC:3.4.22.-] | (RefSeq) hypothetical protein	--	[O]	Posttranslational modification, protein turnover, chaperones	Papain family cysteine protease;; Cathepsin propeptide inhibitor domain (I29);; Granulin	Cysteine proteinase RD21A OS=Arabidopsis thaliana OX=3702 GN=RD21A PE=1 SV=1	O	Posttranslational modification, protein turnover, chaperones	papain family cysteine protease [Medicago truncatula]	molecular function: catalytic activity (GO:0003824);; biological process: metabolic process (GO:0008152);; cellular component: membrane (GO:0016020);; cellular component: membrane part (GO:0044425)
MTR_1g018940	MTR_1g018940	7.946149	7.390118	10.045579	36.458355	35.049202	37.270554	4.471445	2.506799	3.319874	1.48285214115045e-05	-1.33488943973777	down	2.85926560916335e-30	-2.5637666455712	down	1.34256199669473e-69	-3.93184933045004	down	--	--	Molecular Function: microtubule motor activity (GO:0003777);; Molecular Function: ATP binding (GO:0005524);; Cellular Component: kinesin complex (GO:0005871);; Cellular Component: microtubule (GO:0005874);; Biological Process: microtubule-based movement (GO:0007018);; Biological Process: mitotic spindle organization (GO:0007052);; Molecular Function: microtubule binding (GO:0008017);; Molecular F…	K18806|2.7e-85|mis:MICPUN_63076|K18806 kinesin family member 7 | (RefSeq) predicted protein	--	[Z]	Cytoskeleton	Kinesin motor domain;; Microtubule binding	Kinesin-like protein KIN-4A OS=Gossypium hirsutum OX=3635 GN=KIN4A PE=2 SV=1	Z	Cytoskeleton	kinesin-like protein KIN-4A isoform X2 [Medicago truncatula]	molecular function: catalytic activity (GO:0003824);; molecular function: binding (GO:0005488);; cellular component: cell (GO:0005623);; cellular component: macromolecular complex (GO:0032991);; cellular component: organelle (GO:0043226);; cellular component: organelle part (GO:0044422);; cellular component: cell part (GO:0044464);; cellular component: supramolecular complex (GO:0099080);; biolog…
MTR_1g019110	MTR_1g019110	29.406303	34.052227	19.119963	0.294155	0.736311	0.283511	4.256797	10.590108	10.305225	0.000605664490701629	-1.62595002324127	down	1.91077131962115e-35	5.37092400611754	up	5.90704764869066e-10	3.60048287146069	up	--	--	Molecular Function: DNA binding (GO:0003677);; Molecular Function: transcription factor activity, sequence-specific DNA binding (GO:0003700);; Cellular Component: nucleus (GO:0005634);;	K09286|4.4e-91|mtr:MTR_1g019110|K09286 EREBP-like factor | (RefSeq) dehydration-responsive element-binding protein	--	--	--	AP2 domain	Ethylene-responsive transcription factor ERF008 OS=Arabidopsis thaliana OX=3702 GN=ERF008 PE=2 SV=1	K	Transcription	ethylene-responsive transcription factor RAP2-1 [Medicago truncatula]	molecular function: binding (GO:0005488);; molecular function: nucleic acid binding transcription factor activity (GO:0001071);; biological process: biological regulation (GO:0065007);; cellular component: cell (GO:0005623);; cellular component: organelle (GO:0043226);; cellular component: cell part (GO:0044464)
MTR_1g019130	MTR_1g019130	0.0	0.0	0.0	1.249288	1.6033370000000002	1.881477	0.489875	0.351063	0.359907	--	--	--	2.3371957972345e-08	-7.86292424784282	down	4.35205839054644e-07	-2.38968621364341	down	--	--	Molecular Function: DNA binding (GO:0003677);; Cellular Component: nucleus (GO:0005634);; Biological Process: tissue development (GO:0009888);;	K14292|4.9e-65|cann:107850838|K14292 trimethylguanosine synthase [EC:2.1.1.-] | (RefSeq) uncharacterized LOC107850838	RNA transport (ko03013)	--	--	Homeodomain	WUSCHEL-related homeobox 4 OS=Arabidopsis thaliana OX=3702 GN=WOX4 PE=1 SV=1	K	Transcription	WUSCHEL-related homeobox 4 [Medicago truncatula]	molecular function: binding (GO:0005488);; cellular component: cell (GO:0005623);; cellular component: organelle (GO:0043226);; cellular component: cell part (GO:0044464);; biological process: developmental process (GO:0032502)
MTR_1g019280	MTR_1g019280	1.09349	1.109711	1.040268	15.396498	9.57295	16.078785	1.4821300000000002	0.460143	0.47403100000000004	0.472829871070516	-0.466727204449667	normal	1.20048268237015e-53	-4.13311031358595	down	1.34161128854072e-21	-4.55987253221291	down	--	--	--	--	--	--	--	Remorin, C-terminal region	--	S	Function unknown	uncharacterized protein LOC11428035 [Medicago truncatula]	--
[truncated: 11,011 more rows]
